# Supplementary material for: Fluorescent Marinoquinoline Derivative as Inhibitors of Plasmodium falciparum: SAR Analysis, Mode of Action and In Vivo Studies
Source: J Med Chem. 2025 Sep 30;68(20):21120–43. doi: 10.1021/acs.jmedchem.5c00138 (PMC12557366; doi:10.1021/acs.jmedchem.5c00138)
Supplement: Supplementary file 2 [file jm5c00138_si_002.pdb]

HEADER    CSD ENTRY 
CRYST1   1.0000   1.0000   1.0000  90.00  90.00  90.00          
SCALE1      1.000000  0.000000  0.000000       0.000000
SCALE2      0.000000  1.000000  0.000000       0.000000
SCALE3      0.000000  0.000000  1.000000       0.000000
ATOM      1  N   GLN A   1-16    138.042  60.425-177.688  1.00  0.00           N  
ATOM      2  CA  GLN A   1-16    139.023  59.745-176.773  1.00  0.00           C  
ATOM      3  C   GLN A   1-16    138.673  59.907-175.258  1.00  0.00           C  
ATOM      4  O   GLN A   1-16    138.618  58.891-174.545  1.00  0.00           O  
ATOM      5  CB  GLN A   1-16    140.468  60.224-177.062  1.00  0.00           C  
ATOM      6  CG  GLN A   1-16    141.248  59.457-178.128  1.00  0.00           C  
ATOM      7  CD  GLN A   1-16    141.707  58.039-177.715  1.00  0.00           C  
ATOM      8  OE1 GLN A   1-16    141.054  57.340-176.924  1.00  0.00           O  
ATOM      9  NE2 GLN A   1-16    142.829  57.601-178.293  1.00  0.00           N  
ATOM     10  H1  GLN A   1-16    138.023  61.419-177.485  1.00  0.00           H  
ATOM     11  H2  GLN A   1-16    138.325  60.282-178.653  1.00  0.00           H  
ATOM     12  HB1 GLN A   1-16    140.412  61.264-177.379  1.00  0.00           H  
ATOM     13  HB2 GLN A   1-16    141.029  60.157-176.131  1.00  0.00           H  
ATOM     14  HA  GLN A   1-16    138.986  58.680-176.999  1.00  0.00           H  
ATOM     15  HG1 GLN A   1-16    142.133  60.038-178.381  1.00  0.00           H  
ATOM     16  HG2 GLN A   1-16    140.613  59.363-179.008  1.00  0.00           H  
ATOM     17 HE21 GLN A   1-16    143.189  56.679-178.069  1.00  0.00           H  
ATOM     18 HE22 GLN A   1-16    143.321  58.190-178.957  1.00  0.00           H  
ATOM     19  N   MET A   1-15    138.464  61.141-174.767  1.00  0.00           N  
ATOM     20  CA  MET A   1-15    138.085  61.348-173.338  1.00  0.00           C  
ATOM     21  C   MET A   1-15    136.656  60.879-173.091  1.00  0.00           C  
ATOM     22  O   MET A   1-15    135.728  61.295-173.785  1.00  0.00           O  
ATOM     23  CB  MET A   1-15    138.181  62.797-172.891  1.00  0.00           C  
ATOM     24  CG  MET A   1-15    139.542  63.221-172.405  1.00  0.00           C  
ATOM     25  SD  MET A   1-15    139.482  64.790-171.533  1.00  0.00           S  
ATOM     26  CE  MET A   1-15    139.353  64.190-169.855  1.00  0.00           C  
ATOM     27  HB1 MET A   1-15    137.911  63.430-173.735  1.00  0.00           H  
ATOM     28  HB2 MET A   1-15    137.470  62.949-172.081  1.00  0.00           H  
ATOM     29  HE1 MET A   1-15    139.304  65.035-169.170  1.00  0.00           H  
ATOM     30  HE2 MET A   1-15    140.226  63.582-169.619  1.00  0.00           H  
ATOM     31  HE3 MET A   1-15    138.452  63.587-169.753  1.00  0.00           H  
ATOM     32  HG1 MET A   1-15    140.208  63.320-173.262  1.00  0.00           H  
ATOM     33  HG2 MET A   1-15    139.929  62.458-171.731  1.00  0.00           H  
ATOM     34  H   MET A   1-15    138.566  61.945-175.378  1.00  0.00           H  
ATOM     35  HA  MET A   1-15    138.753  60.753-172.717  1.00  0.00           H  
ATOM     36  N   ASN A   1-14    136.480  60.035-172.084  1.00  0.00           N  
ATOM     37  CA  ASN A   1-14    135.208  59.398-171.822  1.00  0.00           C  
ATOM     38  C   ASN A   1-14    134.489  60.130-170.702  1.00  0.00           C  
ATOM     39  O   ASN A   1-14    135.040  60.280-169.621  1.00  0.00           O  
ATOM     40  CB  ASN A   1-14    135.481  57.940-171.467  1.00  0.00           C  
ATOM     41  CG  ASN A   1-14    134.218  57.158-171.214  1.00  0.00           C  
ATOM     42  OD1 ASN A   1-14    133.657  57.228-170.140  1.00  0.00           O  
ATOM     43  ND2 ASN A   1-14    133.774  56.405-172.200  1.00  0.00           N  
ATOM     44  H   ASN A   1-14    137.266  59.828-171.475  1.00  0.00           H  
ATOM     45  HB1 ASN A   1-14    136.096  57.909-170.569  1.00  0.00           H  
ATOM     46  HB2 ASN A   1-14    136.020  57.475-172.292  1.00  0.00           H  
ATOM     47  HA  ASN A   1-14    134.598  59.437-172.723  1.00  0.00           H  
ATOM     48 HD21 ASN A   1-14    132.927  55.858-172.080  1.00  0.00           H  
ATOM     49 HD22 ASN A   1-14    134.279  56.371-173.080  1.00  0.00           H  
ATOM     50  N   TYR A   1-13    133.258  60.586-170.941  1.00  0.00           N  
ATOM     51  CA  TYR A   1-13    132.540  61.415-169.942  1.00  0.00           C  
ATOM     52  C   TYR A   1-13    132.280  60.686-168.641  1.00  0.00           C  
ATOM     53  O   TYR A   1-13    132.416  61.277-167.585  1.00  0.00           O  
ATOM     54  CB  TYR A   1-13    131.211  61.958-170.482  1.00  0.00           C  
ATOM     55  CG  TYR A   1-13    130.401  62.687-169.429  1.00  0.00           C  
ATOM     56  CD1 TYR A   1-13    129.418  62.016-168.672  1.00  0.00           C  
ATOM     57  CD2 TYR A   1-13    130.622  64.037-169.168  1.00  0.00           C  
ATOM     58  CE1 TYR A   1-13    128.673  62.689-167.691  1.00  0.00           C  
ATOM     59  CE2 TYR A   1-13    129.911  64.699-168.213  1.00  0.00           C  
ATOM     60  CZ  TYR A   1-13    128.935  64.034-167.460  1.00  0.00           C  
ATOM     61  OH  TYR A   1-13    128.228  64.715-166.488  1.00  0.00           O  
ATOM     62  HD1 TYR A   1-13    129.234  60.958-168.852  1.00  0.00           H  
ATOM     63  H   TYR A   1-13    132.805  60.362-171.821  1.00  0.00           H  
ATOM     64  HA  TYR A   1-13    133.173  62.271-169.714  1.00  0.00           H  
ATOM     65  HB1 TYR A   1-13    130.622  61.123-170.858  1.00  0.00           H  
ATOM     66  HB2 TYR A   1-13    131.423  62.648-171.297  1.00  0.00           H  
ATOM     67  HD2 TYR A   1-13    131.378  64.574-169.739  1.00  0.00           H  
ATOM     68  HE1 TYR A   1-13    127.905  62.167-167.122  1.00  0.00           H  
ATOM     69  HH  TYR A   1-13    127.700  64.069-165.949  1.00  0.00           H  
ATOM     70  HE2 TYR A   1-13    130.104  65.756-168.033  1.00  0.00           H  
ATOM     71  N   GLU A   1-12    131.902  59.409-168.726  1.00  0.00           N  
ATOM     72  CA  GLU A   1-12    131.527  58.614-167.555  1.00  0.00           C  
ATOM     73  C   GLU A   1-12    132.735  58.345-166.663  1.00  0.00           C  
ATOM     74  O   GLU A   1-12    132.598  58.255-165.443  1.00  0.00           O  
ATOM     75  CB  GLU A   1-12    130.855  57.266-167.955  1.00  0.00           C  
ATOM     76  CG  GLU A   1-12    129.611  57.377-168.943  1.00  0.00           C  
ATOM     77  CD  GLU A   1-12    128.485  58.327-168.456  1.00  0.00           C  
ATOM     78  OE1 GLU A   1-12    128.254  58.429-167.202  1.00  0.00           O  
ATOM     79  OE2 GLU A   1-12    127.837  58.986-169.342  1.00  0.00           O  
ATOM     80  HB1 GLU A   1-12    131.610  56.646-168.437  1.00  0.00           H  
ATOM     81  HB2 GLU A   1-12    130.515  56.779-167.042  1.00  0.00           H  
ATOM     82  HG1 GLU A   1-12    129.186  56.382-169.068  1.00  0.00           H  
ATOM     83  HG2 GLU A   1-12    129.971  57.741-169.904  1.00  0.00           H  
ATOM     84  H   GLU A   1-12    131.874  58.970-169.641  1.00  0.00           H  
ATOM     85  HA  GLU A   1-12    130.806  59.189-166.977  1.00  0.00           H  
ATOM     86  N   GLU A   1-11    133.916  58.240-167.279  1.00  0.00           N  
ATOM     87  CA  GLU A   1-11    135.148  58.022-166.551  1.00  0.00           C  
ATOM     88  C   GLU A   1-11    135.607  59.301-165.890  1.00  0.00           C  
ATOM     89  O   GLU A   1-11    136.125  59.276-164.771  1.00  0.00           O  
ATOM     90  CB  GLU A   1-11    136.228  57.474-167.474  1.00  0.00           C  
ATOM     91  CG  GLU A   1-11    136.849  56.185-166.982  1.00  0.00           C  
ATOM     92  CD  GLU A   1-11    135.804  55.114-166.579  1.00  0.00           C  
ATOM     93  OE1 GLU A   1-11    134.882  54.817-167.400  1.00  0.00           O  
ATOM     94  OE2 GLU A   1-11    135.900  54.577-165.434  1.00  0.00           O  
ATOM     95  HG1 GLU A   1-11    137.467  56.409-166.113  1.00  0.00           H  
ATOM     96  HG2 GLU A   1-11    137.473  55.777-167.776  1.00  0.00           H  
ATOM     97  HA  GLU A   1-11    134.959  57.285-165.772  1.00  0.00           H  
ATOM     98  HB1 GLU A   1-11    135.785  57.291-168.452  1.00  0.00           H  
ATOM     99  HB2 GLU A   1-11    137.015  58.222-167.566  1.00  0.00           H  
ATOM    100  H   GLU A   1-11    133.951  58.316-168.291  1.00  0.00           H  
ATOM    101  N   VAL A   1-10    135.414  60.424-166.567  1.00  0.00           N  
ATOM    102  CA  VAL A   1-10    135.761  61.708-165.981  1.00  0.00           C  
ATOM    103  C   VAL A   1-10    134.806  62.107-164.830  1.00  0.00           C  
ATOM    104  O   VAL A   1-10    135.243  62.562-163.780  1.00  0.00           O  
ATOM    105  CB  VAL A   1-10    135.800  62.810-167.046  1.00  0.00           C  
ATOM    106  CG1 VAL A   1-10    136.043  64.174-166.391  1.00  0.00           C  
ATOM    107  CG2 VAL A   1-10    136.865  62.500-168.064  1.00  0.00           C  
ATOM    108  HA  VAL A   1-10    136.763  61.619-165.562  1.00  0.00           H  
ATOM    109  H   VAL A   1-10    135.021  60.387-167.502  1.00  0.00           H  
ATOM    110  HB  VAL A   1-10    134.836  62.836-167.552  1.00  0.00           H  
ATOM    111 HG21 VAL A   1-10    136.645  61.546-168.541  1.00  0.00           H  
ATOM    112 HG22 VAL A   1-10    137.834  62.443-167.570  1.00  0.00           H  
ATOM    113 HG23 VAL A   1-10    136.888  63.286-168.817  1.00  0.00           H  
ATOM    114 HG11 VAL A   1-10    135.240  64.388-165.688  1.00  0.00           H  
ATOM    115 HG12 VAL A   1-10    136.069  64.946-167.159  1.00  0.00           H  
ATOM    116 HG13 VAL A   1-10    136.995  64.158-165.861  1.00  0.00           H  
ATOM    117  N   ILE A   1-9    133.506  61.927-165.029  1.00  0.00           N  
ATOM    118  CA  ILE A   1-9    132.556  62.314-164.003  1.00  0.00           C  
ATOM    119  C   ILE A   1-9    132.746  61.488-162.698  1.00  0.00           C  
ATOM    120  O   ILE A   1-9    132.636  62.014-161.600  1.00  0.00           O  
ATOM    121  CB  ILE A   1-9    131.087  62.333-164.534  1.00  0.00           C  
ATOM    122  CG1 ILE A   1-9    130.272  63.338-163.718  1.00  0.00           C  
ATOM    123  CG2 ILE A   1-9    130.449  60.965-164.524  1.00  0.00           C  
ATOM    124  CD1 ILE A   1-9    130.665  64.804-163.990  1.00  0.00           C  
ATOM    125  HA  ILE A   1-9    132.796  63.344-163.744  1.00  0.00           H  
ATOM    126 HG11 ILE A   1-9    130.425  63.130-162.660  1.00  0.00           H  
ATOM    127 HG12 ILE A   1-9    129.219  63.211-163.964  1.00  0.00           H  
ATOM    128  H   ILE A   1-9    133.177  61.519-165.898  1.00  0.00           H  
ATOM    129  HB  ILE A   1-9    131.110  62.682-165.565  1.00  0.00           H  
ATOM    130 HG21 ILE A   1-9    131.025  60.291-165.157  1.00  0.00           H  
ATOM    131 HG22 ILE A   1-9    129.431  61.037-164.902  1.00  0.00           H  
ATOM    132 HG23 ILE A   1-9    130.432  60.580-163.505  1.00  0.00           H  
ATOM    133 HD11 ILE A   1-9    130.509  65.032-165.043  1.00  0.00           H  
ATOM    134 HD12 ILE A   1-9    131.715  64.951-163.739  1.00  0.00           H  
ATOM    135 HD13 ILE A   1-9    130.050  65.464-163.380  1.00  0.00           H  
ATOM    136  N   LYS A   1-8    133.067  60.217-162.833  1.00  0.00           N  
ATOM    137  CA  LYS A   1-8    133.358  59.349-161.686  1.00  0.00           C  
ATOM    138  C   LYS A   1-8    134.419  59.978-160.794  1.00  0.00           C  
ATOM    139  O   LYS A   1-8    134.293  59.989-159.574  1.00  0.00           O  
ATOM    140  CB  LYS A   1-8    133.862  58.001-162.189  1.00  0.00           C  
ATOM    141  CG  LYS A   1-8    133.828  56.875-161.174  1.00  0.00           C  
ATOM    142  CD  LYS A   1-8    135.033  55.893-161.312  1.00  0.00           C  
ATOM    143  CE  LYS A   1-8    135.443  55.577-162.789  1.00  0.00           C  
ATOM    144  NZ  LYS A   1-8    134.280  55.352-163.750  1.00  0.00           N  
ATOM    145  HD1 LYS A   1-8    134.767  54.956-160.824  1.00  0.00           H  
ATOM    146  HD2 LYS A   1-8    135.892  56.334-160.807  1.00  0.00           H  
ATOM    147  HE1 LYS A   1-8    136.056  54.676-162.784  1.00  0.00           H  
ATOM    148  HE2 LYS A   1-8    136.032  56.414-163.162  1.00  0.00           H  
ATOM    149  HZ1 LYS A   1-8    134.642  55.155-164.678  1.00  0.00           H  
ATOM    150  HZ2 LYS A   1-8    133.702  56.185-163.782  1.00  0.00           H  
ATOM    151  HA  LYS A   1-8    132.447  59.199-161.109  1.00  0.00           H  
ATOM    152  HG1 LYS A   1-8    133.846  57.308-160.175  1.00  0.00           H  
ATOM    153  HG2 LYS A   1-8    132.905  56.313-161.310  1.00  0.00           H  
ATOM    154  HB1 LYS A   1-8    133.246  57.707-163.037  1.00  0.00           H  
ATOM    155  HB2 LYS A   1-8    134.893  58.128-162.515  1.00  0.00           H  
ATOM    156  H   LYS A   1-8    133.115  59.823-163.767  1.00  0.00           H  
ATOM    157  N   LYS A   1-7    135.461  60.489-161.430  1.00  0.00           N  
ATOM    158  CA  LYS A   1-7    136.590  61.159-160.760  1.00  0.00           C  
ATOM    159  C   LYS A   1-7    136.200  62.460-160.034  1.00  0.00           C  
ATOM    160  O   LYS A   1-7    136.683  62.740-158.956  1.00  0.00           O  
ATOM    161  CB  LYS A   1-7    137.655  61.499-161.816  1.00  0.00           C  
ATOM    162  CG  LYS A   1-7    139.093  61.207-161.425  1.00  0.00           C  
ATOM    163  CD  LYS A   1-7    139.411  59.668-161.437  1.00  0.00           C  
ATOM    164  CE  LYS A   1-7    140.818  59.328-162.049  1.00  0.00           C  
ATOM    165  NZ  LYS A   1-7    141.891  60.387-161.873  1.00  0.00           N  
ATOM    166  HZ1 LYS A   1-7    142.754  60.069-162.302  1.00  0.00           H  
ATOM    167  HZ2 LYS A   1-7    142.045  60.551-160.883  1.00  0.00           H  
ATOM    168  H   LYS A   1-7    135.484  60.415-162.442  1.00  0.00           H  
ATOM    169  HA  LYS A   1-7    137.024  60.471-160.035  1.00  0.00           H  
ATOM    170  HB1 LYS A   1-7    137.579  62.563-162.036  1.00  0.00           H  
ATOM    171  HB2 LYS A   1-7    137.431  60.925-162.714  1.00  0.00           H  
ATOM    172  HG1 LYS A   1-7    139.268  61.593-160.422  1.00  0.00           H  
ATOM    173  HG2 LYS A   1-7    139.756  61.708-162.128  1.00  0.00           H  
ATOM    174  HD1 LYS A   1-7    138.647  59.161-162.024  1.00  0.00           H  
ATOM    175  HD2 LYS A   1-7    139.383  59.301-160.412  1.00  0.00           H  
ATOM    176  HE1 LYS A   1-7    140.685  59.161-163.117  1.00  0.00           H  
ATOM    177  HE2 LYS A   1-7    141.173  58.412-161.580  1.00  0.00           H  
ATOM    178  N   TYR A   1-6    135.346  63.268-160.645  1.00  0.00           N  
ATOM    179  CA  TYR A   1-6    135.102  64.623-160.158  1.00  0.00           C  
ATOM    180  C   TYR A   1-6    133.901  64.704-159.243  1.00  0.00           C  
ATOM    181  O   TYR A   1-6    133.838  65.585-158.406  1.00  0.00           O  
ATOM    182  CB  TYR A   1-6    134.934  65.591-161.333  1.00  0.00           C  
ATOM    183  CG  TYR A   1-6    136.258  66.046-161.924  1.00  0.00           C  
ATOM    184  CD1 TYR A   1-6    136.851  67.226-161.502  1.00  0.00           C  
ATOM    185  CD2 TYR A   1-6    136.913  65.292-162.900  1.00  0.00           C  
ATOM    186  CE1 TYR A   1-6    138.059  67.653-162.029  1.00  0.00           C  
ATOM    187  CE2 TYR A   1-6    138.123  65.710-163.443  1.00  0.00           C  
ATOM    188  CZ  TYR A   1-6    138.700  66.899-162.993  1.00  0.00           C  
ATOM    189  OH  TYR A   1-6    139.917  67.348-163.507  1.00  0.00           O  
ATOM    190  HD1 TYR A   1-6    136.358  67.829-160.741  1.00  0.00           H  
ATOM    191  HE1 TYR A   1-6    138.503  68.585-161.683  1.00  0.00           H  
ATOM    192  HB1 TYR A   1-6    134.359  65.094-162.112  1.00  0.00           H  
ATOM    193  HB2 TYR A   1-6    134.391  66.468-160.984  1.00  0.00           H  
ATOM    194  HA  TYR A   1-6    135.977  64.936-159.589  1.00  0.00           H  
ATOM    195  HD2 TYR A   1-6    136.468  64.359-163.242  1.00  0.00           H  
ATOM    196  HE2 TYR A   1-6    138.615  65.116-164.212  1.00  0.00           H  
ATOM    197  H   TYR A   1-6    134.852  62.939-161.468  1.00  0.00           H  
ATOM    198  HH  TYR A   1-6    140.396  67.872-162.813  1.00  0.00           H  
ATOM    199  N   ARG A   1-5    132.962  63.783-159.418  1.00  0.00           N  
ATOM    200  CA  ARG A   1-5    131.731  63.738-158.637  1.00  0.00           C  
ATOM    201  C   ARG A   1-5    131.859  62.724-157.530  1.00  0.00           C  
ATOM    202  O   ARG A   1-5    131.551  63.015-156.381  1.00  0.00           O  
ATOM    203  CB  ARG A   1-5    130.556  63.344-159.523  1.00  0.00           C  
ATOM    204  CG  ARG A   1-5    129.307  63.081-158.752  1.00  0.00           C  
ATOM    205  CD  ARG A   1-5    128.075  62.940-159.607  1.00  0.00           C  
ATOM    206  NE  ARG A   1-5    126.928  62.803-158.714  1.00  0.00           N  
ATOM    207  CZ  ARG A   1-5    125.647  62.921-159.052  1.00  0.00           C  
ATOM    208  NH1 ARG A   1-5    125.265  63.119-160.293  1.00  0.00           N  
ATOM    209  NH2 ARG A   1-5    124.733  62.801-158.117  1.00  0.00           N  
ATOM    210  HG1 ARG A   1-5    129.440  62.158-158.189  1.00  0.00           H  
ATOM    211  HG2 ARG A   1-5    129.151  63.908-158.061  1.00  0.00           H  
ATOM    212  HA  ARG A   1-5    131.543  64.720-158.205  1.00  0.00           H  
ATOM    213  HB1 ARG A   1-5    130.822  62.441-160.071  1.00  0.00           H  
ATOM    214  HB2 ARG A   1-5    130.366  64.153-160.226  1.00  0.00           H  
ATOM    215 HH2  ARG A   1-5    123.750  62.888-158.354  1.00  0.00           H  
ATOM    216  H   ARG A   1-5    133.108  63.075-160.130  1.00  0.00           H  
ATOM    217  HD1 ARG A   1-5    128.161  62.057-160.238  1.00  0.00           H  
ATOM    218  HD2 ARG A   1-5    127.955  63.823-160.232  1.00  0.00           H  
ATOM    219 HH1  ARG A   1-5    124.278  63.204-160.512  1.00  0.00           H  
ATOM    220  N   GLY A   1-4    132.315  61.528-157.903  1.00  0.00           N  
ATOM    221  CA  GLY A   1-4    132.263  60.362-157.046  1.00  0.00           C  
ATOM    222  C   GLY A   1-4    130.819  59.918-156.887  1.00  0.00           C  
ATOM    223  O   GLY A   1-4    130.099  59.716-157.882  1.00  0.00           O  
ATOM    224  H   GLY A   1-4    132.717  61.430-158.829  1.00  0.00           H  
ATOM    225  HA1 GLY A   1-4    132.844  59.556-157.492  1.00  0.00           H  
ATOM    226  HA2 GLY A   1-4    132.677  60.610-156.069  1.00  0.00           H  
ATOM    227  N   GLU A   1-3    130.403  59.802-155.621  1.00  0.00           N  
ATOM    228  CA  GLU A   1-3    129.031  59.441-155.226  1.00  0.00           C  
ATOM    229  C   GLU A   1-3    128.301  60.628-154.553  1.00  0.00           C  
ATOM    230  O   GLU A   1-3    127.139  60.499-154.125  1.00  0.00           O  
ATOM    231  CB  GLU A   1-3    129.049  58.184-154.314  1.00  0.00           C  
ATOM    232  CG  GLU A   1-3    129.891  58.296-153.001  1.00  0.00           C  
ATOM    233  CD  GLU A   1-3    131.406  58.071-153.196  1.00  0.00           C  
ATOM    234  OE1 GLU A   1-3    131.927  57.009-152.740  1.00  0.00           O  
ATOM    235  OE2 GLU A   1-3    132.073  58.959-153.805  1.00  0.00           O  
ATOM    236  H   GLU A   1-3    131.078  59.974-154.883  1.00  0.00           H  
ATOM    237  HA  GLU A   1-3    128.482  59.185-156.131  1.00  0.00           H  
ATOM    238  HB1 GLU A   1-3    129.451  57.356-154.896  1.00  0.00           H  
ATOM    239  HB2 GLU A   1-3    128.021  57.964-154.031  1.00  0.00           H  
ATOM    240  HG1 GLU A   1-3    129.745  59.292-152.587  1.00  0.00           H  
ATOM    241  HG2 GLU A   1-3    129.524  57.552-152.296  1.00  0.00           H  
ATOM    242  N   GLU A   1-2    129.000  61.768-154.464  1.00  0.00           N  
ATOM    243  CA  GLU A   1-2    128.417  63.096-154.137  1.00  0.00           C  
ATOM    244  C   GLU A   1-2    127.127  63.394-154.894  1.00  0.00           C  
ATOM    245  O   GLU A   1-2    127.162  63.485-156.113  1.00  0.00           O  
ATOM    246  CB  GLU A   1-2    129.438  64.200-154.476  1.00  0.00           C  
ATOM    247  CG  GLU A   1-2    130.095  64.847-153.287  1.00  0.00           C  
ATOM    248  CD  GLU A   1-2    129.187  65.914-152.662  1.00  0.00           C  
ATOM    249  OE1 GLU A   1-2    128.942  66.958-153.340  1.00  0.00           O  
ATOM    250  OE2 GLU A   1-2    128.709  65.694-151.512  1.00  0.00           O  
ATOM    251  HB1 GLU A   1-2    130.219  63.760-155.095  1.00  0.00           H  
ATOM    252  HB2 GLU A   1-2    128.922  64.976-155.041  1.00  0.00           H  
ATOM    253  HA  GLU A   1-2    128.210  63.131-153.069  1.00  0.00           H  
ATOM    254  HG1 GLU A   1-2    131.025  65.315-153.607  1.00  0.00           H  
ATOM    255  HG2 GLU A   1-2    130.311  64.083-152.542  1.00  0.00           H  
ATOM    256  H   GLU A   1-2    130.000  61.721-154.633  1.00  0.00           H  
ATOM    257  N   ASN A   1-1    125.998  63.541-154.190  1.00  0.00           N  
ATOM    258  CA  ASN A   1-1    124.733  63.961-154.831  1.00  0.00           C  
ATOM    259  C   ASN A   1-1    124.666  65.507-154.917  1.00  0.00           C  
ATOM    260  O   ASN A   1-1    125.586  66.208-154.429  1.00  0.00           O  
ATOM    261  CB  ASN A   1-1    123.505  63.346-154.131  1.00  0.00           C  
ATOM    262  CG  ASN A   1-1    122.253  63.225-155.075  1.00  0.00           C  
ATOM    263  OD1 ASN A   1-1    122.106  63.965-156.088  1.00  0.00           O  
ATOM    264  ND2 ASN A   1-1    121.346  62.287-154.727  1.00  0.00           N  
ATOM    265  H   ASN A   1-1    126.010  63.360-153.191  1.00  0.00           H  
ATOM    266  HB1 ASN A   1-1    123.770  62.351-153.777  1.00  0.00           H  
ATOM    267  HB2 ASN A   1-1    123.239  63.974-153.281  1.00  0.00           H  
ATOM    268  HA  ASN A   1-1    124.747  63.581-155.851  1.00  0.00           H  
ATOM    269 HD21 ASN A   1-1    120.513  62.154-155.292  1.00  0.00           H  
ATOM    270 HD22 ASN A   1-1    121.497  61.715-153.903  1.00  0.00           H  
ATOM    271  N   PHE A   1     123.639  66.046-155.584  1.00  0.00           N  
ATOM    272  CA  PHE A   1     123.563  67.499-155.775  1.00  0.00           C  
ATOM    273  C   PHE A   1     122.157  67.998-156.036  1.00  0.00           C  
ATOM    274  O   PHE A   1     121.326  67.302-156.582  1.00  0.00           O  
ATOM    275  CB  PHE A   1     124.548  67.986-156.878  1.00  0.00           C  
ATOM    276  CG  PHE A   1     124.053  67.817-158.279  1.00  0.00           C  
ATOM    277  CD1 PHE A   1     124.128  66.589-158.910  1.00  0.00           C  
ATOM    278  CD2 PHE A   1     123.503  68.888-158.964  1.00  0.00           C  
ATOM    279  CE1 PHE A   1     123.678  66.439-160.192  1.00  0.00           C  
ATOM    280  CE2 PHE A   1     123.022  68.742-160.247  1.00  0.00           C  
ATOM    281  CZ  PHE A   1     123.119  67.528-160.875  1.00  0.00           C  
ATOM    282  H   PHE A   1     122.910  65.448-155.959  1.00  0.00           H  
ATOM    283  HA  PHE A   1     123.889  67.955-154.841  1.00  0.00           H  
ATOM    284  HD1 PHE A   1     124.549  65.735-158.381  1.00  0.00           H  
ATOM    285  HB1 PHE A   1     125.475  67.424-156.776  1.00  0.00           H  
ATOM    286  HB2 PHE A   1     124.745  69.045-156.713  1.00  0.00           H  
ATOM    287  HE1 PHE A   1     123.754  65.471-160.684  1.00  0.00           H  
ATOM    288  HZ  PHE A   1     122.764  67.410-161.898  1.00  0.00           H  
ATOM    289  HE2 PHE A   1     122.567  69.588-160.760  1.00  0.00           H  
ATOM    290  HD2 PHE A   1     123.450  69.862-158.480  1.00  0.00           H  
ATOM    291  N   ASP A   1     121.910  69.229-155.632  1.00  0.00           N  
ATOM    292  CA  ASP A   1     120.651  69.875-155.886  1.00  0.00           C  
ATOM    293  C   ASP A   1     120.474  70.246-157.366  1.00  0.00           C  
ATOM    294  O   ASP A   1     121.254  71.011-157.918  1.00  0.00           O  
ATOM    295  CB  ASP A   1     120.541  71.139-155.047  1.00  0.00           C  
ATOM    296  CG  ASP A   1     119.144  71.698-155.051  1.00  0.00           C  
ATOM    297  OD1 ASP A   1     118.227  70.940-155.447  1.00  0.00           O  
ATOM    298  OD2 ASP A   1     118.961  72.893-154.690  1.00  0.00           O  
ATOM    299  HB1 ASP A   1     121.221  71.889-155.449  1.00  0.00           H  
ATOM    300  HB2 ASP A   1     120.823  70.906-154.021  1.00  0.00           H  
ATOM    301  H   ASP A   1     122.630  69.736-155.126  1.00  0.00           H  
ATOM    302  HA  ASP A   1     119.848  69.197-155.599  1.00  0.00           H  
ATOM    303  N   HIS A   2     119.429  69.716-157.992  1.00  0.00           N  
ATOM    304  CA  HIS A   2     119.126  70.063-159.372  1.00  0.00           C  
ATOM    305  C   HIS A   2     118.433  71.418-159.587  1.00  0.00           C  
ATOM    306  O   HIS A   2     118.275  71.825-160.737  1.00  0.00           O  
ATOM    307  CB  HIS A   2     118.331  68.952-160.043  1.00  0.00           C  
ATOM    308  CG  HIS A   2     119.152  67.750-160.400  1.00  0.00           C  
ATOM    309  ND1 HIS A   2     119.708  66.918-159.449  1.00  0.00           N  
ATOM    310  CD2 HIS A   2     119.475  67.216-161.606  1.00  0.00           C  
ATOM    311  CE1 HIS A   2     120.345  65.927-160.050  1.00  0.00           C  
ATOM    312  NE2 HIS A   2     120.230  66.089-161.362  1.00  0.00           N  
ATOM    313  H   HIS A   2     118.832  69.059-157.499  1.00  0.00           H  
ATOM    314  HA  HIS A   2     120.080  70.118-159.893  1.00  0.00           H  
ATOM    315  HB1 HIS A   2     117.889  69.350-160.955  1.00  0.00           H  
ATOM    316  HB2 HIS A   2     117.540  68.638-159.363  1.00  0.00           H  
ATOM    317  HD2 HIS A   2     119.191  67.605-162.582  1.00  0.00           H  
ATOM    318  HE1 HIS A   2     120.874  65.116-159.552  1.00  0.00           H  
ATOM    319  HD1 HIS A   2     119.639  67.047-158.444  1.00  0.00           H  
ATOM    320  HE2 HIS A   2     120.632  65.483-162.069  1.00  0.00           H  
ATOM    321  N   ALA A   3     118.039  72.105-158.513  1.00  0.00           N  
ATOM    322  CA  ALA A   3     117.367  73.393-158.615  1.00  0.00           C  
ATOM    323  C   ALA A   3     118.336  74.537-158.988  1.00  0.00           C  
ATOM    324  O   ALA A   3     118.022  75.330-159.874  1.00  0.00           O  
ATOM    325  CB  ALA A   3     116.618  73.742-157.308  1.00  0.00           C  
ATOM    326  HB1 ALA A   3     115.937  72.932-157.052  1.00  0.00           H  
ATOM    327  HB2 ALA A   3     117.338  73.880-156.502  1.00  0.00           H  
ATOM    328  HB3 ALA A   3     116.051  74.661-157.448  1.00  0.00           H  
ATOM    329  H   ALA A   3     118.214  71.716-157.592  1.00  0.00           H  
ATOM    330  HA  ALA A   3     116.626  73.317-159.409  1.00  0.00           H  
ATOM    331  N   ALA A   4     119.513  74.580-158.362  1.00  0.00           N  
ATOM    332  CA  ALA A   4     120.351  75.764-158.404  1.00  0.00           C  
ATOM    333  C   ALA A   4     121.823  75.488-158.168  1.00  0.00           C  
ATOM    334  O   ALA A   4     122.197  74.839-157.201  1.00  0.00           O  
ATOM    335  CB  ALA A   4     119.850  76.802-157.388  1.00  0.00           C  
ATOM    336  HB1 ALA A   4     118.793  76.998-157.560  1.00  0.00           H  
ATOM    337  HB2 ALA A   4     120.414  77.727-157.505  1.00  0.00           H  
ATOM    338  HB3 ALA A   4     119.988  76.418-156.378  1.00  0.00           H  
ATOM    339  HA  ALA A   4     120.253  76.202-159.396  1.00  0.00           H  
ATOM    340  H   ALA A   4     119.830  73.767-157.844  1.00  0.00           H  
ATOM    341  N   TYR A   5     122.643  75.977-159.091  1.00  0.00           N  
ATOM    342  CA  TYR A   5     124.079  76.147-158.892  1.00  0.00           C  
ATOM    343  C   TYR A   5     124.605  77.135-159.921  1.00  0.00           C  
ATOM    344  O   TYR A   5     124.472  76.915-161.109  1.00  0.00           O  
ATOM    345  CB  TYR A   5     124.849  74.812-158.987  1.00  0.00           C  
ATOM    346  CG  TYR A   5     126.267  74.949-158.485  1.00  0.00           C  
ATOM    347  CD1 TYR A   5     126.552  74.875-157.142  1.00  0.00           C  
ATOM    348  CD2 TYR A   5     127.309  75.242-159.357  1.00  0.00           C  
ATOM    349  CE1 TYR A   5     127.852  75.022-156.678  1.00  0.00           C  
ATOM    350  CE2 TYR A   5     128.602  75.399-158.902  1.00  0.00           C  
ATOM    351  CZ  TYR A   5     128.863  75.292-157.575  1.00  0.00           C  
ATOM    352  OH  TYR A   5     130.155  75.444-157.136  1.00  0.00           O  
ATOM    353  HD1 TYR A   5     125.746  74.699-156.431  1.00  0.00           H  
ATOM    354  HD2 TYR A   5     127.101  75.350-160.420  1.00  0.00           H  
ATOM    355  HE1 TYR A   5     128.071  74.925-155.615  1.00  0.00           H  
ATOM    356  HE2 TYR A   5     129.408  75.608-159.603  1.00  0.00           H  
ATOM    357  HB1 TYR A   5     124.333  74.064-158.387  1.00  0.00           H  
ATOM    358  HB2 TYR A   5     124.872  74.492-160.027  1.00  0.00           H  
ATOM    359  H   TYR A   5     122.249  76.247-159.986  1.00  0.00           H  
ATOM    360  HA  TYR A   5     124.240  76.566-157.900  1.00  0.00           H  
ATOM    361  HH  TYR A   5     130.508  74.567-156.834  1.00  0.00           H  
ATOM    362  N   ASP A   6     125.219  78.209-159.451  1.00  0.00           N  
ATOM    363  CA  ASP A   6     125.648  79.334-160.264  1.00  0.00           C  
ATOM    364  C   ASP A   6     127.155  79.556-160.019  1.00  0.00           C  
ATOM    365  O   ASP A   6     127.545  79.878-158.902  1.00  0.00           O  
ATOM    366  CB  ASP A   6     124.821  80.553-159.786  1.00  0.00           C  
ATOM    367  CG  ASP A   6     124.960  81.772-160.658  1.00  0.00           C  
ATOM    368  OD1 ASP A   6     124.131  82.677-160.497  1.00  0.00           O  
ATOM    369  OD2 ASP A   6     125.858  81.857-161.491  1.00  0.00           O  
ATOM    370  H   ASP A   6     125.403  78.249-158.453  1.00  0.00           H  
ATOM    371  HA  ASP A   6     125.459  79.135-161.318  1.00  0.00           H  
ATOM    372  HB1 ASP A   6     123.771  80.266-159.764  1.00  0.00           H  
ATOM    373  HB2 ASP A   6     125.147  80.813-158.780  1.00  0.00           H  
ATOM    374  N   TRP A   7     128.001  79.346-161.044  1.00  0.00           N  
ATOM    375  CA  TRP A   7     129.456  79.575-160.916  1.00  0.00           C  
ATOM    376  C   TRP A   7     129.814  81.038-160.677  1.00  0.00           C  
ATOM    377  O   TRP A   7     130.915  81.351-160.158  1.00  0.00           O  
ATOM    378  CB  TRP A   7     130.228  79.017-162.133  1.00  0.00           C  
ATOM    379  CG  TRP A   7     130.435  77.516-162.023  1.00  0.00           C  
ATOM    380  CD1 TRP A   7     129.772  76.516-162.721  1.00  0.00           C  
ATOM    381  CD2 TRP A   7     131.285  76.847-161.076  1.00  0.00           C  
ATOM    382  NE1 TRP A   7     130.219  75.274-162.301  1.00  0.00           N  
ATOM    383  CE2 TRP A   7     131.143  75.446-161.297  1.00  0.00           C  
ATOM    384  CE3 TRP A   7     132.171  77.288-160.093  1.00  0.00           C  
ATOM    385  CZ2 TRP A   7     131.861  74.495-160.562  1.00  0.00           C  
ATOM    386  CZ3 TRP A   7     132.904  76.334-159.372  1.00  0.00           C  
ATOM    387  CH2 TRP A   7     132.739  74.957-159.609  1.00  0.00           C  
ATOM    388  HZ2 TRP A   7     131.730  73.429-160.738  1.00  0.00           H  
ATOM    389 HH2  TRP A   7     133.318  74.243-159.026  1.00  0.00           H  
ATOM    390  HZ3 TRP A   7     133.614  76.664-158.615  1.00  0.00           H  
ATOM    391  HB1 TRP A   7     129.662  79.230-163.038  1.00  0.00           H  
ATOM    392  HB2 TRP A   7     131.200  79.504-162.189  1.00  0.00           H  
ATOM    393  HA  TRP A   7     129.791  79.017-160.042  1.00  0.00           H  
ATOM    394  HE1 TRP A   7     129.914  74.381-162.674  1.00  0.00           H  
ATOM    395  HE3 TRP A   7     132.291  78.352-159.889  1.00  0.00           H  
ATOM    396  HD1 TRP A   7     129.014  76.682-163.484  1.00  0.00           H  
ATOM    397  H   TRP A   7     127.630  79.020-161.931  1.00  0.00           H  
ATOM    398  N   ARG A   8     128.879  81.942-160.980  1.00  0.00           N  
ATOM    399  CA  ARG A   8     129.118  83.345-160.686  1.00  0.00           C  
ATOM    400  C   ARG A   8     129.322  83.604-159.192  1.00  0.00           C  
ATOM    401  O   ARG A   8     129.963  84.594-158.803  1.00  0.00           O  
ATOM    402  CB  ARG A   8     128.031  84.239-161.275  1.00  0.00           C  
ATOM    403  CG  ARG A   8     127.976  84.170-162.806  1.00  0.00           C  
ATOM    404  CD  ARG A   8     126.807  84.988-163.396  1.00  0.00           C  
ATOM    405  NE  ARG A   8     125.542  84.566-162.844  1.00  0.00           N  
ATOM    406  CZ  ARG A   8     124.364  85.048-163.166  1.00  0.00           C  
ATOM    407  NH1 ARG A   8     124.243  85.952-164.108  1.00  0.00           N  
ATOM    408  NH2 ARG A   8     123.285  84.593-162.548  1.00  0.00           N  
ATOM    409  HD1 ARG A   8     126.787  84.850-164.476  1.00  0.00           H  
ATOM    410  HD2 ARG A   8     126.960  86.041-163.167  1.00  0.00           H  
ATOM    411  HA  ARG A   8     130.049  83.615-161.181  1.00  0.00           H  
ATOM    412  H   ARG A   8     128.008  81.651-161.412  1.00  0.00           H  
ATOM    413  HG1 ARG A   8     127.859  83.129-163.104  1.00  0.00           H  
ATOM    414  HG2 ARG A   8     128.911  84.559-163.206  1.00  0.00           H  
ATOM    415 HH11 ARG A   8     123.326  86.316-164.347  1.00  0.00           H  
ATOM    416 HH12 ARG A   8     125.066  86.287-164.598  1.00  0.00           H  
ATOM    417  HB1 ARG A   8     127.067  83.924-160.877  1.00  0.00           H  
ATOM    418  HB2 ARG A   8     128.228  85.268-160.979  1.00  0.00           H  
ATOM    419  HE  ARG A   8     125.565  83.831-162.144  1.00  0.00           H  
ATOM    420 HH21 ARG A   8     122.370  84.959-162.789  1.00  0.00           H  
ATOM    421 HH22 ARG A   8     123.373  83.878-161.833  1.00  0.00           H  
ATOM    422  N   LEU A   9     128.826  82.697-158.354  1.00  0.00           N  
ATOM    423  CA  LEU A   9     128.900  82.884-156.909  1.00  0.00           C  
ATOM    424  C   LEU A   9     130.005  82.061-156.243  1.00  0.00           C  
ATOM    425  O   LEU A   9     130.272  82.224-155.058  1.00  0.00           O  
ATOM    426  CB  LEU A   9     127.538  82.578-156.296  1.00  0.00           C  
ATOM    427  CG  LEU A   9     126.347  83.360-156.828  1.00  0.00           C  
ATOM    428  CD1 LEU A   9     125.088  82.753-156.144  1.00  0.00           C  
ATOM    429  CD2 LEU A   9     126.447  84.880-156.602  1.00  0.00           C  
ATOM    430  H   LEU A   9     128.389  81.860-158.726  1.00  0.00           H  
ATOM    431  HA  LEU A   9     129.116  83.935-156.723  1.00  0.00           H  
ATOM    432 HD11 LEU A   9     125.009  81.697-156.399  1.00  0.00           H  
ATOM    433 HD12 LEU A   9     125.175  82.859-155.063  1.00  0.00           H  
ATOM    434 HD13 LEU A   9     124.199  83.277-156.489  1.00  0.00           H  
ATOM    435  HG  LEU A   9     126.273  83.179-157.899  1.00  0.00           H  
ATOM    436 HD21 LEU A   9     127.334  85.264-157.103  1.00  0.00           H  
ATOM    437 HD22 LEU A   9     125.562  85.366-157.008  1.00  0.00           H  
ATOM    438 HD23 LEU A   9     126.516  85.084-155.534  1.00  0.00           H  
ATOM    439  HB1 LEU A   9     127.335  81.520-156.458  1.00  0.00           H  
ATOM    440  HB2 LEU A   9     127.608  82.774-155.227  1.00  0.00           H  
ATOM    441  N   HIS A  10     130.696  81.240-157.040  1.00  0.00           N  
ATOM    442  CA  HIS A  10     131.715  80.296-156.541  1.00  0.00           C  
ATOM    443  C   HIS A  10     133.008  80.462-157.331  1.00  0.00           C  
ATOM    444  O   HIS A  10     133.760  79.485-157.567  1.00  0.00           O  
ATOM    445  CB  HIS A  10     131.204  78.856-156.590  1.00  0.00           C  
ATOM    446  CG  HIS A  10     129.978  78.639-155.756  1.00  0.00           C  
ATOM    447  ND1 HIS A  10     130.023  78.522-154.388  1.00  0.00           N  
ATOM    448  CD2 HIS A  10     128.671  78.581-156.094  1.00  0.00           C  
ATOM    449  CE1 HIS A  10     128.792  78.395-153.921  1.00  0.00           C  
ATOM    450  NE2 HIS A  10     127.954  78.412-154.941  1.00  0.00           N  
ATOM    451  HE1 HIS A  10     128.517  78.295-152.872  1.00  0.00           H  
ATOM    452  HA  HIS A  10     131.923  80.543-155.501  1.00  0.00           H  
ATOM    453  HB1 HIS A  10     130.969  78.606-157.623  1.00  0.00           H  
ATOM    454  HB2 HIS A  10     131.991  78.196-156.227  1.00  0.00           H  
ATOM    455  HD1 HIS A  10     130.868  78.533-153.826  1.00  0.00           H  
ATOM    456  HD2 HIS A  10     128.263  78.655-157.100  1.00  0.00           H  
ATOM    457  H   HIS A  10     130.511  81.267-158.037  1.00  0.00           H  
ATOM    458  HE2 HIS A  10     126.946  78.315-154.880  1.00  0.00           H  
ATOM    459  N   SER A  11     133.289  81.714-157.714  1.00  0.00           N  
ATOM    460  CA  SER A  11     134.614  82.050-158.231  1.00  0.00           C  
ATOM    461  C   SER A  11     134.943  81.276-159.530  1.00  0.00           C  
ATOM    462  O   SER A  11     136.083  80.848-159.762  1.00  0.00           O  
ATOM    463  CB  SER A  11     135.639  81.762-157.131  1.00  0.00           C  
ATOM    464  OG  SER A  11     136.639  82.714-157.203  1.00  0.00           O  
ATOM    465  HB1 SER A  11     136.065  80.770-157.276  1.00  0.00           H  
ATOM    466  HB2 SER A  11     135.156  81.810-156.156  1.00  0.00           H  
ATOM    467  HG  SER A  11     137.076  82.668-158.093  1.00  0.00           H  
ATOM    468  HA  SER A  11     134.637  83.116-158.451  1.00  0.00           H  
ATOM    469  H   SER A  11     132.577  82.434-157.644  1.00  0.00           H  
ATOM    470  N   GLY A  12     133.929  81.128-160.374  1.00  0.00           N  
ATOM    471  CA  GLY A  12     134.023  80.328-161.558  1.00  0.00           C  
ATOM    472  C   GLY A  12     133.811  81.059-162.851  1.00  0.00           C  
ATOM    473  O   GLY A  12     133.915  80.441-163.903  1.00  0.00           O  
ATOM    474  H   GLY A  12     133.054  81.600-160.172  1.00  0.00           H  
ATOM    475  HA1 GLY A  12     133.274  79.540-161.491  1.00  0.00           H  
ATOM    476  HA2 GLY A  12     135.017  79.882-161.583  1.00  0.00           H  
ATOM    477  N   VAL A  13     133.515  82.355-162.792  1.00  0.00           N  
ATOM    478  CA  VAL A  13     133.113  83.110-163.998  1.00  0.00           C  
ATOM    479  C   VAL A  13     133.882  84.442-164.075  1.00  0.00           C  
ATOM    480  O   VAL A  13     133.786  85.279-163.185  1.00  0.00           O  
ATOM    481  CB  VAL A  13     131.537  83.328-164.107  1.00  0.00           C  
ATOM    482  CG1 VAL A  13     131.149  84.072-165.397  1.00  0.00           C  
ATOM    483  CG2 VAL A  13     130.796  82.003-164.049  1.00  0.00           C  
ATOM    484  H   VAL A  13     133.567  82.835-161.899  1.00  0.00           H  
ATOM    485 HG21 VAL A  13     131.118  81.370-164.875  1.00  0.00           H  
ATOM    486 HG22 VAL A  13     131.014  81.506-163.105  1.00  0.00           H  
ATOM    487 HG23 VAL A  13     129.725  82.182-164.125  1.00  0.00           H  
ATOM    488 HG11 VAL A  13     131.631  85.049-165.411  1.00  0.00           H  
ATOM    489 HG12 VAL A  13     131.474  83.494-166.261  1.00  0.00           H  
ATOM    490 HG13 VAL A  13     130.068  84.199-165.431  1.00  0.00           H  
ATOM    491  HB  VAL A  13     131.219  83.932-163.258  1.00  0.00           H  
ATOM    492  HA  VAL A  13     133.414  82.517-164.861  1.00  0.00           H  
ATOM    493  N   THR A  14     134.642  84.613-165.148  1.00  0.00           N  
ATOM    494  CA  THR A  14     135.420  85.804-165.387  1.00  0.00           C  
ATOM    495  C   THR A  14     134.520  86.835-166.129  1.00  0.00           C  
ATOM    496  O   THR A  14     133.456  86.467-166.592  1.00  0.00           O  
ATOM    497  CB  THR A  14     136.700  85.451-166.195  1.00  0.00           C  
ATOM    498  OG1 THR A  14     136.315  84.762-167.418  1.00  0.00           O  
ATOM    499  CG2 THR A  14     137.649  84.552-165.364  1.00  0.00           C  
ATOM    500 HG21 THR A  14     138.536  84.320-165.951  1.00  0.00           H  
ATOM    501 HG22 THR A  14     137.136  83.628-165.101  1.00  0.00           H  
ATOM    502 HG23 THR A  14     137.943  85.076-164.455  1.00  0.00           H  
ATOM    503  HG1 THR A  14     136.981  84.954-168.130  1.00  0.00           H  
ATOM    504  H   THR A  14     134.679  83.868-165.836  1.00  0.00           H  
ATOM    505  HB  THR A  14     137.221  86.371-166.455  1.00  0.00           H  
ATOM    506  HA  THR A  14     135.718  86.225-164.428  1.00  0.00           H  
ATOM    507  N   PRO A  15     134.928  88.123-166.189  1.00  0.00           N  
ATOM    508  CA  PRO A  15     134.051  89.124-166.785  1.00  0.00           C  
ATOM    509  C   PRO A  15     133.562  88.900-168.202  1.00  0.00           C  
ATOM    510  O   PRO A  15     134.262  88.308-169.043  1.00  0.00           O  
ATOM    511  CB  PRO A  15     134.869  90.440-166.670  1.00  0.00           C  
ATOM    512  CG  PRO A  15     135.777  90.218-165.458  1.00  0.00           C  
ATOM    513  CD  PRO A  15     136.170  88.748-165.643  1.00  0.00           C  
ATOM    514  HG1 PRO A  15     135.240  90.372-164.523  1.00  0.00           H  
ATOM    515  HG2 PRO A  15     136.649  90.870-165.488  1.00  0.00           H  
ATOM    516  HD1 PRO A  15     136.997  88.651-166.346  1.00  0.00           H  
ATOM    517  HD2 PRO A  15     136.448  88.296-164.692  1.00  0.00           H  
ATOM    518  HB1 PRO A  15     134.210  91.291-166.507  1.00  0.00           H  
ATOM    519  HB2 PRO A  15     135.461  90.606-167.569  1.00  0.00           H  
ATOM    520  HA  PRO A  15     133.176  89.221-166.144  1.00  0.00           H  
ATOM    521  N   VAL A  16     132.355  89.403-168.445  1.00  0.00           N  
ATOM    522  CA  VAL A  16     131.729  89.429-169.762  1.00  0.00           C  
ATOM    523  C   VAL A  16     132.558  90.308-170.662  1.00  0.00           C  
ATOM    524  O   VAL A  16     133.053  91.356-170.264  1.00  0.00           O  
ATOM    525  CB  VAL A  16     130.232  89.910-169.676  1.00  0.00           C  
ATOM    526  CG1 VAL A  16     129.611  90.154-171.074  1.00  0.00           C  
ATOM    527  CG2 VAL A  16     129.427  88.943-168.867  1.00  0.00           C  
ATOM    528  HA  VAL A  16     131.741  88.418-170.166  1.00  0.00           H  
ATOM    529  H   VAL A  16     131.837  89.793-167.665  1.00  0.00           H  
ATOM    530 HG11 VAL A  16     130.182  90.921-171.596  1.00  0.00           H  
ATOM    531 HG12 VAL A  16     128.580  90.484-170.960  1.00  0.00           H  
ATOM    532 HG13 VAL A  16     129.636  89.229-171.649  1.00  0.00           H  
ATOM    533 HG21 VAL A  16     128.395  89.285-168.814  1.00  0.00           H  
ATOM    534 HG22 VAL A  16     129.840  88.879-167.861  1.00  0.00           H  
ATOM    535 HG23 VAL A  16     129.461  87.961-169.336  1.00  0.00           H  
ATOM    536  HB  VAL A  16     130.226  90.862-169.147  1.00  0.00           H  
ATOM    537  N   LYS A  17     132.786  89.802-171.867  1.00  0.00           N  
ATOM    538  CA  LYS A  17     133.514  90.472-172.920  1.00  0.00           C  
ATOM    539  C   LYS A  17     132.566  90.744-174.108  1.00  0.00           C  
ATOM    540  O   LYS A  17     131.401  90.353-174.099  1.00  0.00           O  
ATOM    541  CB  LYS A  17     134.688  89.584-173.357  1.00  0.00           C  
ATOM    542  CG  LYS A  17     135.745  89.302-172.306  1.00  0.00           C  
ATOM    543  CD  LYS A  17     136.972  88.676-172.979  1.00  0.00           C  
ATOM    544  CE  LYS A  17     138.032  88.213-172.005  1.00  0.00           C  
ATOM    545  NZ  LYS A  17     139.022  87.332-172.669  1.00  0.00           N  
ATOM    546  HA  LYS A  17     133.900  91.418-172.544  1.00  0.00           H  
ATOM    547  HE1 LYS A  17     137.555  87.664-171.195  1.00  0.00           H  
ATOM    548  HE2 LYS A  17     138.547  89.083-171.600  1.00  0.00           H  
ATOM    549  HD1 LYS A  17     136.643  87.817-173.562  1.00  0.00           H  
ATOM    550  HD2 LYS A  17     137.416  89.417-173.643  1.00  0.00           H  
ATOM    551  HB1 LYS A  17     134.279  88.628-173.681  1.00  0.00           H  
ATOM    552  HB2 LYS A  17     135.179  90.072-174.198  1.00  0.00           H  
ATOM    553  HZ1 LYS A  17     139.719  87.037-171.994  1.00  0.00           H  
ATOM    554  HZ2 LYS A  17     139.474  87.839-173.423  1.00  0.00           H  
ATOM    555  HZ3 LYS A  17     138.549  86.516-173.046  1.00  0.00           H  
ATOM    556  H   LYS A  17     132.422  88.875-172.064  1.00  0.00           H  
ATOM    557  HG1 LYS A  17     135.346  88.612-171.564  1.00  0.00           H  
ATOM    558  HG2 LYS A  17     136.032  90.233-171.819  1.00  0.00           H  
ATOM    559  N   ASP A  18     133.091  91.410-175.129  1.00  0.00           N  
ATOM    560  CA  ASP A  18     132.318  91.780-176.302  1.00  0.00           C  
ATOM    561  C   ASP A  18     133.009  91.442-177.628  1.00  0.00           C  
ATOM    562  O   ASP A  18     134.057  92.009-177.973  1.00  0.00           O  
ATOM    563  CB  ASP A  18     132.027  93.265-176.234  1.00  0.00           C  
ATOM    564  CG  ASP A  18     130.906  93.675-177.143  1.00  0.00           C  
ATOM    565  OD1 ASP A  18     130.437  94.838-177.018  1.00  0.00           O  
ATOM    566  OD2 ASP A  18     130.494  92.831-177.962  1.00  0.00           O  
ATOM    567  HA  ASP A  18     131.370  91.246-176.267  1.00  0.00           H  
ATOM    568  HB1 ASP A  18     131.758  93.521-175.211  1.00  0.00           H  
ATOM    569  HB2 ASP A  18     132.926  93.810-176.520  1.00  0.00           H  
ATOM    570  H   ASP A  18     134.071  91.671-175.089  1.00  0.00           H  
ATOM    571  N   GLN A  19     132.388  90.538-178.387  1.00  0.00           N  
ATOM    572  CA  GLN A  19     132.926  90.115-179.688  1.00  0.00           C  
ATOM    573  C   GLN A  19     132.834  91.211-180.756  1.00  0.00           C  
ATOM    574  O   GLN A  19     133.542  91.165-181.774  1.00  0.00           O  
ATOM    575  CB  GLN A  19     132.216  88.866-180.171  1.00  0.00           C  
ATOM    576  CG  GLN A  19     130.757  89.048-180.581  1.00  0.00           C  
ATOM    577  CD  GLN A  19     130.096  87.728-180.874  1.00  0.00           C  
ATOM    578  OE1 GLN A  19     129.603  87.066-179.978  1.00  0.00           O  
ATOM    579  NE2 GLN A  19     130.058  87.354-182.139  1.00  0.00           N  
ATOM    580  HB1 GLN A  19     132.761  88.484-181.034  1.00  0.00           H  
ATOM    581  HB2 GLN A  19     132.249  88.131-179.368  1.00  0.00           H  
ATOM    582  HA  GLN A  19     133.978  89.869-179.551  1.00  0.00           H  
ATOM    583  H   GLN A  19     131.519  90.130-178.057  1.00  0.00           H  
ATOM    584  HG1 GLN A  19     130.221  89.540-179.771  1.00  0.00           H  
ATOM    585  HG2 GLN A  19     130.716  89.670-181.474  1.00  0.00           H  
ATOM    586 HE21 GLN A  19     129.625  86.472-182.395  1.00  0.00           H  
ATOM    587 HE22 GLN A  19     130.463  87.948-182.856  1.00  0.00           H  
ATOM    588  N   LYS A  20     131.905  92.138-180.525  1.00  0.00           N  
ATOM    589  CA  LYS A  20     131.607  93.244-181.402  1.00  0.00           C  
ATOM    590  C   LYS A  20     131.083  92.757-182.758  1.00  0.00           C  
ATOM    591  O   LYS A  20     130.328  91.778-182.806  1.00  0.00           O  
ATOM    592  CB  LYS A  20     132.773  94.241-181.471  1.00  0.00           C  
ATOM    593  CG  LYS A  20     133.065  94.823-180.098  1.00  0.00           C  
ATOM    594  CD  LYS A  20     134.308  95.642-180.038  1.00  0.00           C  
ATOM    595  CE  LYS A  20     134.602  96.034-178.607  1.00  0.00           C  
ATOM    596  NZ  LYS A  20     135.109  97.437-178.533  1.00  0.00           N  
ATOM    597  HZ1 LYS A  20     135.299  97.678-177.566  1.00  0.00           H  
ATOM    598  HZ2 LYS A  20     134.410  98.070-178.908  1.00  0.00           H  
ATOM    599  HZ3 LYS A  20     135.963  97.517-179.076  1.00  0.00           H  
ATOM    600  H   LYS A  20     131.367  92.060-179.668  1.00  0.00           H  
ATOM    601  HE1 LYS A  20     133.689  95.954-178.020  1.00  0.00           H  
ATOM    602  HE2 LYS A  20     135.355  95.361-178.201  1.00  0.00           H  
ATOM    603  HA  LYS A  20     130.782  93.781-180.938  1.00  0.00           H  
ATOM    604  HD1 LYS A  20     134.177  96.541-180.638  1.00  0.00           H  
ATOM    605  HD2 LYS A  20     135.142  95.062-180.431  1.00  0.00           H  
ATOM    606  HG1 LYS A  20     132.226  95.453-179.808  1.00  0.00           H  
ATOM    607  HG2 LYS A  20     133.163  94.000-179.392  1.00  0.00           H  
ATOM    608  HB1 LYS A  20     133.661  93.728-181.838  1.00  0.00           H  
ATOM    609  HB2 LYS A  20     132.513  95.049-182.154  1.00  0.00           H  
ATOM    610  N   ASN A  21     131.427  93.455-183.832  1.00  0.00           N  
ATOM    611  CA  ASN A  21     130.927  93.111-185.144  1.00  0.00           C  
ATOM    612  C   ASN A  21     131.922  92.171-185.834  1.00  0.00           C  
ATOM    613  O   ASN A  21     132.755  92.577-186.642  1.00  0.00           O  
ATOM    614  CB  ASN A  21     130.693  94.388-185.952  1.00  0.00           C  
ATOM    615  CG  ASN A  21     130.074  94.120-187.292  1.00  0.00           C  
ATOM    616  OD1 ASN A  21     129.522  93.041-187.537  1.00  0.00           O  
ATOM    617  ND2 ASN A  21     130.131  95.123-188.174  1.00  0.00           N  
ATOM    618  HA  ASN A  21     129.977  92.591-185.031  1.00  0.00           H  
ATOM    619  H   ASN A  21     132.054  94.247-183.731  1.00  0.00           H  
ATOM    620  HB1 ASN A  21     131.650  94.885-186.103  1.00  0.00           H  
ATOM    621  HB2 ASN A  21     130.030  95.041-185.386  1.00  0.00           H  
ATOM    622 HD21 ASN A  21     129.731  95.008-189.100  1.00  0.00           H  
ATOM    623 HD22 ASN A  21     130.575  96.000-187.919  1.00  0.00           H  
ATOM    624  N   CYS A  22     131.820  90.903-185.482  1.00  0.00           N  
ATOM    625  CA  CYS A  22     132.799  89.919-185.815  1.00  0.00           C  
ATOM    626  C   CYS A  22     132.222  88.591-185.372  1.00  0.00           C  
ATOM    627  O   CYS A  22     131.805  88.443-184.230  1.00  0.00           O  
ATOM    628  CB  CYS A  22     134.143  90.240-185.108  1.00  0.00           C  
ATOM    629  SG  CYS A  22     135.458  89.015-185.361  1.00  0.00           S  
ATOM    630  H   CYS A  22     131.006  90.614-184.949  1.00  0.00           H  
ATOM    631  HB1 CYS A  22     134.500  91.199-185.481  1.00  0.00           H  
ATOM    632  HB2 CYS A  22     133.953  90.314-184.039  1.00  0.00           H  
ATOM    633  HA  CYS A  22     132.950  89.907-186.894  1.00  0.00           H  
ATOM    634  N   GLY A  23     132.188  87.631-186.293  1.00  0.00           N  
ATOM    635  CA  GLY A  23     131.660  86.285-186.026  1.00  0.00           C  
ATOM    636  C   GLY A  23     132.602  85.363-185.267  1.00  0.00           C  
ATOM    637  O   GLY A  23     132.873  84.260-185.698  1.00  0.00           O  
ATOM    638  H   GLY A  23     132.543  87.837-187.222  1.00  0.00           H  
ATOM    639  HA1 GLY A  23     131.428  85.817-186.982  1.00  0.00           H  
ATOM    640  HA2 GLY A  23     130.747  86.390-185.442  1.00  0.00           H  
ATOM    641  N   SER A  24     133.034  85.811-184.098  1.00  0.00           N  
ATOM    642  CA  SER A  24     134.104  85.194-183.316  1.00  0.00           C  
ATOM    643  C   SER A  24     133.626  84.578-181.987  1.00  0.00           C  
ATOM    644  O   SER A  24     134.428  84.216-181.164  1.00  0.00           O  
ATOM    645  CB  SER A  24     135.156  86.269-183.014  1.00  0.00           C  
ATOM    646  OG  SER A  24     134.595  87.350-182.276  1.00  0.00           O  
ATOM    647  H   SER A  24     132.591  86.641-183.719  1.00  0.00           H  
ATOM    648  HA  SER A  24     134.568  84.412-183.916  1.00  0.00           H  
ATOM    649  HB1 SER A  24     135.554  86.650-183.954  1.00  0.00           H  
ATOM    650  HB2 SER A  24     135.962  85.823-182.433  1.00  0.00           H  
ATOM    651  HG  SER A  24     135.174  88.151-182.371  1.00  0.00           H  
ATOM    652  N   CYS A  25     132.330  84.484-181.765  1.00  0.00           N  
ATOM    653  CA  CYS A  25     131.763  83.814-180.556  1.00  0.00           C  
ATOM    654  C   CYS A  25     132.344  82.438-180.201  1.00  0.00           C  
ATOM    655  O   CYS A  25     132.462  82.109-179.014  1.00  0.00           O  
ATOM    656  CB  CYS A  25     130.237  83.657-180.701  1.00  0.00           C  
ATOM    657  SG  CYS A  25     129.687  82.653-182.158  1.00  0.00           S  
ATOM    658  H   CYS A  25     131.691  84.883-182.445  1.00  0.00           H  
ATOM    659  HA  CYS A  25     131.943  84.471-179.707  1.00  0.00           H  
ATOM    660  HB1 CYS A  25     129.803  84.651-180.793  1.00  0.00           H  
ATOM    661  HB2 CYS A  25     129.860  83.177-179.799  1.00  0.00           H  
ATOM    662  HG  CYS A  25     130.019  81.309-181.951  1.00  0.00           H  
ATOM    663  N   TRP A  26     132.702  81.649-181.210  1.00  0.00           N  
ATOM    664  CA  TRP A  26     133.420  80.367-181.020  1.00  0.00           C  
ATOM    665  C   TRP A  26     134.681  80.476-180.189  1.00  0.00           C  
ATOM    666  O   TRP A  26     135.021  79.561-179.431  1.00  0.00           O  
ATOM    667  CB  TRP A  26     133.752  79.703-182.390  1.00  0.00           C  
ATOM    668  CG  TRP A  26     134.577  80.558-183.304  1.00  0.00           C  
ATOM    669  CD1 TRP A  26     134.124  81.484-184.175  1.00  0.00           C  
ATOM    670  CD2 TRP A  26     136.006  80.581-183.392  1.00  0.00           C  
ATOM    671  NE1 TRP A  26     135.167  82.088-184.799  1.00  0.00           N  
ATOM    672  CE2 TRP A  26     136.341  81.552-184.348  1.00  0.00           C  
ATOM    673  CE3 TRP A  26     137.045  79.865-182.752  1.00  0.00           C  
ATOM    674  CZ2 TRP A  26     137.667  81.840-184.690  1.00  0.00           C  
ATOM    675  CZ3 TRP A  26     138.362  80.165-183.084  1.00  0.00           C  
ATOM    676  CH2 TRP A  26     138.660  81.137-184.052  1.00  0.00           C  
ATOM    677  HB1 TRP A  26     132.815  79.471-182.893  1.00  0.00           H  
ATOM    678  HB2 TRP A  26     134.299  78.781-182.199  1.00  0.00           H  
ATOM    679  HE3 TRP A  26     136.819  79.095-182.016  1.00  0.00           H  
ATOM    680  HA  TRP A  26     132.745  79.695-180.493  1.00  0.00           H  
ATOM    681 HH2  TRP A  26     139.700  81.338-184.303  1.00  0.00           H  
ATOM    682  HD1 TRP A  26     133.075  81.713-184.352  1.00  0.00           H  
ATOM    683  H   TRP A  26     132.473  81.939-182.156  1.00  0.00           H  
ATOM    684  HZ3 TRP A  26     139.174  79.638-182.586  1.00  0.00           H  
ATOM    685  HZ2 TRP A  26     137.905  82.596-185.437  1.00  0.00           H  
ATOM    686  HE1 TRP A  26     135.088  82.824-185.494  1.00  0.00           H  
ATOM    687  N   ALA A  27     135.389  81.589-180.344  1.00  0.00           N  
ATOM    688  CA  ALA A  27     136.619  81.886-179.634  1.00  0.00           C  
ATOM    689  C   ALA A  27     136.338  82.402-178.256  1.00  0.00           C  
ATOM    690  O   ALA A  27     137.091  82.117-177.355  1.00  0.00           O  
ATOM    691  CB  ALA A  27     137.453  82.959-180.437  1.00  0.00           C  
ATOM    692  HB1 ALA A  27     136.884  83.885-180.505  1.00  0.00           H  
ATOM    693  HB2 ALA A  27     138.394  83.148-179.922  1.00  0.00           H  
ATOM    694  HB3 ALA A  27     137.658  82.584-181.439  1.00  0.00           H  
ATOM    695  HA  ALA A  27     137.207  80.973-179.554  1.00  0.00           H  
ATOM    696  H   ALA A  27     135.046  82.279-181.005  1.00  0.00           H  
ATOM    697  N   PHE A  28     135.293  83.224-178.114  1.00  0.00           N  
ATOM    698  CA  PHE A  28     134.891  83.820-176.833  1.00  0.00           C  
ATOM    699  C   PHE A  28     134.341  82.787-175.885  1.00  0.00           C  
ATOM    700  O   PHE A  28     134.645  82.804-174.719  1.00  0.00           O  
ATOM    701  CB  PHE A  28     133.847  84.956-177.032  1.00  0.00           C  
ATOM    702  CG  PHE A  28     134.478  86.272-177.414  1.00  0.00           C  
ATOM    703  CD1 PHE A  28     134.811  87.210-176.435  1.00  0.00           C  
ATOM    704  CD2 PHE A  28     134.853  86.525-178.741  1.00  0.00           C  
ATOM    705  CE1 PHE A  28     135.471  88.384-176.766  1.00  0.00           C  
ATOM    706  CE2 PHE A  28     135.533  87.703-179.068  1.00  0.00           C  
ATOM    707  CZ  PHE A  28     135.842  88.626-178.089  1.00  0.00           C  
ATOM    708  HD1 PHE A  28     134.549  87.017-175.396  1.00  0.00           H  
ATOM    709  HB1 PHE A  28     133.157  84.659-177.821  1.00  0.00           H  
ATOM    710  HB2 PHE A  28     133.299  85.091-176.101  1.00  0.00           H  
ATOM    711  H   PHE A  28     134.746  83.449-178.939  1.00  0.00           H  
ATOM    712  HD2 PHE A  28     134.614  85.802-179.520  1.00  0.00           H  
ATOM    713  HE1 PHE A  28     135.700  89.117-175.994  1.00  0.00           H  
ATOM    714  HZ  PHE A  28     136.374  89.540-178.349  1.00  0.00           H  
ATOM    715  HA  PHE A  28     135.777  84.256-176.375  1.00  0.00           H  
ATOM    716  HE2 PHE A  28     135.821  87.893-180.101  1.00  0.00           H  
ATOM    717  N   SER A  29     133.494  81.922-176.398  1.00  0.00           N  
ATOM    718  CA  SER A  29     132.958  80.798-175.641  1.00  0.00           C  
ATOM    719  C   SER A  29     134.035  79.829-175.157  1.00  0.00           C  
ATOM    720  O   SER A  29     134.052  79.399-174.005  1.00  0.00           O  
ATOM    721  CB  SER A  29     131.948  80.035-176.546  1.00  0.00           C  
ATOM    722  OG  SER A  29     131.484  78.846-175.937  1.00  0.00           O  
ATOM    723  H   SER A  29     133.201  82.042-177.363  1.00  0.00           H  
ATOM    724  HB1 SER A  29     132.439  79.781-177.484  1.00  0.00           H  
ATOM    725  HB2 SER A  29     131.096  80.683-176.746  1.00  0.00           H  
ATOM    726  HG  SER A  29     130.587  79.004-175.542  1.00  0.00           H  
ATOM    727  HA  SER A  29     132.425  81.185-174.775  1.00  0.00           H  
ATOM    728  N   SER A  30     134.929  79.447-176.057  1.00  0.00           N  
ATOM    729  CA  SER A  30     135.966  78.447-175.692  1.00  0.00           C  
ATOM    730  C   SER A  30     137.055  79.012-174.764  1.00  0.00           C  
ATOM    731  O   SER A  30     137.410  78.353-173.805  1.00  0.00           O  
ATOM    732  CB  SER A  30     136.523  77.772-176.932  1.00  0.00           C  
ATOM    733  OG  SER A  30     137.094  78.704-177.769  1.00  0.00           O  
ATOM    734  H   SER A  30     134.906  79.836-176.994  1.00  0.00           H  
ATOM    735  HB1 SER A  30     135.716  77.264-177.458  1.00  0.00           H  
ATOM    736  HB2 SER A  30     137.278  77.044-176.637  1.00  0.00           H  
ATOM    737  HA  SER A  30     135.455  77.670-175.125  1.00  0.00           H  
ATOM    738  HG  SER A  30     136.409  79.043-178.403  1.00  0.00           H  
ATOM    739  N   ILE A  31     137.489  80.259-175.001  1.00  0.00           N  
ATOM    740  CA  ILE A  31     138.445  80.982-174.125  1.00  0.00           C  
ATOM    741  C   ILE A  31     137.885  81.206-172.726  1.00  0.00           C  
ATOM    742  O   ILE A  31     138.591  81.015-171.739  1.00  0.00           O  
ATOM    743  CB  ILE A  31     138.843  82.384-174.725  1.00  0.00           C  
ATOM    744  CG1 ILE A  31     139.708  82.227-175.966  1.00  0.00           C  
ATOM    745  CG2 ILE A  31     139.541  83.309-173.661  1.00  0.00           C  
ATOM    746  CD1 ILE A  31     141.092  81.749-175.695  1.00  0.00           C  
ATOM    747 HG21 ILE A  31     138.862  83.478-172.827  1.00  0.00           H  
ATOM    748 HG22 ILE A  31     139.796  84.262-174.121  1.00  0.00           H  
ATOM    749 HG23 ILE A  31     140.447  82.826-173.299  1.00  0.00           H  
ATOM    750 HD11 ILE A  31     141.637  81.665-176.634  1.00  0.00           H  
ATOM    751 HD12 ILE A  31     141.050  80.774-175.212  1.00  0.00           H  
ATOM    752 HD13 ILE A  31     141.599  82.457-175.042  1.00  0.00           H  
ATOM    753  H   ILE A  31     137.144  80.736-175.828  1.00  0.00           H  
ATOM    754  HA  ILE A  31     139.348  80.380-174.038  1.00  0.00           H  
ATOM    755  HB  ILE A  31     137.922  82.879-175.032  1.00  0.00           H  
ATOM    756 HG11 ILE A  31     139.225  81.512-176.630  1.00  0.00           H  
ATOM    757 HG12 ILE A  31     139.774  83.195-176.461  1.00  0.00           H  
ATOM    758  N   GLY A  32     136.624  81.642-172.658  1.00  0.00           N  
ATOM    759  CA  GLY A  32     135.891  81.800-171.393  1.00  0.00           C  
ATOM    760  C   GLY A  32     135.872  80.580-170.531  1.00  0.00           C  
ATOM    761  O   GLY A  32     136.055  80.658-169.328  1.00  0.00           O  
ATOM    762  HA1 GLY A  32     134.862  82.066-171.628  1.00  0.00           H  
ATOM    763  HA2 GLY A  32     136.356  82.607-170.829  1.00  0.00           H  
ATOM    764  H   GLY A  32     136.148  81.876-173.523  1.00  0.00           H  
ATOM    765  N   SER A  33     135.637  79.432-171.137  1.00  0.00           N  
ATOM    766  CA  SER A  33     135.635  78.150-170.413  1.00  0.00           C  
ATOM    767  C   SER A  33     136.992  77.746-169.855  1.00  0.00           C  
ATOM    768  O   SER A  33     137.040  77.141-168.793  1.00  0.00           O  
ATOM    769  CB  SER A  33     135.059  77.026-171.293  1.00  0.00           C  
ATOM    770  OG  SER A  33     133.626  77.029-171.207  1.00  0.00           O  
ATOM    771  HA  SER A  33     134.964  78.265-169.564  1.00  0.00           H  
ATOM    772  H   SER A  33     135.452  79.432-172.135  1.00  0.00           H  
ATOM    773  HG  SER A  33     133.240  76.853-172.105  1.00  0.00           H  
ATOM    774  HB1 SER A  33     135.360  77.187-172.327  1.00  0.00           H  
ATOM    775  HB2 SER A  33     135.440  76.066-170.949  1.00  0.00           H  
ATOM    776  N   VAL A  34     138.075  78.120-170.553  1.00  0.00           N  
ATOM    777  CA  VAL A  34     139.476  77.953-170.077  1.00  0.00           C  
ATOM    778  C   VAL A  34     139.744  78.934-168.925  1.00  0.00           C  
ATOM    779  O   VAL A  34     140.244  78.528-167.846  1.00  0.00           O  
ATOM    780  CB  VAL A  34     140.524  78.147-171.224  1.00  0.00           C  
ATOM    781  CG1 VAL A  34     141.963  78.127-170.700  1.00  0.00           C  
ATOM    782  CG2 VAL A  34     140.310  77.144-172.344  1.00  0.00           C  
ATOM    783  H   VAL A  34     137.929  78.543-171.464  1.00  0.00           H  
ATOM    784  HB  VAL A  34     140.352  79.137-171.646  1.00  0.00           H  
ATOM    785 HG11 VAL A  34     142.097  78.931-169.978  1.00  0.00           H  
ATOM    786 HG12 VAL A  34     142.653  78.266-171.530  1.00  0.00           H  
ATOM    787 HG13 VAL A  34     142.161  77.171-170.219  1.00  0.00           H  
ATOM    788 HG21 VAL A  34     141.052  77.305-173.124  1.00  0.00           H  
ATOM    789 HG22 VAL A  34     139.312  77.272-172.761  1.00  0.00           H  
ATOM    790 HG23 VAL A  34     140.411  76.133-171.950  1.00  0.00           H  
ATOM    791  HA  VAL A  34     139.582  76.940-169.690  1.00  0.00           H  
ATOM    792  N   GLU A  35     139.387  80.201-169.136  1.00  0.00           N  
ATOM    793  CA  GLU A  35     139.446  81.196-168.064  1.00  0.00           C  
ATOM    794  C   GLU A  35     138.762  80.699-166.757  1.00  0.00           C  
ATOM    795  O   GLU A  35     139.304  80.843-165.673  1.00  0.00           O  
ATOM    796  CB  GLU A  35     138.857  82.550-168.512  1.00  0.00           C  
ATOM    797  CG  GLU A  35     139.632  83.301-169.598  1.00  0.00           C  
ATOM    798  CD  GLU A  35     138.980  84.634-170.005  1.00  0.00           C  
ATOM    799  OE1 GLU A  35     137.948  85.042-169.394  1.00  0.00           O  
ATOM    800  OE2 GLU A  35     139.506  85.300-170.925  1.00  0.00           O  
ATOM    801  HA  GLU A  35     140.497  81.362-167.835  1.00  0.00           H  
ATOM    802  HG1 GLU A  35     139.696  82.664-170.479  1.00  0.00           H  
ATOM    803  HG2 GLU A  35     140.635  83.507-169.226  1.00  0.00           H  
ATOM    804  HB1 GLU A  35     137.851  82.366-168.889  1.00  0.00           H  
ATOM    805  HB2 GLU A  35     138.803  83.195-167.636  1.00  0.00           H  
ATOM    806  H   GLU A  35     139.069  80.481-170.058  1.00  0.00           H  
ATOM    807  N   SER A  36     137.606  80.068-166.878  1.00  0.00           N  
ATOM    808  CA  SER A  36     136.881  79.511-165.738  1.00  0.00           C  
ATOM    809  C   SER A  36     137.619  78.404-165.042  1.00  0.00           C  
ATOM    810  O   SER A  36     137.619  78.338-163.828  1.00  0.00           O  
ATOM    811  CB  SER A  36     135.485  78.987-166.143  1.00  0.00           C  
ATOM    812  OG  SER A  36     134.614  80.037-166.469  1.00  0.00           O  
ATOM    813  H   SER A  36     137.203  79.966-167.804  1.00  0.00           H  
ATOM    814  HA  SER A  36     136.735  80.313-165.017  1.00  0.00           H  
ATOM    815  HB1 SER A  36     135.064  78.423-165.311  1.00  0.00           H  
ATOM    816  HB2 SER A  36     135.590  78.333-167.008  1.00  0.00           H  
ATOM    817  HG  SER A  36     134.254  80.439-165.636  1.00  0.00           H  
ATOM    818  N   GLN A  37     138.216  77.499-165.799  1.00  0.00           N  
ATOM    819  CA  GLN A  37     138.954  76.407-165.200  1.00  0.00           C  
ATOM    820  C   GLN A  37     140.161  76.904-164.402  1.00  0.00           C  
ATOM    821  O   GLN A  37     140.444  76.371-163.326  1.00  0.00           O  
ATOM    822  CB  GLN A  37     139.343  75.353-166.248  1.00  0.00           C  
ATOM    823  CG  GLN A  37     138.147  74.543-166.778  1.00  0.00           C  
ATOM    824  CD  GLN A  37     137.458  73.690-165.726  1.00  0.00           C  
ATOM    825  OE1 GLN A  37     138.114  72.970-164.989  1.00  0.00           O  
ATOM    826  NE2 GLN A  37     136.111  73.764-165.658  1.00  0.00           N  
ATOM    827  H   GLN A  37     138.157  77.571-166.810  1.00  0.00           H  
ATOM    828 HE21 GLN A  37     135.607  73.213-164.971  1.00  0.00           H  
ATOM    829 HE22 GLN A  37     135.604  74.371-166.293  1.00  0.00           H  
ATOM    830  HA  GLN A  37     138.284  75.921-164.493  1.00  0.00           H  
ATOM    831  HG1 GLN A  37     138.503  73.887-167.571  1.00  0.00           H  
ATOM    832  HG2 GLN A  37     137.415  75.240-167.185  1.00  0.00           H  
ATOM    833  HB1 GLN A  37     139.814  75.861-167.088  1.00  0.00           H  
ATOM    834  HB2 GLN A  37     140.053  74.663-165.795  1.00  0.00           H  
ATOM    835  N   TYR A  38     140.843  77.941-164.882  1.00  0.00           N  
ATOM    836  CA  TYR A  38     141.949  78.526-164.110  1.00  0.00           C  
ATOM    837  C   TYR A  38     141.467  79.128-162.788  1.00  0.00           C  
ATOM    838  O   TYR A  38     142.122  78.933-161.760  1.00  0.00           O  
ATOM    839  CB  TYR A  38     142.766  79.511-164.949  1.00  0.00           C  
ATOM    840  CG  TYR A  38     143.791  78.811-165.800  1.00  0.00           C  
ATOM    841  CD1 TYR A  38     143.486  78.413-167.099  1.00  0.00           C  
ATOM    842  CD2 TYR A  38     145.075  78.531-165.297  1.00  0.00           C  
ATOM    843  CE1 TYR A  38     144.437  77.746-167.905  1.00  0.00           C  
ATOM    844  CE2 TYR A  38     146.029  77.850-166.078  1.00  0.00           C  
ATOM    845  CZ  TYR A  38     145.689  77.457-167.388  1.00  0.00           C  
ATOM    846  OH  TYR A  38     146.598  76.796-168.179  1.00  0.00           O  
ATOM    847  HH  TYR A  38     146.120  76.334-168.916  1.00  0.00           H  
ATOM    848  HA  TYR A  38     142.618  77.707-163.853  1.00  0.00           H  
ATOM    849  HE1 TYR A  38     144.186  77.463-168.926  1.00  0.00           H  
ATOM    850  HE2 TYR A  38     147.017  77.632-165.675  1.00  0.00           H  
ATOM    851  HD1 TYR A  38     142.495  78.621-167.502  1.00  0.00           H  
ATOM    852  HB1 TYR A  38     143.277  80.202-164.281  1.00  0.00           H  
ATOM    853  HB2 TYR A  38     142.089  80.065-165.598  1.00  0.00           H  
ATOM    854  H   TYR A  38     140.598  78.329-165.787  1.00  0.00           H  
ATOM    855  HD2 TYR A  38     145.335  78.845-164.287  1.00  0.00           H  
ATOM    856  N   ALA A  39     140.324  79.822-162.808  1.00  0.00           N  
ATOM    857  CA  ALA A  39     139.685  80.408-161.597  1.00  0.00           C  
ATOM    858  C   ALA A  39     139.317  79.322-160.614  1.00  0.00           C  
ATOM    859  O   ALA A  39     139.552  79.446-159.403  1.00  0.00           O  
ATOM    860  CB  ALA A  39     138.387  81.169-161.980  1.00  0.00           C  
ATOM    861  HA  ALA A  39     140.380  81.100-161.124  1.00  0.00           H  
ATOM    862  HB1 ALA A  39     137.945  81.605-161.085  1.00  0.00           H  
ATOM    863  HB2 ALA A  39     137.680  80.475-162.433  1.00  0.00           H  
ATOM    864  HB3 ALA A  39     138.627  81.959-162.690  1.00  0.00           H  
ATOM    865  H   ALA A  39     139.864  79.957-163.702  1.00  0.00           H  
ATOM    866  N   ILE A  40     138.668  78.287-161.159  1.00  0.00           N  
ATOM    867  CA  ILE A  40     138.157  77.160-160.360  1.00  0.00           C  
ATOM    868  C   ILE A  40     139.249  76.224-159.832  1.00  0.00           C  
ATOM    869  O   ILE A  40     139.221  75.871-158.662  1.00  0.00           O  
ATOM    870  CB  ILE A  40     137.106  76.323-161.157  1.00  0.00           C  
ATOM    871  CG1 ILE A  40     135.866  77.169-161.449  1.00  0.00           C  
ATOM    872  CG2 ILE A  40     136.718  75.050-160.379  1.00  0.00           C  
ATOM    873  CD1 ILE A  40     134.954  76.618-162.651  1.00  0.00           C  
ATOM    874  H   ILE A  40     138.523  78.277-162.163  1.00  0.00           H  
ATOM    875  HA  ILE A  40     137.647  77.582-159.495  1.00  0.00           H  
ATOM    876  HB  ILE A  40     137.551  76.025-162.105  1.00  0.00           H  
ATOM    877 HG11 ILE A  40     136.193  78.176-161.704  1.00  0.00           H  
ATOM    878 HG12 ILE A  40     135.257  77.203-160.547  1.00  0.00           H  
ATOM    879 HD11 ILE A  40     135.541  76.587-163.567  1.00  0.00           H  
ATOM    880 HD12 ILE A  40     134.099  77.276-162.789  1.00  0.00           H  
ATOM    881 HD13 ILE A  40     134.605  75.614-162.410  1.00  0.00           H  
ATOM    882 HG21 ILE A  40     137.605  74.439-160.217  1.00  0.00           H  
ATOM    883 HG22 ILE A  40     135.986  74.484-160.952  1.00  0.00           H  
ATOM    884 HG23 ILE A  40     136.290  75.329-159.417  1.00  0.00           H  
ATOM    885  N   ARG A  41     140.167  75.781-160.696  1.00  0.00           N  
ATOM    886  CA  ARG A  41     141.154  74.727-160.319  1.00  0.00           C  
ATOM    887  C   ARG A  41     142.468  75.283-159.791  1.00  0.00           C  
ATOM    888  O   ARG A  41     143.178  74.621-159.016  1.00  0.00           O  
ATOM    889  CB  ARG A  41     141.505  73.850-161.526  1.00  0.00           C  
ATOM    890  CG  ARG A  41     140.379  73.182-162.234  1.00  0.00           C  
ATOM    891  CD  ARG A  41     139.565  72.310-161.352  1.00  0.00           C  
ATOM    892  NE  ARG A  41     138.286  71.990-161.958  1.00  0.00           N  
ATOM    893  CZ  ARG A  41     137.363  71.203-161.395  1.00  0.00           C  
ATOM    894  NH1 ARG A  41     137.575  70.639-160.221  1.00  0.00           N  
ATOM    895  NH2 ARG A  41     136.212  70.984-162.021  1.00  0.00           N  
ATOM    896  HG1 ARG A  41     139.730  73.950-162.654  1.00  0.00           H  
ATOM    897  HG2 ARG A  41     140.789  72.574-163.038  1.00  0.00           H  
ATOM    898  HD1 ARG A  41     140.111  71.386-161.167  1.00  0.00           H  
ATOM    899  HD2 ARG A  41     139.392  72.825-160.408  1.00  0.00           H  
ATOM    900  HE  ARG A  41     138.077  72.390-162.867  1.00  0.00           H  
ATOM    901 HH21 ARG A  41     135.510  70.387-161.597  1.00  0.00           H  
ATOM    902 HH22 ARG A  41     136.036  71.414-162.923  1.00  0.00           H  
ATOM    903  HA  ARG A  41     140.710  74.097-159.549  1.00  0.00           H  
ATOM    904  H   ARG A  41     140.193  76.172-161.632  1.00  0.00           H  
ATOM    905 HH11 ARG A  41     136.863  70.044-159.808  1.00  0.00           H  
ATOM    906 HH12 ARG A  41     138.448  70.800-159.730  1.00  0.00           H  
ATOM    907  HB1 ARG A  41     142.018  74.481-162.250  1.00  0.00           H  
ATOM    908  HB2 ARG A  41     142.181  73.071-161.178  1.00  0.00           H  
ATOM    909  N   LYS A  42     142.806  76.493-160.208  1.00  0.00           N  
ATOM    910  CA  LYS A  42     144.065  77.097-159.807  1.00  0.00           C  
ATOM    911  C   LYS A  42     143.957  78.406-159.015  1.00  0.00           C  
ATOM    912  O   LYS A  42     144.983  79.001-158.698  1.00  0.00           O  
ATOM    913  CB  LYS A  42     144.933  77.269-161.053  1.00  0.00           C  
ATOM    914  CG  LYS A  42     145.673  76.004-161.336  1.00  0.00           C  
ATOM    915  CD  LYS A  42     145.678  75.627-162.759  1.00  0.00           C  
ATOM    916  CE  LYS A  42     146.738  74.522-162.995  1.00  0.00           C  
ATOM    917  NZ  LYS A  42     146.719  73.383-161.999  1.00  0.00           N  
ATOM    918  HE1 LYS A  42     146.573  74.105-163.987  1.00  0.00           H  
ATOM    919  HE2 LYS A  42     147.722  74.987-162.956  1.00  0.00           H  
ATOM    920  HA  LYS A  42     144.571  76.378-159.164  1.00  0.00           H  
ATOM    921  HZ1 LYS A  42     145.814  72.924-162.027  1.00  0.00           H  
ATOM    922  HZ2 LYS A  42     147.445  72.715-162.236  1.00  0.00           H  
ATOM    923  HZ3 LYS A  42     146.885  73.747-161.066  1.00  0.00           H  
ATOM    924  HD1 LYS A  42     145.921  76.499-163.365  1.00  0.00           H  
ATOM    925  HD2 LYS A  42     144.694  75.253-163.039  1.00  0.00           H  
ATOM    926  HB1 LYS A  42     144.298  77.514-161.903  1.00  0.00           H  
ATOM    927  HB2 LYS A  42     145.646  78.075-160.887  1.00  0.00           H  
ATOM    928  H   LYS A  42     142.176  77.006-160.817  1.00  0.00           H  
ATOM    929  HG1 LYS A  42     145.208  75.200-160.768  1.00  0.00           H  
ATOM    930  HG2 LYS A  42     146.704  76.130-161.010  1.00  0.00           H  
ATOM    931  N   ASN A  43     142.739  78.846-158.707  1.00  0.00           N  
ATOM    932  CA  ASN A  43     142.492  80.137-158.089  1.00  0.00           C  
ATOM    933  C   ASN A  43     143.285  81.276-158.734  1.00  0.00           C  
ATOM    934  O   ASN A  43     143.930  82.057-158.052  1.00  0.00           O  
ATOM    935  CB  ASN A  43     142.814  80.036-156.591  1.00  0.00           C  
ATOM    936  CG  ASN A  43     141.950  80.957-155.729  1.00  0.00           C  
ATOM    937  OD1 ASN A  43     140.753  81.093-155.962  1.00  0.00           O  
ATOM    938  ND2 ASN A  43     142.551  81.538-154.690  1.00  0.00           N  
ATOM    939  HA  ASN A  43     141.431  80.363-158.192  1.00  0.00           H  
ATOM    940  H   ASN A  43     141.944  78.249-158.914  1.00  0.00           H  
ATOM    941  HB1 ASN A  43     143.859  80.302-156.442  1.00  0.00           H  
ATOM    942  HB2 ASN A  43     142.652  79.008-156.270  1.00  0.00           H  
ATOM    943 HD21 ASN A  43     142.026  82.159-154.082  1.00  0.00           H  
ATOM    944 HD22 ASN A  43     143.533  81.358-154.506  1.00  0.00           H  
ATOM    945  N   LYS A  44     143.235  81.345-160.052  1.00  0.00           N  
ATOM    946  CA  LYS A  44     143.976  82.283-160.841  1.00  0.00           C  
ATOM    947  C   LYS A  44     142.942  82.973-161.741  1.00  0.00           C  
ATOM    948  O   LYS A  44     142.237  82.310-162.511  1.00  0.00           O  
ATOM    949  CB  LYS A  44     145.024  81.492-161.645  1.00  0.00           C  
ATOM    950  CG  LYS A  44     145.833  82.237-162.729  1.00  0.00           C  
ATOM    951  CD  LYS A  44     146.452  83.520-162.169  1.00  0.00           C  
ATOM    952  CE  LYS A  44     147.493  84.127-163.100  1.00  0.00           C  
ATOM    953  NZ  LYS A  44     147.959  85.437-162.533  1.00  0.00           N  
ATOM    954  H   LYS A  44     142.631  80.689-160.538  1.00  0.00           H  
ATOM    955  HA  LYS A  44     144.465  83.013-160.198  1.00  0.00           H  
ATOM    956  HE1 LYS A  44     148.339  83.448-163.191  1.00  0.00           H  
ATOM    957  HE2 LYS A  44     147.051  84.291-164.082  1.00  0.00           H  
ATOM    958  HB1 LYS A  44     145.739  81.087-160.930  1.00  0.00           H  
ATOM    959  HB2 LYS A  44     144.501  80.674-162.138  1.00  0.00           H  
ATOM    960  HG1 LYS A  44     145.170  82.492-163.554  1.00  0.00           H  
ATOM    961  HG2 LYS A  44     146.628  81.586-163.089  1.00  0.00           H  
ATOM    962  HZ1 LYS A  44     148.653  85.845-163.150  1.00  0.00           H  
ATOM    963  HZ2 LYS A  44     148.369  85.282-161.617  1.00  0.00           H  
ATOM    964  HZ3 LYS A  44     147.169  86.069-162.447  1.00  0.00           H  
ATOM    965  HD1 LYS A  44     145.658  84.249-162.011  1.00  0.00           H  
ATOM    966  HD2 LYS A  44     146.928  83.290-161.217  1.00  0.00           H  
ATOM    967  N   LEU A  45     142.805  84.290-161.568  1.00  0.00           N  
ATOM    968  CA  LEU A  45     142.031  85.140-162.472  1.00  0.00           C  
ATOM    969  C   LEU A  45     142.955  85.539-163.613  1.00  0.00           C  
ATOM    970  O   LEU A  45     143.946  86.234-163.404  1.00  0.00           O  
ATOM    971  CB  LEU A  45     141.513  86.396-161.749  1.00  0.00           C  
ATOM    972  CG  LEU A  45     140.153  87.015-162.122  1.00  0.00           C  
ATOM    973  CD1 LEU A  45     140.036  88.457-161.544  1.00  0.00           C  
ATOM    974  CD2 LEU A  45     139.850  87.024-163.572  1.00  0.00           C  
ATOM    975  HA  LEU A  45     141.188  84.575-162.868  1.00  0.00           H  
ATOM    976 HD11 LEU A  45     139.071  88.880-161.816  1.00  0.00           H  
ATOM    977 HD12 LEU A  45     140.833  89.077-161.953  1.00  0.00           H  
ATOM    978 HD13 LEU A  45     140.125  88.421-160.459  1.00  0.00           H  
ATOM    979  H   LEU A  45     143.260  84.722-160.770  1.00  0.00           H  
ATOM    980  HG  LEU A  45     139.384  86.414-161.638  1.00  0.00           H  
ATOM    981  HB1 LEU A  45     141.460  86.146-160.690  1.00  0.00           H  
ATOM    982  HB2 LEU A  45     142.260  87.173-161.902  1.00  0.00           H  
ATOM    983 HD21 LEU A  45     140.610  87.599-164.098  1.00  0.00           H  
ATOM    984 HD22 LEU A  45     138.873  87.478-163.736  1.00  0.00           H  
ATOM    985 HD23 LEU A  45     139.842  86.002-163.947  1.00  0.00           H  
ATOM    986  N   ILE A  46     142.650  85.072-164.812  1.00  0.00           N  
ATOM    987  CA  ILE A  46     143.413  85.440-166.006  1.00  0.00           C  
ATOM    988  C   ILE A  46     142.405  85.659-167.138  1.00  0.00           C  
ATOM    989  O   ILE A  46     141.399  84.969-167.233  1.00  0.00           O  
ATOM    990  CB  ILE A  46     144.495  84.362-166.382  1.00  0.00           C  
ATOM    991  CG1 ILE A  46     145.518  84.901-167.414  1.00  0.00           C  
ATOM    992  CG2 ILE A  46     143.828  83.001-166.833  1.00  0.00           C  
ATOM    993  CD1 ILE A  46     146.419  86.081-166.949  1.00  0.00           C  
ATOM    994 HG11 ILE A  46     144.961  85.235-168.288  1.00  0.00           H  
ATOM    995 HG12 ILE A  46     146.171  84.076-167.693  1.00  0.00           H  
ATOM    996 HG21 ILE A  46     143.199  83.176-167.705  1.00  0.00           H  
ATOM    997 HG22 ILE A  46     143.219  82.608-166.020  1.00  0.00           H  
ATOM    998 HG23 ILE A  46     144.605  82.281-167.084  1.00  0.00           H  
ATOM    999  HB  ILE A  46     145.053  84.149-165.471  1.00  0.00           H  
ATOM   1000 HD11 ILE A  46     147.004  85.772-166.084  1.00  0.00           H  
ATOM   1001 HD12 ILE A  46     147.089  86.366-167.758  1.00  0.00           H  
ATOM   1002 HD13 ILE A  46     145.793  86.930-166.679  1.00  0.00           H  
ATOM   1003  H   ILE A  46     141.862  84.439-164.907  1.00  0.00           H  
ATOM   1004  HA  ILE A  46     143.921  86.383-165.811  1.00  0.00           H  
ATOM   1005  N   THR A  47     142.680  86.660-167.955  1.00  0.00           N  
ATOM   1006  CA  THR A  47     141.912  86.904-169.128  1.00  0.00           C  
ATOM   1007  C   THR A  47     142.818  86.643-170.328  1.00  0.00           C  
ATOM   1008  O   THR A  47     143.943  87.115-170.399  1.00  0.00           O  
ATOM   1009  CB  THR A  47     141.234  88.278-169.095  1.00  0.00           C  
ATOM   1010  OG1 THR A  47     142.237  89.303-169.048  1.00  0.00           O  
ATOM   1011  CG2 THR A  47     140.313  88.369-167.884  1.00  0.00           C  
ATOM   1012  H   THR A  47     143.460  87.272-167.740  1.00  0.00           H  
ATOM   1013  HA  THR A  47     141.120  86.156-169.155  1.00  0.00           H  
ATOM   1014  HG1 THR A  47     142.598  89.455-169.960  1.00  0.00           H  
ATOM   1015  HB  THR A  47     140.642  88.403-170.000  1.00  0.00           H  
ATOM   1016 HG21 THR A  47     139.551  87.593-167.948  1.00  0.00           H  
ATOM   1017 HG22 THR A  47     140.895  88.232-166.974  1.00  0.00           H  
ATOM   1018 HG23 THR A  47     139.833  89.347-167.865  1.00  0.00           H  
ATOM   1019  N   LEU A  48     142.315  85.830-171.244  1.00  0.00           N  
ATOM   1020  CA  LEU A  48     143.099  85.272-172.323  1.00  0.00           C  
ATOM   1021  C   LEU A  48     142.631  85.829-173.663  1.00  0.00           C  
ATOM   1022  O   LEU A  48     141.549  86.422-173.750  1.00  0.00           O  
ATOM   1023  CB  LEU A  48     143.009  83.734-172.305  1.00  0.00           C  
ATOM   1024  CG  LEU A  48     143.514  83.067-171.027  1.00  0.00           C  
ATOM   1025  CD1 LEU A  48     143.190  81.534-171.045  1.00  0.00           C  
ATOM   1026  CD2 LEU A  48     145.021  83.324-170.826  1.00  0.00           C  
ATOM   1027  H   LEU A  48     141.331  85.587-171.186  1.00  0.00           H  
ATOM   1028  HA  LEU A  48     144.139  85.558-172.176  1.00  0.00           H  
ATOM   1029  HB1 LEU A  48     143.596  83.352-173.139  1.00  0.00           H  
ATOM   1030  HB2 LEU A  48     141.964  83.456-172.440  1.00  0.00           H  
ATOM   1031 HD11 LEU A  48     143.556  81.074-170.128  1.00  0.00           H  
ATOM   1032 HD12 LEU A  48     143.675  81.070-171.902  1.00  0.00           H  
ATOM   1033 HD13 LEU A  48     142.112  81.391-171.117  1.00  0.00           H  
ATOM   1034  HG  LEU A  48     142.983  83.511-170.186  1.00  0.00           H  
ATOM   1035 HD21 LEU A  48     145.574  82.919-171.672  1.00  0.00           H  
ATOM   1036 HD22 LEU A  48     145.353  82.838-169.910  1.00  0.00           H  
ATOM   1037 HD23 LEU A  48     145.200  84.395-170.754  1.00  0.00           H  
ATOM   1038  N   SER A  49     143.470  85.623-174.675  1.00  0.00           N  
ATOM   1039  CA  SER A  49     143.345  86.276-175.971  1.00  0.00           C  
ATOM   1040  C   SER A  49     142.472  85.523-176.989  1.00  0.00           C  
ATOM   1041  O   SER A  49     142.904  84.537-177.598  1.00  0.00           O  
ATOM   1042  CB  SER A  49     144.722  86.518-176.607  1.00  0.00           C  
ATOM   1043  OG  SER A  49     144.542  87.208-177.853  1.00  0.00           O  
ATOM   1044  HB1 SER A  49     145.332  87.123-175.939  1.00  0.00           H  
ATOM   1045  HB2 SER A  49     145.215  85.564-176.785  1.00  0.00           H  
ATOM   1046  H   SER A  49     144.239  84.975-174.536  1.00  0.00           H  
ATOM   1047  HG  SER A  49     144.722  88.176-177.725  1.00  0.00           H  
ATOM   1048  HA  SER A  49     142.886  87.249-175.804  1.00  0.00           H  
ATOM   1049  N   GLU A  50     141.243  86.011-177.171  1.00  0.00           N  
ATOM   1050  CA  GLU A  50     140.385  85.550-178.267  1.00  0.00           C  
ATOM   1051  C   GLU A  50     141.040  85.886-179.604  1.00  0.00           C  
ATOM   1052  O   GLU A  50     140.929  85.125-180.577  1.00  0.00           O  
ATOM   1053  CB  GLU A  50     139.012  86.230-178.221  1.00  0.00           C  
ATOM   1054  CG  GLU A  50     138.071  85.692-177.173  1.00  0.00           C  
ATOM   1055  CD  GLU A  50     138.304  86.312-175.832  1.00  0.00           C  
ATOM   1056  OE1 GLU A  50     139.030  87.323-175.782  1.00  0.00           O  
ATOM   1057  OE2 GLU A  50     137.768  85.779-174.828  1.00  0.00           O  
ATOM   1058  HG1 GLU A  50     138.214  84.615-177.092  1.00  0.00           H  
ATOM   1059  HG2 GLU A  50     137.047  85.899-177.482  1.00  0.00           H  
ATOM   1060  HA  GLU A  50     140.254  84.471-178.192  1.00  0.00           H  
ATOM   1061  H   GLU A  50     140.893  86.719-176.534  1.00  0.00           H  
ATOM   1062  HB1 GLU A  50     138.541  86.106-179.195  1.00  0.00           H  
ATOM   1063  HB2 GLU A  50     139.167  87.290-178.025  1.00  0.00           H  
ATOM   1064  N   GLN A  51     141.683  87.042-179.655  1.00  0.00           N  
ATOM   1065  CA  GLN A  51     142.372  87.473-180.879  1.00  0.00           C  
ATOM   1066  C   GLN A  51     143.410  86.465-181.428  1.00  0.00           C  
ATOM   1067  O   GLN A  51     143.507  86.270-182.631  1.00  0.00           O  
ATOM   1068  CB  GLN A  51     143.027  88.834-180.664  1.00  0.00           C  
ATOM   1069  CG  GLN A  51     143.399  89.559-181.974  1.00  0.00           C  
ATOM   1070  CD  GLN A  51     142.178  89.891-182.830  1.00  0.00           C  
ATOM   1071  OE1 GLN A  51     141.208  90.521-182.362  1.00  0.00           O  
ATOM   1072  NE2 GLN A  51     142.222  89.465-184.084  1.00  0.00           N  
ATOM   1073  HB1 GLN A  51     142.335  89.464-180.108  1.00  0.00           H  
ATOM   1074  HB2 GLN A  51     143.935  88.690-180.082  1.00  0.00           H  
ATOM   1075  HG1 GLN A  51     143.913  90.486-181.726  1.00  0.00           H  
ATOM   1076  HG2 GLN A  51     144.065  88.918-182.550  1.00  0.00           H  
ATOM   1077  HA  GLN A  51     141.611  87.601-181.648  1.00  0.00           H  
ATOM   1078  H   GLN A  51     141.700  87.640-178.835  1.00  0.00           H  
ATOM   1079 HE21 GLN A  51     141.445  89.650-184.711  1.00  0.00           H  
ATOM   1080 HE22 GLN A  51     143.032  88.954-184.419  1.00  0.00           H  
ATOM   1081  N   GLU A  52     144.173  85.844-180.542  1.00  0.00           N  
ATOM   1082  CA  GLU A  52     145.151  84.827-180.920  1.00  0.00           C  
ATOM   1083  C   GLU A  52     144.465  83.627-181.544  1.00  0.00           C  
ATOM   1084  O   GLU A  52     144.934  83.083-182.536  1.00  0.00           O  
ATOM   1085  CB  GLU A  52     145.982  84.374-179.716  1.00  0.00           C  
ATOM   1086  CG  GLU A  52     146.927  83.235-180.069  1.00  0.00           C  
ATOM   1087  CD  GLU A  52     148.089  83.025-179.121  1.00  0.00           C  
ATOM   1088  OE1 GLU A  52     148.114  83.597-178.005  1.00  0.00           O  
ATOM   1089  OE2 GLU A  52     148.999  82.244-179.528  1.00  0.00           O  
ATOM   1090  HG1 GLU A  52     147.335  83.434-181.059  1.00  0.00           H  
ATOM   1091  HG2 GLU A  52     146.346  82.314-180.095  1.00  0.00           H  
ATOM   1092  HA  GLU A  52     145.825  85.258-181.659  1.00  0.00           H  
ATOM   1093  H   GLU A  52     144.074  86.084-179.561  1.00  0.00           H  
ATOM   1094  HB1 GLU A  52     146.568  85.218-179.357  1.00  0.00           H  
ATOM   1095  HB2 GLU A  52     145.307  84.039-178.930  1.00  0.00           H  
ATOM   1096  N   LEU A  53     143.326  83.237-180.988  1.00  0.00           N  
ATOM   1097  CA  LEU A  53     142.552  82.146-181.577  1.00  0.00           C  
ATOM   1098  C   LEU A  53     141.992  82.603-182.917  1.00  0.00           C  
ATOM   1099  O   LEU A  53     142.087  81.911-183.888  1.00  0.00           O  
ATOM   1100  CB  LEU A  53     141.457  81.688-180.583  1.00  0.00           C  
ATOM   1101  CG  LEU A  53     141.170  80.213-180.332  1.00  0.00           C  
ATOM   1102  CD1 LEU A  53     142.440  79.372-180.092  1.00  0.00           C  
ATOM   1103  CD2 LEU A  53     140.137  80.113-179.184  1.00  0.00           C  
ATOM   1104  HA  LEU A  53     143.224  81.307-181.756  1.00  0.00           H  
ATOM   1105  HB1 LEU A  53     140.523  82.126-180.933  1.00  0.00           H  
ATOM   1106  HB2 LEU A  53     141.720  82.117-179.618  1.00  0.00           H  
ATOM   1107  HG  LEU A  53     140.691  79.822-181.229  1.00  0.00           H  
ATOM   1108 HD11 LEU A  53     142.160  78.333-179.921  1.00  0.00           H  
ATOM   1109 HD12 LEU A  53     142.969  79.754-179.221  1.00  0.00           H  
ATOM   1110 HD13 LEU A  53     143.087  79.434-180.966  1.00  0.00           H  
ATOM   1111  H   LEU A  53     142.989  83.698-180.149  1.00  0.00           H  
ATOM   1112 HD21 LEU A  53     139.916  79.065-178.986  1.00  0.00           H  
ATOM   1113 HD22 LEU A  53     139.223  80.629-179.472  1.00  0.00           H  
ATOM   1114 HD23 LEU A  53     140.547  80.573-178.287  1.00  0.00           H  
ATOM   1115  N   VAL A  54     141.454  83.814-182.984  1.00  0.00           N  
ATOM   1116  CA  VAL A  54     140.967  84.351-184.242  1.00  0.00           C  
ATOM   1117  C   VAL A  54     142.051  84.355-185.349  1.00  0.00           C  
ATOM   1118  O   VAL A  54     141.791  83.927-186.500  1.00  0.00           O  
ATOM   1119  CB  VAL A  54     140.346  85.773-184.052  1.00  0.00           C  
ATOM   1120  CG1 VAL A  54     140.348  86.535-185.346  1.00  0.00           C  
ATOM   1121  CG2 VAL A  54     138.931  85.687-183.481  1.00  0.00           C  
ATOM   1122  HA  VAL A  54     140.166  83.695-184.581  1.00  0.00           H  
ATOM   1123  HB  VAL A  54     140.964  86.317-183.340  1.00  0.00           H  
ATOM   1124 HG11 VAL A  54     141.371  86.644-185.702  1.00  0.00           H  
ATOM   1125 HG12 VAL A  54     139.911  87.520-185.188  1.00  0.00           H  
ATOM   1126 HG13 VAL A  54     139.762  85.993-186.088  1.00  0.00           H  
ATOM   1127 HG21 VAL A  54     138.961  85.189-182.513  1.00  0.00           H  
ATOM   1128 HG22 VAL A  54     138.527  86.691-183.361  1.00  0.00           H  
ATOM   1129 HG23 VAL A  54     138.299  85.120-184.163  1.00  0.00           H  
ATOM   1130  H   VAL A  54     141.381  84.374-182.142  1.00  0.00           H  
ATOM   1131  N   ASP A  55     143.228  84.889-185.012  1.00  0.00           N  
ATOM   1132  CA  ASP A  55     144.343  85.011-185.952  1.00  0.00           C  
ATOM   1133  C   ASP A  55     144.990  83.652-186.245  1.00  0.00           C  
ATOM   1134  O   ASP A  55     145.400  83.387-187.365  1.00  0.00           O  
ATOM   1135  CB  ASP A  55     145.441  85.963-185.405  1.00  0.00           C  
ATOM   1136  CG  ASP A  55     144.971  87.425-185.250  1.00  0.00           C  
ATOM   1137  OD1 ASP A  55     143.866  87.771-185.730  1.00  0.00           O  
ATOM   1138  OD2 ASP A  55     145.732  88.219-184.631  1.00  0.00           O  
ATOM   1139  HB1 ASP A  55     145.757  85.598-184.428  1.00  0.00           H  
ATOM   1140  HB2 ASP A  55     146.286  85.944-186.091  1.00  0.00           H  
ATOM   1141  H   ASP A  55     143.354  85.225-184.063  1.00  0.00           H  
ATOM   1142  HA  ASP A  55     143.964  85.422-186.886  1.00  0.00           H  
ATOM   1143  N   CYS A  56     145.097  82.802-185.227  1.00  0.00           N  
ATOM   1144  CA  CYS A  56     146.052  81.684-185.269  1.00  0.00           C  
ATOM   1145  C   CYS A  56     145.455  80.290-185.429  1.00  0.00           C  
ATOM   1146  O   CYS A  56     146.197  79.379-185.727  1.00  0.00           O  
ATOM   1147  CB  CYS A  56     146.943  81.686-184.035  1.00  0.00           C  
ATOM   1148  SG  CYS A  56     148.075  83.079-183.941  1.00  0.00           S  
ATOM   1149  HB1 CYS A  56     146.304  81.706-183.154  1.00  0.00           H  
ATOM   1150  HB2 CYS A  56     147.530  80.769-184.038  1.00  0.00           H  
ATOM   1151  H   CYS A  56     144.510  82.927-184.409  1.00  0.00           H  
ATOM   1152  HA  CYS A  56     146.699  81.852-186.129  1.00  0.00           H  
ATOM   1153  N   SER A  57     144.148  80.153-185.222  1.00  0.00           N  
ATOM   1154  CA  SER A  57     143.430  78.889-185.314  1.00  0.00           C  
ATOM   1155  C   SER A  57     143.094  78.584-186.779  1.00  0.00           C  
ATOM   1156  O   SER A  57     142.157  79.131-187.338  1.00  0.00           O  
ATOM   1157  CB  SER A  57     142.132  78.958-184.480  1.00  0.00           C  
ATOM   1158  OG  SER A  57     141.541  77.686-184.282  1.00  0.00           O  
ATOM   1159  H   SER A  57     143.616  80.984-184.985  1.00  0.00           H  
ATOM   1160  HA  SER A  57     144.061  78.093-184.922  1.00  0.00           H  
ATOM   1161  HB1 SER A  57     142.365  79.388-183.508  1.00  0.00           H  
ATOM   1162  HB2 SER A  57     141.418  79.597-184.999  1.00  0.00           H  
ATOM   1163  HG  SER A  57     142.092  76.992-184.729  1.00  0.00           H  
ATOM   1164  N   PHE A  58     143.883  77.694-187.382  1.00  0.00           N  
ATOM   1165  CA  PHE A  58     143.791  77.376-188.789  1.00  0.00           C  
ATOM   1166  C   PHE A  58     142.567  76.475-189.114  1.00  0.00           C  
ATOM   1167  O   PHE A  58     142.114  76.427-190.258  1.00  0.00           O  
ATOM   1168  CB  PHE A  58     145.124  76.730-189.209  1.00  0.00           C  
ATOM   1169  CG  PHE A  58     145.338  76.594-190.708  1.00  0.00           C  
ATOM   1170  CD1 PHE A  58     145.797  77.666-191.466  1.00  0.00           C  
ATOM   1171  CD2 PHE A  58     145.157  75.373-191.346  1.00  0.00           C  
ATOM   1172  CE1 PHE A  58     146.044  77.540-192.863  1.00  0.00           C  
ATOM   1173  CE2 PHE A  58     145.399  75.240-192.724  1.00  0.00           C  
ATOM   1174  CZ  PHE A  58     145.854  76.341-193.476  1.00  0.00           C  
ATOM   1175  HA  PHE A  58     143.679  78.308-189.339  1.00  0.00           H  
ATOM   1176  HE1 PHE A  58     146.383  78.400-193.438  1.00  0.00           H  
ATOM   1177  HD1 PHE A  58     145.971  78.625-190.980  1.00  0.00           H  
ATOM   1178  HD2 PHE A  58     144.824  74.510-190.772  1.00  0.00           H  
ATOM   1179  HB1 PHE A  58     145.167  75.733-188.772  1.00  0.00           H  
ATOM   1180  HB2 PHE A  58     145.933  77.337-188.807  1.00  0.00           H  
ATOM   1181  HE2 PHE A  58     145.233  74.281-193.213  1.00  0.00           H  
ATOM   1182  HZ  PHE A  58     146.052  76.232-194.541  1.00  0.00           H  
ATOM   1183  H   PHE A  58     144.584  77.215-186.826  1.00  0.00           H  
ATOM   1184  N   LYS A  59     142.040  75.778-188.106  1.00  0.00           N  
ATOM   1185  CA  LYS A  59     140.833  74.971-188.273  1.00  0.00           C  
ATOM   1186  C   LYS A  59     139.558  75.820-188.305  1.00  0.00           C  
ATOM   1187  O   LYS A  59     138.553  75.346-188.761  1.00  0.00           O  
ATOM   1188  CB  LYS A  59     140.726  73.895-187.173  1.00  0.00           C  
ATOM   1189  CG  LYS A  59     141.779  72.777-187.270  1.00  0.00           C  
ATOM   1190  CD  LYS A  59     141.535  71.688-186.244  1.00  0.00           C  
ATOM   1191  CE  LYS A  59     142.682  70.655-186.196  1.00  0.00           C  
ATOM   1192  NZ  LYS A  59     143.702  71.039-185.127  1.00  0.00           N  
ATOM   1193  HA  LYS A  59     140.911  74.457-189.229  1.00  0.00           H  
ATOM   1194  HB1 LYS A  59     140.837  74.385-186.206  1.00  0.00           H  
ATOM   1195  HB2 LYS A  59     139.738  73.440-187.237  1.00  0.00           H  
ATOM   1196  HD1 LYS A  59     141.438  72.149-185.262  1.00  0.00           H  
ATOM   1197  HD2 LYS A  59     140.609  71.172-186.495  1.00  0.00           H  
ATOM   1198  HE1 LYS A  59     143.174  70.621-187.166  1.00  0.00           H  
ATOM   1199  HE2 LYS A  59     142.271  69.674-185.963  1.00  0.00           H  
ATOM   1200  HZ1 LYS A  59     144.448  70.351-185.109  1.00  0.00           H  
ATOM   1201  HZ2 LYS A  59     144.089  71.953-185.342  1.00  0.00           H  
ATOM   1202  HZ3 LYS A  59     143.247  71.070-184.220  1.00  0.00           H  
ATOM   1203  H   LYS A  59     142.490  75.809-187.196  1.00  0.00           H  
ATOM   1204  HG1 LYS A  59     142.766  73.206-187.103  1.00  0.00           H  
ATOM   1205  HG2 LYS A  59     141.737  72.339-188.267  1.00  0.00           H  
ATOM   1206  N   ASN A  60     139.623  77.070-187.862  1.00  0.00           N  
ATOM   1207  CA  ASN A  60     138.463  77.965-187.775  1.00  0.00           C  
ATOM   1208  C   ASN A  60     138.671  79.122-188.697  1.00  0.00           C  
ATOM   1209  O   ASN A  60     139.732  79.248-189.236  1.00  0.00           O  
ATOM   1210  CB  ASN A  60     138.273  78.419-186.337  1.00  0.00           C  
ATOM   1211  CG  ASN A  60     137.891  77.261-185.429  1.00  0.00           C  
ATOM   1212  OD1 ASN A  60     136.919  76.606-185.691  1.00  0.00           O  
ATOM   1213  ND2 ASN A  60     138.707  76.966-184.431  1.00  0.00           N  
ATOM   1214  HA  ASN A  60     137.574  77.419-188.091  1.00  0.00           H  
ATOM   1215  H   ASN A  60     140.525  77.426-187.565  1.00  0.00           H  
ATOM   1216  HB1 ASN A  60     139.203  78.857-185.978  1.00  0.00           H  
ATOM   1217  HB2 ASN A  60     137.483  79.169-186.304  1.00  0.00           H  
ATOM   1218 HD21 ASN A  60     138.484  76.199-183.804  1.00  0.00           H  
ATOM   1219 HD22 ASN A  60     139.555  77.505-184.293  1.00  0.00           H  
ATOM   1220  N   TYR A  61     137.644  79.940-188.906  1.00  0.00           N  
ATOM   1221  CA  TYR A  61     137.653  80.941-189.971  1.00  0.00           C  
ATOM   1222  C   TYR A  61     137.519  82.362-189.468  1.00  0.00           C  
ATOM   1223  O   TYR A  61     136.894  83.193-190.123  1.00  0.00           O  
ATOM   1224  CB  TYR A  61     136.567  80.616-190.999  1.00  0.00           C  
ATOM   1225  CG  TYR A  61     136.877  79.335-191.668  1.00  0.00           C  
ATOM   1226  CD1 TYR A  61     137.708  79.309-192.785  1.00  0.00           C  
ATOM   1227  CD2 TYR A  61     136.433  78.141-191.133  1.00  0.00           C  
ATOM   1228  CE1 TYR A  61     138.055  78.111-193.379  1.00  0.00           C  
ATOM   1229  CE2 TYR A  61     136.756  76.951-191.711  1.00  0.00           C  
ATOM   1230  CZ  TYR A  61     137.571  76.936-192.827  1.00  0.00           C  
ATOM   1231  OH  TYR A  61     137.881  75.749-193.388  1.00  0.00           O  
ATOM   1232  H   TYR A  61     136.829  79.867-188.306  1.00  0.00           H  
ATOM   1233  HD2 TYR A  61     135.816  78.153-190.236  1.00  0.00           H  
ATOM   1234  HB1 TYR A  61     135.605  80.537-190.495  1.00  0.00           H  
ATOM   1235  HB2 TYR A  61     136.524  81.410-191.742  1.00  0.00           H  
ATOM   1236  HD1 TYR A  61     138.087  80.243-193.195  1.00  0.00           H  
ATOM   1237  HE2 TYR A  61     136.376  76.018-191.297  1.00  0.00           H  
ATOM   1238  HA  TYR A  61     138.613  80.865-190.478  1.00  0.00           H  
ATOM   1239  HE1 TYR A  61     138.695  78.090-194.260  1.00  0.00           H  
ATOM   1240  HH  TYR A  61     137.454  75.017-192.869  1.00  0.00           H  
ATOM   1241  N   GLY A  62     138.121  82.636-188.310  1.00  0.00           N  
ATOM   1242  CA  GLY A  62     138.245  83.993-187.803  1.00  0.00           C  
ATOM   1243  C   GLY A  62     136.910  84.650-187.572  1.00  0.00           C  
ATOM   1244  O   GLY A  62     136.090  84.153-186.827  1.00  0.00           O  
ATOM   1245  H   GLY A  62     138.506  81.871-187.764  1.00  0.00           H  
ATOM   1246  HA1 GLY A  62     138.806  84.585-188.525  1.00  0.00           H  
ATOM   1247  HA2 GLY A  62     138.787  83.964-186.858  1.00  0.00           H  
ATOM   1248  N   CYS A  63     136.685  85.754-188.272  1.00  0.00           N  
ATOM   1249  CA  CYS A  63     135.480  86.519-188.109  1.00  0.00           C  
ATOM   1250  C   CYS A  63     134.308  85.964-188.873  1.00  0.00           C  
ATOM   1251  O   CYS A  63     133.186  86.437-188.671  1.00  0.00           O  
ATOM   1252  CB  CYS A  63     135.731  87.986-188.502  1.00  0.00           C  
ATOM   1253  SG  CYS A  63     136.523  88.898-187.132  1.00  0.00           S  
ATOM   1254  H   CYS A  63     137.383  86.067-188.939  1.00  0.00           H  
ATOM   1255  HA  CYS A  63     135.221  86.502-187.052  1.00  0.00           H  
ATOM   1256  HB1 CYS A  63     136.383  88.015-189.375  1.00  0.00           H  
ATOM   1257  HB2 CYS A  63     134.780  88.459-188.744  1.00  0.00           H  
ATOM   1258  N   ASN A  64     134.572  84.985-189.744  1.00  0.00           N  
ATOM   1259  CA  ASN A  64     133.534  84.224-190.472  1.00  0.00           C  
ATOM   1260  C   ASN A  64     133.108  82.856-189.869  1.00  0.00           C  
ATOM   1261  O   ASN A  64     132.513  82.038-190.541  1.00  0.00           O  
ATOM   1262  CB  ASN A  64     133.978  84.035-191.935  1.00  0.00           C  
ATOM   1263  CG  ASN A  64     134.374  85.378-192.620  1.00  0.00           C  
ATOM   1264  OD1 ASN A  64     133.796  86.436-192.333  1.00  0.00           O  
ATOM   1265  ND2 ASN A  64     135.379  85.322-193.505  1.00  0.00           N  
ATOM   1266  H   ASN A  64     135.545  84.749-189.916  1.00  0.00           H  
ATOM   1267  HA  ASN A  64     132.643  84.849-190.492  1.00  0.00           H  
ATOM   1268  HB1 ASN A  64     134.838  83.366-191.955  1.00  0.00           H  
ATOM   1269  HB2 ASN A  64     133.157  83.587-192.493  1.00  0.00           H  
ATOM   1270 HD21 ASN A  64     135.682  86.164-193.983  1.00  0.00           H  
ATOM   1271 HD22 ASN A  64     135.838  84.437-193.697  1.00  0.00           H  
ATOM   1272  N   GLY A  65     133.406  82.620-188.595  1.00  0.00           N  
ATOM   1273  CA  GLY A  65     132.901  81.467-187.894  1.00  0.00           C  
ATOM   1274  C   GLY A  65     133.893  80.364-187.578  1.00  0.00           C  
ATOM   1275  O   GLY A  65     135.034  80.366-188.018  1.00  0.00           O  
ATOM   1276  H   GLY A  65     134.008  83.271-188.102  1.00  0.00           H  
ATOM   1277  HA1 GLY A  65     132.484  81.813-186.950  1.00  0.00           H  
ATOM   1278  HA2 GLY A  65     132.110  81.032-188.504  1.00  0.00           H  
ATOM   1279  N   GLY A  66     133.422  79.412-186.774  1.00  0.00           N  
ATOM   1280  CA  GLY A  66     134.256  78.316-186.302  1.00  0.00           C  
ATOM   1281  C   GLY A  66     133.469  77.353-185.448  1.00  0.00           C  
ATOM   1282  O   GLY A  66     132.264  77.501-185.306  1.00  0.00           O  
ATOM   1283  HA1 GLY A  66     135.076  78.723-185.712  1.00  0.00           H  
ATOM   1284  HA2 GLY A  66     134.658  77.780-187.160  1.00  0.00           H  
ATOM   1285  H   GLY A  66     132.451  79.451-186.482  1.00  0.00           H  
ATOM   1286  N   LEU A  67     134.165  76.344-184.932  1.00  0.00           N  
ATOM   1287  CA  LEU A  67     133.579  75.312-184.074  1.00  0.00           C  
ATOM   1288  C   LEU A  67     134.265  75.283-182.712  1.00  0.00           C  
ATOM   1289  O   LEU A  67     135.469  75.544-182.589  1.00  0.00           O  
ATOM   1290  CB  LEU A  67     133.651  73.927-184.731  1.00  0.00           C  
ATOM   1291  CG  LEU A  67     132.907  73.737-186.054  1.00  0.00           C  
ATOM   1292  CD1 LEU A  67     133.125  72.314-186.672  1.00  0.00           C  
ATOM   1293  CD2 LEU A  67     131.416  74.071-185.905  1.00  0.00           C  
ATOM   1294  HG  LEU A  67     133.324  74.456-186.758  1.00  0.00           H  
ATOM   1295  HB1 LEU A  67     133.246  73.208-184.022  1.00  0.00           H  
ATOM   1296  HB2 LEU A  67     134.702  73.706-184.913  1.00  0.00           H  
ATOM   1297  HA  LEU A  67     132.530  75.558-183.919  1.00  0.00           H  
ATOM   1298 HD21 LEU A  67     131.306  75.108-185.590  1.00  0.00           H  
ATOM   1299 HD22 LEU A  67     130.970  73.416-185.158  1.00  0.00           H  
ATOM   1300 HD23 LEU A  67     130.915  73.927-186.860  1.00  0.00           H  
ATOM   1301  H   LEU A  67     135.156  76.287-185.145  1.00  0.00           H  
ATOM   1302 HD11 LEU A  67     132.574  72.237-187.608  1.00  0.00           H  
ATOM   1303 HD12 LEU A  67     132.767  71.558-185.975  1.00  0.00           H  
ATOM   1304 HD13 LEU A  67     134.186  72.160-186.861  1.00  0.00           H  
ATOM   1305  N   ILE A  68     133.501  74.952-181.681  1.00  0.00           N  
ATOM   1306  CA  ILE A  68     134.050  74.874-180.328  1.00  0.00           C  
ATOM   1307  C   ILE A  68     135.156  73.829-180.172  1.00  0.00           C  
ATOM   1308  O   ILE A  68     136.262  74.130-179.662  1.00  0.00           O  
ATOM   1309  CB  ILE A  68     132.930  74.652-179.276  1.00  0.00           C  
ATOM   1310  CG1 ILE A  68     132.031  75.874-179.197  1.00  0.00           C  
ATOM   1311  CG2 ILE A  68     133.512  74.347-177.867  1.00  0.00           C  
ATOM   1312  CD1 ILE A  68     130.592  75.561-178.681  1.00  0.00           C  
ATOM   1313 HG11 ILE A  68     131.953  76.308-180.193  1.00  0.00           H  
ATOM   1314 HG12 ILE A  68     132.489  76.595-178.522  1.00  0.00           H  
ATOM   1315 HG21 ILE A  68     134.121  73.446-177.913  1.00  0.00           H  
ATOM   1316 HG22 ILE A  68     132.696  74.199-177.162  1.00  0.00           H  
ATOM   1317 HG23 ILE A  68     134.127  75.184-177.540  1.00  0.00           H  
ATOM   1318 HD11 ILE A  68     130.009  76.480-178.652  1.00  0.00           H  
ATOM   1319 HD12 ILE A  68     130.113  74.848-179.351  1.00  0.00           H  
ATOM   1320 HD13 ILE A  68     130.650  75.135-177.680  1.00  0.00           H  
ATOM   1321  HB  ILE A  68     132.327  73.802-179.590  1.00  0.00           H  
ATOM   1322  HA  ILE A  68     134.499  75.843-180.113  1.00  0.00           H  
ATOM   1323  H   ILE A  68     132.518  74.750-181.833  1.00  0.00           H  
ATOM   1324  N   ASN A  69     134.891  72.600-180.605  1.00  0.00           N  
ATOM   1325  CA  ASN A  69     135.909  71.552-180.485  1.00  0.00           C  
ATOM   1326  C   ASN A  69     137.200  71.857-181.280  1.00  0.00           C  
ATOM   1327  O   ASN A  69     138.292  71.544-180.841  1.00  0.00           O  
ATOM   1328  CB  ASN A  69     135.345  70.178-180.848  1.00  0.00           C  
ATOM   1329  CG  ASN A  69     134.645  70.167-182.188  1.00  0.00           C  
ATOM   1330  OD1 ASN A  69     134.109  71.178-182.659  1.00  0.00           O  
ATOM   1331  ND2 ASN A  69     134.641  69.029-182.802  1.00  0.00           N  
ATOM   1332  HA  ASN A  69     136.191  71.508-179.434  1.00  0.00           H  
ATOM   1333  H   ASN A  69     133.988  72.389-181.017  1.00  0.00           H  
ATOM   1334  HB1 ASN A  69     136.166  69.463-180.878  1.00  0.00           H  
ATOM   1335  HB2 ASN A  69     134.632  69.881-180.081  1.00  0.00           H  
ATOM   1336 HD21 ASN A  69     134.191  68.943-183.708  1.00  0.00           H  
ATOM   1337 HD22 ASN A  69     135.089  68.223-182.379  1.00  0.00           H  
ATOM   1338  N   ASN A  70     137.041  72.448-182.458  1.00  0.00           N  
ATOM   1339  CA  ASN A  70     138.149  72.857-183.291  1.00  0.00           C  
ATOM   1340  C   ASN A  70     139.047  73.881-182.590  1.00  0.00           C  
ATOM   1341  O   ASN A  70     140.261  73.784-182.667  1.00  0.00           O  
ATOM   1342  CB  ASN A  70     137.625  73.450-184.601  1.00  0.00           C  
ATOM   1343  CG  ASN A  70     137.319  72.416-185.654  1.00  0.00           C  
ATOM   1344  OD1 ASN A  70     137.507  71.223-185.464  1.00  0.00           O  
ATOM   1345  ND2 ASN A  70     136.868  72.898-186.810  1.00  0.00           N  
ATOM   1346  HB1 ASN A  70     136.713  74.005-184.388  1.00  0.00           H  
ATOM   1347  HB2 ASN A  70     138.379  74.130-184.997  1.00  0.00           H  
ATOM   1348  H   ASN A  70     136.098  72.621-182.789  1.00  0.00           H  
ATOM   1349 HD21 ASN A  70     136.639  72.265-187.569  1.00  0.00           H  
ATOM   1350 HD22 ASN A  70     136.755  73.900-186.932  1.00  0.00           H  
ATOM   1351  HA  ASN A  70     138.746  71.978-183.526  1.00  0.00           H  
ATOM   1352  N   ALA A  71     138.417  74.870-181.954  1.00  0.00           N  
ATOM   1353  CA  ALA A  71     139.077  75.855-181.105  1.00  0.00           C  
ATOM   1354  C   ALA A  71     139.964  75.212-180.014  1.00  0.00           C  
ATOM   1355  O   ALA A  71     141.100  75.593-179.850  1.00  0.00           O  
ATOM   1356  CB  ALA A  71     138.023  76.826-180.497  1.00  0.00           C  
ATOM   1357  H   ALA A  71     137.412  74.943-182.069  1.00  0.00           H  
ATOM   1358  HB1 ALA A  71     137.378  76.278-179.812  1.00  0.00           H  
ATOM   1359  HB2 ALA A  71     138.531  77.623-179.958  1.00  0.00           H  
ATOM   1360  HB3 ALA A  71     137.421  77.255-181.297  1.00  0.00           H  
ATOM   1361  HA  ALA A  71     139.730  76.447-181.745  1.00  0.00           H  
ATOM   1362  N   PHE A  72     139.441  74.236-179.286  1.00  0.00           N  
ATOM   1363  CA  PHE A  72     140.192  73.572-178.231  1.00  0.00           C  
ATOM   1364  C   PHE A  72     141.340  72.741-178.832  1.00  0.00           C  
ATOM   1365  O   PHE A  72     142.393  72.667-178.266  1.00  0.00           O  
ATOM   1366  CB  PHE A  72     139.291  72.683-177.391  1.00  0.00           C  
ATOM   1367  CG  PHE A  72     138.325  73.418-176.509  1.00  0.00           C  
ATOM   1368  CD1 PHE A  72     138.727  74.494-175.726  1.00  0.00           C  
ATOM   1369  CD2 PHE A  72     137.015  72.977-176.384  1.00  0.00           C  
ATOM   1370  CE1 PHE A  72     137.826  75.167-174.870  1.00  0.00           C  
ATOM   1371  CE2 PHE A  72     136.104  73.660-175.547  1.00  0.00           C  
ATOM   1372  CZ  PHE A  72     136.536  74.755-174.792  1.00  0.00           C  
ATOM   1373  HD2 PHE A  72     136.687  72.098-176.936  1.00  0.00           H  
ATOM   1374  HE1 PHE A  72     138.165  76.014-174.275  1.00  0.00           H  
ATOM   1375  HE2 PHE A  72     135.067  73.334-175.490  1.00  0.00           H  
ATOM   1376  HZ  PHE A  72     135.837  75.278-174.141  1.00  0.00           H  
ATOM   1377  H   PHE A  72     138.488  73.943-179.470  1.00  0.00           H  
ATOM   1378  HB1 PHE A  72     138.718  72.049-178.066  1.00  0.00           H  
ATOM   1379  HB2 PHE A  72     139.922  72.062-176.758  1.00  0.00           H  
ATOM   1380  HA  PHE A  72     140.623  74.335-177.584  1.00  0.00           H  
ATOM   1381  HD1 PHE A  72     139.763  74.827-175.773  1.00  0.00           H  
ATOM   1382  N   GLU A  73     141.109  72.099-179.967  1.00  0.00           N  
ATOM   1383  CA  GLU A  73     142.161  71.393-180.664  1.00  0.00           C  
ATOM   1384  C   GLU A  73     143.302  72.354-181.010  1.00  0.00           C  
ATOM   1385  O   GLU A  73     144.476  72.057-180.739  1.00  0.00           O  
ATOM   1386  CB  GLU A  73     141.640  70.713-181.930  1.00  0.00           C  
ATOM   1387  CG  GLU A  73     140.723  69.523-181.693  1.00  0.00           C  
ATOM   1388  CD  GLU A  73     141.427  68.258-181.170  1.00  0.00           C  
ATOM   1389  OE1 GLU A  73     142.684  68.137-181.281  1.00  0.00           O  
ATOM   1390  OE2 GLU A  73     140.686  67.368-180.653  1.00  0.00           O  
ATOM   1391  H   GLU A  73     140.171  72.103-180.357  1.00  0.00           H  
ATOM   1392  HA  GLU A  73     142.552  70.624-180.001  1.00  0.00           H  
ATOM   1393  HB1 GLU A  73     141.089  71.454-182.509  1.00  0.00           H  
ATOM   1394  HB2 GLU A  73     142.498  70.369-182.506  1.00  0.00           H  
ATOM   1395  HG1 GLU A  73     139.969  69.817-180.965  1.00  0.00           H  
ATOM   1396  HG2 GLU A  73     140.238  69.276-182.637  1.00  0.00           H  
ATOM   1397  N   ASP A  74     142.969  73.511-181.563  1.00  0.00           N  
ATOM   1398  CA  ASP A  74     144.011  74.491-181.930  1.00  0.00           C  
ATOM   1399  C   ASP A  74     144.794  75.056-180.747  1.00  0.00           C  
ATOM   1400  O   ASP A  74     146.006  75.261-180.877  1.00  0.00           O  
ATOM   1401  CB  ASP A  74     143.433  75.594-182.812  1.00  0.00           C  
ATOM   1402  CG  ASP A  74     143.276  75.136-184.288  1.00  0.00           C  
ATOM   1403  OD1 ASP A  74     143.704  74.015-184.624  1.00  0.00           O  
ATOM   1404  OD2 ASP A  74     142.731  75.903-185.107  1.00  0.00           O  
ATOM   1405  HB1 ASP A  74     142.454  75.876-182.426  1.00  0.00           H  
ATOM   1406  HB2 ASP A  74     144.098  76.455-182.780  1.00  0.00           H  
ATOM   1407  H   ASP A  74     141.992  73.725-181.736  1.00  0.00           H  
ATOM   1408  HA  ASP A  74     144.732  73.955-182.545  1.00  0.00           H  
ATOM   1409  N   MET A  75     144.123  75.263-179.604  1.00  0.00           N  
ATOM   1410  CA  MET A  75     144.784  75.632-178.333  1.00  0.00           C  
ATOM   1411  C   MET A  75     145.803  74.607-177.870  1.00  0.00           C  
ATOM   1412  O   MET A  75     146.804  74.989-177.292  1.00  0.00           O  
ATOM   1413  CB  MET A  75     143.811  75.784-177.163  1.00  0.00           C  
ATOM   1414  CG  MET A  75     142.728  76.822-177.289  1.00  0.00           C  
ATOM   1415  SD  MET A  75     141.786  76.895-175.737  1.00  0.00           S  
ATOM   1416  CE  MET A  75     140.367  77.832-176.310  1.00  0.00           C  
ATOM   1417  HG1 MET A  75     142.061  76.554-178.107  1.00  0.00           H  
ATOM   1418  HG2 MET A  75     143.176  77.793-177.490  1.00  0.00           H  
ATOM   1419  H   MET A  75     143.113  75.163-179.612  1.00  0.00           H  
ATOM   1420  HB1 MET A  75     143.324  74.821-177.016  1.00  0.00           H  
ATOM   1421  HB2 MET A  75     144.399  76.033-176.281  1.00  0.00           H  
ATOM   1422  HE1 MET A  75     139.871  77.285-177.111  1.00  0.00           H  
ATOM   1423  HE2 MET A  75     139.671  77.977-175.485  1.00  0.00           H  
ATOM   1424  HE3 MET A  75     140.697  78.800-176.682  1.00  0.00           H  
ATOM   1425  HA  MET A  75     145.296  76.582-178.478  1.00  0.00           H  
ATOM   1426  N   ILE A  76     145.500  73.316-178.019  1.00  0.00           N  
ATOM   1427  CA  ILE A  76     146.473  72.268-177.680  1.00  0.00           C  
ATOM   1428  C   ILE A  76     147.678  72.385-178.633  1.00  0.00           C  
ATOM   1429  O   ILE A  76     148.831  72.470-178.203  1.00  0.00           O  
ATOM   1430  CB  ILE A  76     145.851  70.849-177.707  1.00  0.00           C  
ATOM   1431  CG1 ILE A  76     144.763  70.716-176.620  1.00  0.00           C  
ATOM   1432  CG2 ILE A  76     146.922  69.812-177.528  1.00  0.00           C  
ATOM   1433  CD1 ILE A  76     143.614  69.807-176.974  1.00  0.00           C  
ATOM   1434  HA  ILE A  76     146.828  72.458-176.668  1.00  0.00           H  
ATOM   1435 HG11 ILE A  76     144.360  71.709-176.423  1.00  0.00           H  
ATOM   1436 HG12 ILE A  76     145.233  70.330-175.717  1.00  0.00           H  
ATOM   1437 HD11 ILE A  76     143.117  70.182-177.868  1.00  0.00           H  
ATOM   1438 HD12 ILE A  76     142.904  69.781-176.148  1.00  0.00           H  
ATOM   1439 HD13 ILE A  76     143.990  68.803-177.162  1.00  0.00           H  
ATOM   1440  HB  ILE A  76     145.385  70.697-178.680  1.00  0.00           H  
ATOM   1441  H   ILE A  76     144.585  73.055-178.372  1.00  0.00           H  
ATOM   1442 HG21 ILE A  76     147.649  69.899-178.334  1.00  0.00           H  
ATOM   1443 HG22 ILE A  76     147.420  69.966-176.572  1.00  0.00           H  
ATOM   1444 HG23 ILE A  76     146.473  68.820-177.549  1.00  0.00           H  
ATOM   1445  N   GLU A  77     147.396  72.438-179.928  1.00  0.00           N  
ATOM   1446  CA  GLU A  77     148.434  72.593-180.964  1.00  0.00           C  
ATOM   1447  C   GLU A  77     149.307  73.840-180.799  1.00  0.00           C  
ATOM   1448  O   GLU A  77     150.523  73.764-180.957  1.00  0.00           O  
ATOM   1449  CB  GLU A  77     147.784  72.631-182.347  1.00  0.00           C  
ATOM   1450  CG  GLU A  77     148.297  71.571-183.319  1.00  0.00           C  
ATOM   1451  CD  GLU A  77     147.211  71.185-184.322  1.00  0.00           C  
ATOM   1452  OE1 GLU A  77     146.094  70.755-183.879  1.00  0.00           O  
ATOM   1453  OE2 GLU A  77     147.457  71.334-185.542  1.00  0.00           O  
ATOM   1454  HB1 GLU A  77     146.712  72.488-182.223  1.00  0.00           H  
ATOM   1455  HB2 GLU A  77     147.971  73.611-182.784  1.00  0.00           H  
ATOM   1456  H   GLU A  77     146.425  72.369-180.218  1.00  0.00           H  
ATOM   1457  HA  GLU A  77     149.083  71.720-180.922  1.00  0.00           H  
ATOM   1458  HG1 GLU A  77     149.156  71.967-183.858  1.00  0.00           H  
ATOM   1459  HG2 GLU A  77     148.596  70.687-182.758  1.00  0.00           H  
ATOM   1460  N   LEU A  78     148.684  74.975-180.504  1.00  0.00           N  
ATOM   1461  CA  LEU A  78     149.387  76.275-180.351  1.00  0.00           C  
ATOM   1462  C   LEU A  78     150.240  76.395-179.096  1.00  0.00           C  
ATOM   1463  O   LEU A  78     150.954  77.397-178.957  1.00  0.00           O  
ATOM   1464  CB  LEU A  78     148.384  77.454-180.331  1.00  0.00           C  
ATOM   1465  CG  LEU A  78     147.640  77.769-181.639  1.00  0.00           C  
ATOM   1466  CD1 LEU A  78     146.491  78.805-181.409  1.00  0.00           C  
ATOM   1467  CD2 LEU A  78     148.654  78.228-182.700  1.00  0.00           C  
ATOM   1468  HA  LEU A  78     150.040  76.405-181.213  1.00  0.00           H  
ATOM   1469 HD21 LEU A  78     148.131  78.452-183.629  1.00  0.00           H  
ATOM   1470 HD22 LEU A  78     149.380  77.435-182.875  1.00  0.00           H  
ATOM   1471 HD23 LEU A  78     149.169  79.120-182.349  1.00  0.00           H  
ATOM   1472  HB1 LEU A  78     147.634  77.234-179.573  1.00  0.00           H  
ATOM   1473  HB2 LEU A  78     148.936  78.349-180.046  1.00  0.00           H  
ATOM   1474  HG  LEU A  78     147.186  76.845-181.993  1.00  0.00           H  
ATOM   1475 HD11 LEU A  78     145.775  78.400-180.695  1.00  0.00           H  
ATOM   1476 HD12 LEU A  78     145.987  79.004-182.354  1.00  0.00           H  
ATOM   1477 HD13 LEU A  78     146.910  79.731-181.019  1.00  0.00           H  
ATOM   1478  H   LEU A  78     147.677  74.954-180.377  1.00  0.00           H  
ATOM   1479  N   GLY A  79     150.142  75.427-178.178  1.00  0.00           N  
ATOM   1480  CA  GLY A  79     150.809  75.501-176.882  1.00  0.00           C  
ATOM   1481  C   GLY A  79     150.084  76.403-175.884  1.00  0.00           C  
ATOM   1482  O   GLY A  79     150.713  77.053-175.073  1.00  0.00           O  
ATOM   1483  H   GLY A  79     149.581  74.609-178.392  1.00  0.00           H  
ATOM   1484  HA1 GLY A  79     150.866  74.498-176.464  1.00  0.00           H  
ATOM   1485  HA2 GLY A  79     151.815  75.890-177.032  1.00  0.00           H  
ATOM   1486  N   GLY A  80     148.766  76.480-175.958  1.00  0.00           N  
ATOM   1487  CA  GLY A  80     148.021  77.472-175.166  1.00  0.00           C  
ATOM   1488  C   GLY A  80     147.956  78.867-175.775  1.00  0.00           C  
ATOM   1489  O   GLY A  80     148.384  79.086-176.907  1.00  0.00           O  
ATOM   1490  HA1 GLY A  80     148.498  77.551-174.190  1.00  0.00           H  
ATOM   1491  HA2 GLY A  80     147.001  77.109-175.044  1.00  0.00           H  
ATOM   1492  H   GLY A  80     148.261  75.845-176.569  1.00  0.00           H  
ATOM   1493  N   ILE A  81     147.448  79.814-174.991  1.00  0.00           N  
ATOM   1494  CA  ILE A  81     147.099  81.162-175.441  1.00  0.00           C  
ATOM   1495  C   ILE A  81     147.706  82.262-174.538  1.00  0.00           C  
ATOM   1496  O   ILE A  81     147.787  82.119-173.315  1.00  0.00           O  
ATOM   1497  CB  ILE A  81     145.515  81.345-175.500  1.00  0.00           C  
ATOM   1498  CG1 ILE A  81     144.894  80.392-176.532  1.00  0.00           C  
ATOM   1499  CG2 ILE A  81     145.119  82.791-175.832  1.00  0.00           C  
ATOM   1500  CD1 ILE A  81     145.316  80.652-178.036  1.00  0.00           C  
ATOM   1501  H   ILE A  81     147.292  79.586-174.014  1.00  0.00           H  
ATOM   1502  HB  ILE A  81     145.107  81.097-174.521  1.00  0.00           H  
ATOM   1503 HG11 ILE A  81     145.188  79.376-176.271  1.00  0.00           H  
ATOM   1504 HG12 ILE A  81     143.811  80.484-176.466  1.00  0.00           H  
ATOM   1505 HG21 ILE A  81     145.512  83.459-175.067  1.00  0.00           H  
ATOM   1506 HG22 ILE A  81     144.033  82.872-175.863  1.00  0.00           H  
ATOM   1507 HG23 ILE A  81     145.531  83.066-176.802  1.00  0.00           H  
ATOM   1508  HA  ILE A  81     147.493  81.295-176.448  1.00  0.00           H  
ATOM   1509 HD11 ILE A  81     146.396  80.550-178.133  1.00  0.00           H  
ATOM   1510 HD12 ILE A  81     145.018  81.658-178.328  1.00  0.00           H  
ATOM   1511 HD13 ILE A  81     144.823  79.926-178.682  1.00  0.00           H  
ATOM   1512  N   CYS A  82     148.092  83.371-175.168  1.00  0.00           N  
ATOM   1513  CA  CYS A  82     148.505  84.583-174.464  1.00  0.00           C  
ATOM   1514  C   CYS A  82     147.366  85.214-173.676  1.00  0.00           C  
ATOM   1515  O   CYS A  82     146.218  85.093-174.073  1.00  0.00           O  
ATOM   1516  CB  CYS A  82     149.083  85.611-175.461  1.00  0.00           C  
ATOM   1517  SG  CYS A  82     150.827  85.283-175.654  1.00  0.00           S  
ATOM   1518  H   CYS A  82     148.099  83.374-176.183  1.00  0.00           H  
ATOM   1519  HA  CYS A  82     149.293  84.314-173.762  1.00  0.00           H  
ATOM   1520  HB1 CYS A  82     148.581  85.514-176.423  1.00  0.00           H  
ATOM   1521  HB2 CYS A  82     148.938  86.619-175.076  1.00  0.00           H  
ATOM   1522  N   PRO A  83     147.687  85.872-172.550  1.00  0.00           N  
ATOM   1523  CA  PRO A  83     146.791  86.825-171.914  1.00  0.00           C  
ATOM   1524  C   PRO A  83     146.435  87.928-172.876  1.00  0.00           C  
ATOM   1525  O   PRO A  83     147.288  88.344-173.682  1.00  0.00           O  
ATOM   1526  CB  PRO A  83     147.639  87.403-170.770  1.00  0.00           C  
ATOM   1527  CG  PRO A  83     148.573  86.314-170.429  1.00  0.00           C  
ATOM   1528  CD  PRO A  83     148.943  85.748-171.782  1.00  0.00           C  
ATOM   1529  HA  PRO A  83     145.898  86.332-171.532  1.00  0.00           H  
ATOM   1530  HD1 PRO A  83     149.742  86.326-172.243  1.00  0.00           H  
ATOM   1531  HD2 PRO A  83     149.250  84.706-171.700  1.00  0.00           H  
ATOM   1532  HB1 PRO A  83     147.013  87.657-169.916  1.00  0.00           H  
ATOM   1533  HB2 PRO A  83     148.181  88.288-171.100  1.00  0.00           H  
ATOM   1534  HG1 PRO A  83     149.451  86.698-169.912  1.00  0.00           H  
ATOM   1535  HG2 PRO A  83     148.087  85.561-169.809  1.00  0.00           H  
ATOM   1536  N   ASP A  84     145.200  88.412-172.779  1.00  0.00           N  
ATOM   1537  CA  ASP A  84     144.720  89.404-173.734  1.00  0.00           C  
ATOM   1538  C   ASP A  84     145.322  90.767-173.491  1.00  0.00           C  
ATOM   1539  O   ASP A  84     145.162  91.646-174.332  1.00  0.00           O  
ATOM   1540  CB  ASP A  84     143.190  89.498-173.803  1.00  0.00           C  
ATOM   1541  CG  ASP A  84     142.549  89.774-172.469  1.00  0.00           C  
ATOM   1542  OD1 ASP A  84     143.272  90.050-171.487  1.00  0.00           O  
ATOM   1543  OD2 ASP A  84     141.306  89.676-172.406  1.00  0.00           O  
ATOM   1544  HB1 ASP A  84     142.802  88.554-174.184  1.00  0.00           H  
ATOM   1545  HB2 ASP A  84     142.923  90.302-174.487  1.00  0.00           H  
ATOM   1546  H   ASP A  84     144.588  88.089-172.036  1.00  0.00           H  
ATOM   1547  HA  ASP A  84     145.059  89.082-174.718  1.00  0.00           H  
ATOM   1548  N   GLY A  85     145.976  90.946-172.332  1.00  0.00           N  
ATOM   1549  CA  GLY A  85     146.753  92.142-172.058  1.00  0.00           C  
ATOM   1550  C   GLY A  85     147.961  92.224-172.971  1.00  0.00           C  
ATOM   1551  O   GLY A  85     148.411  93.311-173.287  1.00  0.00           O  
ATOM   1552  HA1 GLY A  85     147.089  92.119-171.023  1.00  0.00           H  
ATOM   1553  HA2 GLY A  85     146.126  93.018-172.217  1.00  0.00           H  
ATOM   1554  H   GLY A  85     145.925  90.221-171.624  1.00  0.00           H  
ATOM   1555  N   ASP A  86     148.485  91.078-173.400  1.00  0.00           N  
ATOM   1556  CA  ASP A  86     149.651  91.017-174.297  1.00  0.00           C  
ATOM   1557  C   ASP A  86     149.255  90.842-175.779  1.00  0.00           C  
ATOM   1558  O   ASP A  86     150.119  90.864-176.664  1.00  0.00           O  
ATOM   1559  CB  ASP A  86     150.560  89.831-173.921  1.00  0.00           C  
ATOM   1560  CG  ASP A  86     150.949  89.822-172.466  1.00  0.00           C  
ATOM   1561  OD1 ASP A  86     151.655  90.740-172.028  1.00  0.00           O  
ATOM   1562  OD2 ASP A  86     150.580  88.882-171.741  1.00  0.00           O  
ATOM   1563  HB1 ASP A  86     151.467  89.885-174.522  1.00  0.00           H  
ATOM   1564  HB2 ASP A  86     150.032  88.905-174.144  1.00  0.00           H  
ATOM   1565  HA  ASP A  86     150.220  91.940-174.194  1.00  0.00           H  
ATOM   1566  H   ASP A  86     148.062  90.207-173.095  1.00  0.00           H  
ATOM   1567  N   TYR A  87     147.963  90.627-176.026  1.00  0.00           N  
ATOM   1568  CA  TYR A  87     147.428  90.268-177.337  1.00  0.00           C  
ATOM   1569  C   TYR A  87     145.934  90.683-177.381  1.00  0.00           C  
ATOM   1570  O   TYR A  87     145.036  89.834-177.448  1.00  0.00           O  
ATOM   1571  CB  TYR A  87     147.604  88.760-177.605  1.00  0.00           C  
ATOM   1572  CG  TYR A  87     147.640  88.325-179.049  1.00  0.00           C  
ATOM   1573  CD1 TYR A  87     148.447  87.255-179.434  1.00  0.00           C  
ATOM   1574  CD2 TYR A  87     146.888  88.951-180.035  1.00  0.00           C  
ATOM   1575  CE1 TYR A  87     148.481  86.802-180.740  1.00  0.00           C  
ATOM   1576  CE2 TYR A  87     146.950  88.527-181.347  1.00  0.00           C  
ATOM   1577  CZ  TYR A  87     147.739  87.443-181.682  1.00  0.00           C  
ATOM   1578  OH  TYR A  87     147.814  86.979-182.950  1.00  0.00           O  
ATOM   1579  HB1 TYR A  87     148.541  88.451-177.145  1.00  0.00           H  
ATOM   1580  HB2 TYR A  87     146.775  88.241-177.126  1.00  0.00           H  
ATOM   1581  H   TYR A  87     147.310  90.718-175.255  1.00  0.00           H  
ATOM   1582  HA  TYR A  87     147.969  90.825-178.101  1.00  0.00           H  
ATOM   1583  HE2 TYR A  87     146.379  89.045-182.116  1.00  0.00           H  
ATOM   1584  HE1 TYR A  87     149.094  85.943-181.011  1.00  0.00           H  
ATOM   1585  HD2 TYR A  87     146.242  89.786-179.770  1.00  0.00           H  
ATOM   1586  HD1 TYR A  87     149.067  86.763-178.686  1.00  0.00           H  
ATOM   1587  HH  TYR A  87     147.116  87.416-183.505  1.00  0.00           H  
ATOM   1588  N   PRO A  88     145.690  91.999-177.391  1.00  0.00           N  
ATOM   1589  CA  PRO A  88     144.346  92.576-177.334  1.00  0.00           C  
ATOM   1590  C   PRO A  88     143.427  92.249-178.518  1.00  0.00           C  
ATOM   1591  O   PRO A  88     143.895  91.822-179.591  1.00  0.00           O  
ATOM   1592  CB  PRO A  88     144.592  94.104-177.239  1.00  0.00           C  
ATOM   1593  CG  PRO A  88     146.079  94.283-177.132  1.00  0.00           C  
ATOM   1594  CD  PRO A  88     146.749  93.021-177.488  1.00  0.00           C  
ATOM   1595  HA  PRO A  88     143.863  92.243-176.417  1.00  0.00           H  
ATOM   1596  HG1 PRO A  88     146.339  94.558-176.111  1.00  0.00           H  
ATOM   1597  HG2 PRO A  88     146.400  95.070-177.813  1.00  0.00           H  
ATOM   1598  HB1 PRO A  88     144.214  94.603-178.131  1.00  0.00           H  
ATOM   1599  HB2 PRO A  88     144.098  94.512-176.358  1.00  0.00           H  
ATOM   1600  HD1 PRO A  88     147.146  93.069-178.501  1.00  0.00           H  
ATOM   1601  HD2 PRO A  88     147.557  92.805-176.791  1.00  0.00           H  
ATOM   1602  N   TYR A  89     142.131  92.450-178.289  1.00  0.00           N  
ATOM   1603  CA  TYR A  89     141.078  92.150-179.261  1.00  0.00           C  
ATOM   1604  C   TYR A  89     140.826  93.369-180.151  1.00  0.00           C  
ATOM   1605  O   TYR A  89     140.548  94.457-179.677  1.00  0.00           O  
ATOM   1606  CB  TYR A  89     139.797  91.699-178.548  1.00  0.00           C  
ATOM   1607  CG  TYR A  89     138.685  91.228-179.463  1.00  0.00           C  
ATOM   1608  CD1 TYR A  89     138.815  90.047-180.184  1.00  0.00           C  
ATOM   1609  CD2 TYR A  89     137.499  91.935-179.592  1.00  0.00           C  
ATOM   1610  CE1 TYR A  89     137.808  89.594-181.008  1.00  0.00           C  
ATOM   1611  CE2 TYR A  89     136.481  91.480-180.442  1.00  0.00           C  
ATOM   1612  CZ  TYR A  89     136.660  90.312-181.150  1.00  0.00           C  
ATOM   1613  OH  TYR A  89     135.705  89.812-181.988  1.00  0.00           O  
ATOM   1614  HD2 TYR A  89     137.356  92.854-179.026  1.00  0.00           H  
ATOM   1615  HB1 TYR A  89     140.053  90.879-177.879  1.00  0.00           H  
ATOM   1616  HB2 TYR A  89     139.421  92.539-177.965  1.00  0.00           H  
ATOM   1617  HE2 TYR A  89     135.556  92.046-180.542  1.00  0.00           H  
ATOM   1618  HA  TYR A  89     141.421  91.332-179.893  1.00  0.00           H  
ATOM   1619  HE1 TYR A  89     137.930  88.656-181.549  1.00  0.00           H  
ATOM   1620  HH  TYR A  89     134.867  90.332-181.882  1.00  0.00           H  
ATOM   1621  H   TYR A  89     141.857  92.833-177.390  1.00  0.00           H  
ATOM   1622  HD1 TYR A  89     139.732  89.467-180.096  1.00  0.00           H  
ATOM   1623  N   VAL A  90     140.943  93.150-181.452  1.00  0.00           N  
ATOM   1624  CA  VAL A  90     140.777  94.191-182.461  1.00  0.00           C  
ATOM   1625  C   VAL A  90     139.618  93.882-183.412  1.00  0.00           C  
ATOM   1626  O   VAL A  90     139.427  94.575-184.413  1.00  0.00           O  
ATOM   1627  CB  VAL A  90     142.095  94.476-183.196  1.00  0.00           C  
ATOM   1628  CG1 VAL A  90     143.132  94.969-182.174  1.00  0.00           C  
ATOM   1629  CG2 VAL A  90     142.617  93.260-183.933  1.00  0.00           C  
ATOM   1630  H   VAL A  90     141.159  92.209-181.764  1.00  0.00           H  
ATOM   1631  HA  VAL A  90     140.511  95.103-181.929  1.00  0.00           H  
ATOM   1632  HB  VAL A  90     141.920  95.270-183.921  1.00  0.00           H  
ATOM   1633 HG11 VAL A  90     142.769  95.879-181.699  1.00  0.00           H  
ATOM   1634 HG12 VAL A  90     143.288  94.202-181.417  1.00  0.00           H  
ATOM   1635 HG13 VAL A  90     144.072  95.175-182.683  1.00  0.00           H  
ATOM   1636 HG21 VAL A  90     142.794  92.454-183.223  1.00  0.00           H  
ATOM   1637 HG22 VAL A  90     141.882  92.939-184.671  1.00  0.00           H  
ATOM   1638 HG23 VAL A  90     143.549  93.513-184.436  1.00  0.00           H  
ATOM   1639  N   SER A  91     138.815  92.872-183.052  1.00  0.00           N  
ATOM   1640  CA  SER A  91     137.553  92.570-183.730  1.00  0.00           C  
ATOM   1641  C   SER A  91     137.877  92.144-185.164  1.00  0.00           C  
ATOM   1642  O   SER A  91     138.811  91.357-185.381  1.00  0.00           O  
ATOM   1643  CB  SER A  91     136.595  93.789-183.644  1.00  0.00           C  
ATOM   1644  OG  SER A  91     135.267  93.426-183.997  1.00  0.00           O  
ATOM   1645  H   SER A  91     139.096  92.287-182.272  1.00  0.00           H  
ATOM   1646  HA  SER A  91     137.083  91.729-183.221  1.00  0.00           H  
ATOM   1647  HB1 SER A  91     136.945  94.564-184.325  1.00  0.00           H  
ATOM   1648  HB2 SER A  91     136.600  94.173-182.625  1.00  0.00           H  
ATOM   1649  HG  SER A  91     134.714  94.245-184.091  1.00  0.00           H  
ATOM   1650  N   ASP A  92     137.143  92.675-186.151  1.00  0.00           N  
ATOM   1651  CA  ASP A  92     137.424  92.372-187.570  1.00  0.00           C  
ATOM   1652  C   ASP A  92     138.518  93.250-188.215  1.00  0.00           C  
ATOM   1653  O   ASP A  92     138.607  93.339-189.448  1.00  0.00           O  
ATOM   1654  CB  ASP A  92     136.124  92.501-188.368  1.00  0.00           C  
ATOM   1655  CG  ASP A  92     135.553  93.928-188.341  1.00  0.00           C  
ATOM   1656  OD1 ASP A  92     136.070  94.807-187.594  1.00  0.00           O  
ATOM   1657  OD2 ASP A  92     134.565  94.166-189.066  1.00  0.00           O  
ATOM   1658  H   ASP A  92     136.377  93.299-185.920  1.00  0.00           H  
ATOM   1659  HA  ASP A  92     137.751  91.335-187.630  1.00  0.00           H  
ATOM   1660  HB1 ASP A  92     135.386  91.822-187.943  1.00  0.00           H  
ATOM   1661  HB2 ASP A  92     136.321  92.223-189.402  1.00  0.00           H  
ATOM   1662  N   ALA A  93     139.332  93.945-187.425  1.00  0.00           N  
ATOM   1663  CA  ALA A  93     140.418  94.700-188.035  1.00  0.00           C  
ATOM   1664  C   ALA A  93     141.485  93.662-188.462  1.00  0.00           C  
ATOM   1665  O   ALA A  93     141.774  92.717-187.696  1.00  0.00           O  
ATOM   1666  CB  ALA A  93     140.991  95.701-187.050  1.00  0.00           C  
ATOM   1667  H   ALA A  93     139.198  93.949-186.419  1.00  0.00           H  
ATOM   1668  HA  ALA A  93     140.048  95.225-188.914  1.00  0.00           H  
ATOM   1669  HB1 ALA A  93     141.341  95.177-186.162  1.00  0.00           H  
ATOM   1670  HB2 ALA A  93     140.219  96.416-186.769  1.00  0.00           H  
ATOM   1671  HB3 ALA A  93     141.823  96.229-187.513  1.00  0.00           H  
ATOM   1672  N   PRO A  94     142.083  93.833-189.661  1.00  0.00           N  
ATOM   1673  CA  PRO A  94     143.187  92.982-190.099  1.00  0.00           C  
ATOM   1674  C   PRO A  94     144.307  92.852-189.058  1.00  0.00           C  
ATOM   1675  O   PRO A  94     144.715  93.837-188.450  1.00  0.00           O  
ATOM   1676  CB  PRO A  94     143.720  93.701-191.349  1.00  0.00           C  
ATOM   1677  CG  PRO A  94     142.554  94.448-191.854  1.00  0.00           C  
ATOM   1678  CD  PRO A  94     141.761  94.863-190.666  1.00  0.00           C  
ATOM   1679  HB1 PRO A  94     144.070  92.983-192.089  1.00  0.00           H  
ATOM   1680  HB2 PRO A  94     144.531  94.379-191.089  1.00  0.00           H  
ATOM   1681  HG1 PRO A  94     142.882  95.325-192.410  1.00  0.00           H  
ATOM   1682  HG2 PRO A  94     141.953  93.812-192.502  1.00  0.00           H  
ATOM   1683  HD1 PRO A  94     140.695  94.868-190.891  1.00  0.00           H  
ATOM   1684  HD2 PRO A  94     142.063  95.851-190.321  1.00  0.00           H  
ATOM   1685  HA  PRO A  94     142.812  91.996-190.368  1.00  0.00           H  
ATOM   1686  N   ASN A  95     144.791  91.635-188.880  1.00  0.00           N  
ATOM   1687  CA  ASN A  95     145.739  91.316-187.833  1.00  0.00           C  
ATOM   1688  C   ASN A  95     146.427  89.996-188.167  1.00  0.00           C  
ATOM   1689  O   ASN A  95     145.780  89.073-188.660  1.00  0.00           O  
ATOM   1690  CB  ASN A  95     145.030  91.243-186.482  1.00  0.00           C  
ATOM   1691  CG  ASN A  95     145.907  91.711-185.355  1.00  0.00           C  
ATOM   1692  OD1 ASN A  95     146.228  92.912-185.261  1.00  0.00           O  
ATOM   1693  ND2 ASN A  95     146.338  90.774-184.502  1.00  0.00           N  
ATOM   1694  HA  ASN A  95     146.491  92.102-187.791  1.00  0.00           H  
ATOM   1695  H   ASN A  95     144.485  90.894-189.502  1.00  0.00           H  
ATOM   1696  HB1 ASN A  95     144.140  91.870-186.518  1.00  0.00           H  
ATOM   1697  HB2 ASN A  95     144.738  90.211-186.293  1.00  0.00           H  
ATOM   1698 HD21 ASN A  95     146.933  91.033-183.722  1.00  0.00           H  
ATOM   1699 HD22 ASN A  95     146.069  89.804-184.636  1.00  0.00           H  
ATOM   1700  N   LEU A  96     147.742  89.921-187.952  1.00  0.00           N  
ATOM   1701  CA  LEU A  96     148.502  88.718-188.286  1.00  0.00           C  
ATOM   1702  C   LEU A  96     148.723  87.866-187.048  1.00  0.00           C  
ATOM   1703  O   LEU A  96     148.952  88.387-185.960  1.00  0.00           O  
ATOM   1704  CB  LEU A  96     149.843  89.076-188.931  1.00  0.00           C  
ATOM   1705  CG  LEU A  96     149.826  89.758-190.311  1.00  0.00           C  
ATOM   1706  CD1 LEU A  96     151.205  89.716-190.884  1.00  0.00           C  
ATOM   1707  CD2 LEU A  96     148.790  89.117-191.309  1.00  0.00           C  
ATOM   1708 HD21 LEU A  96     147.787  89.196-190.891  1.00  0.00           H  
ATOM   1709 HD22 LEU A  96     149.037  88.068-191.464  1.00  0.00           H  
ATOM   1710 HD23 LEU A  96     148.829  89.644-192.261  1.00  0.00           H  
ATOM   1711 HD11 LEU A  96     151.207  90.196-191.861  1.00  0.00           H  
ATOM   1712 HD12 LEU A  96     151.524  88.680-190.987  1.00  0.00           H  
ATOM   1713 HD13 LEU A  96     151.890  90.242-190.220  1.00  0.00           H  
ATOM   1714  H   LEU A  96     148.225  90.717-187.549  1.00  0.00           H  
ATOM   1715  HG  LEU A  96     149.553  90.802-190.167  1.00  0.00           H  
ATOM   1716  HA  LEU A  96     147.923  88.136-189.003  1.00  0.00           H  
ATOM   1717  HB1 LEU A  96     150.362  89.745-188.246  1.00  0.00           H  
ATOM   1718  HB2 LEU A  96     150.409  88.151-189.034  1.00  0.00           H  
ATOM   1719  N   CYS A  97     148.641  86.552-187.222  1.00  0.00           N  
ATOM   1720  CA  CYS A  97     148.986  85.602-186.160  1.00  0.00           C  
ATOM   1721  C   CYS A  97     150.445  85.752-185.706  1.00  0.00           C  
ATOM   1722  O   CYS A  97     151.348  85.796-186.520  1.00  0.00           O  
ATOM   1723  CB  CYS A  97     148.713  84.161-186.639  1.00  0.00           C  
ATOM   1724  SG  CYS A  97     149.359  82.863-185.528  1.00  0.00           S  
ATOM   1725  HB1 CYS A  97     147.635  84.029-186.728  1.00  0.00           H  
ATOM   1726  HB2 CYS A  97     149.175  84.034-187.617  1.00  0.00           H  
ATOM   1727  HA  CYS A  97     148.342  85.802-185.304  1.00  0.00           H  
ATOM   1728  H   CYS A  97     148.329  86.194-188.120  1.00  0.00           H  
ATOM   1729  N   ASN A  98     150.641  85.874-184.399  1.00  0.00           N  
ATOM   1730  CA  ASN A  98     151.955  85.865-183.780  1.00  0.00           C  
ATOM   1731  C   ASN A  98     151.824  85.069-182.485  1.00  0.00           C  
ATOM   1732  O   ASN A  98     151.192  85.533-181.540  1.00  0.00           O  
ATOM   1733  CB  ASN A  98     152.467  87.291-183.541  1.00  0.00           C  
ATOM   1734  CG  ASN A  98     153.927  87.345-183.055  1.00  0.00           C  
ATOM   1735  OD1 ASN A  98     154.474  86.399-182.515  1.00  0.00           O  
ATOM   1736  ND2 ASN A  98     154.540  88.496-183.225  1.00  0.00           N  
ATOM   1737  H   ASN A  98     149.829  85.979-183.800  1.00  0.00           H  
ATOM   1738 HD21 ASN A  98     155.505  88.606-182.929  1.00  0.00           H  
ATOM   1739 HD22 ASN A  98     154.049  89.274-183.653  1.00  0.00           H  
ATOM   1740  HB1 ASN A  98     152.394  87.845-184.476  1.00  0.00           H  
ATOM   1741  HB2 ASN A  98     151.836  87.763-182.790  1.00  0.00           H  
ATOM   1742  HA  ASN A  98     152.650  85.349-184.441  1.00  0.00           H  
ATOM   1743  N   ILE A  99     152.415  83.860-182.460  1.00  0.00           N  
ATOM   1744  CA  ILE A  99     152.199  82.880-181.368  1.00  0.00           C  
ATOM   1745  C   ILE A  99     153.158  83.102-180.205  1.00  0.00           C  
ATOM   1746  O   ILE A  99     153.107  82.330-179.224  1.00  0.00           O  
ATOM   1747  CB  ILE A  99     152.332  81.378-181.821  1.00  0.00           C  
ATOM   1748  CG1 ILE A  99     153.765  81.082-182.307  1.00  0.00           C  
ATOM   1749  CG2 ILE A  99     151.267  81.027-182.853  1.00  0.00           C  
ATOM   1750  CD1 ILE A  99     154.104  79.658-182.368  1.00  0.00           C  
ATOM   1751  HA  ILE A  99     151.187  83.022-180.993  1.00  0.00           H  
ATOM   1752  H   ILE A  99     153.036  83.608-183.223  1.00  0.00           H  
ATOM   1753 HG21 ILE A  99     151.382  81.668-183.726  1.00  0.00           H  
ATOM   1754 HG22 ILE A  99     150.279  81.176-182.421  1.00  0.00           H  
ATOM   1755 HG23 ILE A  99     151.379  79.985-183.151  1.00  0.00           H  
ATOM   1756 HG11 ILE A  99     154.462  81.568-181.627  1.00  0.00           H  
ATOM   1757 HG12 ILE A  99     153.879  81.501-183.306  1.00  0.00           H  
ATOM   1758 HD11 ILE A  99     154.009  79.219-181.376  1.00  0.00           H  
ATOM   1759 HD12 ILE A  99     155.128  79.543-182.720  1.00  0.00           H  
ATOM   1760 HD13 ILE A  99     153.426  79.152-183.055  1.00  0.00           H  
ATOM   1761  HB  ILE A  99     152.152  80.757-180.945  1.00  0.00           H  
ATOM   1762  N   ASP A 100     154.017  84.124-180.334  1.00  0.00           N  
ATOM   1763  CA  ASP A 100     154.985  84.502-179.323  1.00  0.00           C  
ATOM   1764  C   ASP A 100     154.884  85.959-178.809  1.00  0.00           C  
ATOM   1765  O   ASP A 100     155.887  86.626-178.651  1.00  0.00           O  
ATOM   1766  CB  ASP A 100     156.413  84.259-179.840  1.00  0.00           C  
ATOM   1767  CG  ASP A 100     157.452  84.184-178.695  1.00  0.00           C  
ATOM   1768  OD1 ASP A 100     157.116  83.730-177.568  1.00  0.00           O  
ATOM   1769  OD2 ASP A 100     158.618  84.598-178.925  1.00  0.00           O  
ATOM   1770  HA  ASP A 100     154.834  83.845-178.468  1.00  0.00           H  
ATOM   1771  HB1 ASP A 100     156.430  83.319-180.390  1.00  0.00           H  
ATOM   1772  HB2 ASP A 100     156.687  85.075-180.508  1.00  0.00           H  
ATOM   1773  H   ASP A 100     153.988  84.666-181.192  1.00  0.00           H  
ATOM   1774  N   ARG A 101     153.688  86.399-178.449  1.00  0.00           N  
ATOM   1775  CA  ARG A 101     153.477  87.744-177.894  1.00  0.00           C  
ATOM   1776  C   ARG A 101     153.588  87.862-176.365  1.00  0.00           C  
ATOM   1777  O   ARG A 101     153.452  88.953-175.835  1.00  0.00           O  
ATOM   1778  CB  ARG A 101     152.090  88.248-178.320  1.00  0.00           C  
ATOM   1779  CG  ARG A 101     152.020  88.590-179.803  1.00  0.00           C  
ATOM   1780  CD  ARG A 101     151.904  90.067-180.014  1.00  0.00           C  
ATOM   1781  NE  ARG A 101     150.640  90.377-180.665  1.00  0.00           N  
ATOM   1782  CZ  ARG A 101     149.874  91.449-180.441  1.00  0.00           C  
ATOM   1783  NH1 ARG A 101     150.176  92.379-179.521  1.00  0.00           N  
ATOM   1784  NH2 ARG A 101     148.750  91.567-181.139  1.00  0.00           N  
ATOM   1785 HH11 ARG A 101     149.563  93.177-179.386  1.00  0.00           H  
ATOM   1786 HH12 ARG A 101     151.017  92.284-178.961  1.00  0.00           H  
ATOM   1787 HH21 ARG A 101     148.144  92.369-180.994  1.00  0.00           H  
ATOM   1788 HH22 ARG A 101     148.496  90.856-181.817  1.00  0.00           H  
ATOM   1789  H   ARG A 101     152.887  85.785-178.561  1.00  0.00           H  
ATOM   1790  HD1 ARG A 101     151.948  90.574-179.051  1.00  0.00           H  
ATOM   1791  HD2 ARG A 101     152.726  90.408-180.642  1.00  0.00           H  
ATOM   1792  HG1 ARG A 101     151.151  88.100-180.240  1.00  0.00           H  
ATOM   1793  HG2 ARG A 101     152.924  88.231-180.293  1.00  0.00           H  
ATOM   1794  HB1 ARG A 101     151.852  89.141-177.745  1.00  0.00           H  
ATOM   1795  HB2 ARG A 101     151.356  87.472-178.106  1.00  0.00           H  
ATOM   1796  HE  ARG A 101     150.307  89.714-181.358  1.00  0.00           H  
ATOM   1797  HA  ARG A 101     154.221  88.406-178.334  1.00  0.00           H  
ATOM   1798  N   CYS A 102     153.795  86.754-175.659  1.00  0.00           N  
ATOM   1799  CA  CYS A 102     153.945  86.786-174.197  1.00  0.00           C  
ATOM   1800  C   CYS A 102     155.018  85.823-173.718  1.00  0.00           C  
ATOM   1801  O   CYS A 102     155.436  84.956-174.447  1.00  0.00           O  
ATOM   1802  CB  CYS A 102     152.614  86.474-173.494  1.00  0.00           C  
ATOM   1803  SG  CYS A 102     151.892  84.840-173.855  1.00  0.00           S  
ATOM   1804  HB1 CYS A 102     151.892  87.232-173.794  1.00  0.00           H  
ATOM   1805  HB2 CYS A 102     152.781  86.536-172.420  1.00  0.00           H  
ATOM   1806  H   CYS A 102     153.851  85.863-176.142  1.00  0.00           H  
ATOM   1807  HA  CYS A 102     154.247  87.793-173.913  1.00  0.00           H  
ATOM   1808  N   THR A 103     155.450  85.990-172.475  1.00  0.00           N  
ATOM   1809  CA  THR A 103     156.465  85.116-171.877  1.00  0.00           C  
ATOM   1810  C   THR A 103     155.854  83.772-171.453  1.00  0.00           C  
ATOM   1811  O   THR A 103     156.543  82.759-171.477  1.00  0.00           O  
ATOM   1812  CB  THR A 103     157.210  85.800-170.664  1.00  0.00           C  
ATOM   1813  OG1 THR A 103     156.334  85.876-169.532  1.00  0.00           O  
ATOM   1814  CG2 THR A 103     157.725  87.245-171.025  1.00  0.00           C  
ATOM   1815  H   THR A 103     155.066  86.747-171.919  1.00  0.00           H  
ATOM   1816  HA  THR A 103     157.210  84.909-172.643  1.00  0.00           H  
ATOM   1817 HG21 THR A 103     158.230  87.676-170.162  1.00  0.00           H  
ATOM   1818 HG22 THR A 103     156.880  87.873-171.302  1.00  0.00           H  
ATOM   1819 HG23 THR A 103     158.421  87.184-171.860  1.00  0.00           H  
ATOM   1820  HB  THR A 103     158.068  85.185-170.395  1.00  0.00           H  
ATOM   1821  HG1 THR A 103     155.926  84.985-169.369  1.00  0.00           H  
ATOM   1822  N   GLU A 104     154.564  83.759-171.113  1.00  0.00           N  
ATOM   1823  CA  GLU A 104     153.893  82.539-170.641  1.00  0.00           C  
ATOM   1824  C   GLU A 104     152.448  82.397-171.107  1.00  0.00           C  
ATOM   1825  O   GLU A 104     151.591  83.268-170.891  1.00  0.00           O  
ATOM   1826  CB  GLU A 104     153.939  82.483-169.111  1.00  0.00           C  
ATOM   1827  CG  GLU A 104     154.637  81.243-168.584  1.00  0.00           C  
ATOM   1828  CD  GLU A 104     155.422  81.522-167.291  1.00  0.00           C  
ATOM   1829  OE1 GLU A 104     154.772  81.933-166.291  1.00  0.00           O  
ATOM   1830  OE2 GLU A 104     156.679  81.329-167.304  1.00  0.00           O  
ATOM   1831  HA  GLU A 104     154.451  81.684-171.022  1.00  0.00           H  
ATOM   1832  HB1 GLU A 104     152.918  82.493-168.732  1.00  0.00           H  
ATOM   1833  HB2 GLU A 104     154.470  83.361-168.747  1.00  0.00           H  
ATOM   1834  HG1 GLU A 104     155.329  80.881-169.343  1.00  0.00           H  
ATOM   1835  HG2 GLU A 104     153.888  80.478-168.381  1.00  0.00           H  
ATOM   1836  H   GLU A 104     154.029  84.618-171.182  1.00  0.00           H  
ATOM   1837  N   LYS A 105     152.191  81.274-171.757  1.00  0.00           N  
ATOM   1838  CA  LYS A 105     150.911  81.003-172.360  1.00  0.00           C  
ATOM   1839  C   LYS A 105     150.123  80.173-171.375  1.00  0.00           C  
ATOM   1840  O   LYS A 105     150.704  79.533-170.495  1.00  0.00           O  
ATOM   1841  CB  LYS A 105     151.103  80.256-173.680  1.00  0.00           C  
ATOM   1842  CG  LYS A 105     151.951  81.006-174.658  1.00  0.00           C  
ATOM   1843  CD  LYS A 105     151.876  80.463-176.072  1.00  0.00           C  
ATOM   1844  CE  LYS A 105     150.738  81.138-176.856  1.00  0.00           C  
ATOM   1845  NZ  LYS A 105     150.571  80.589-178.263  1.00  0.00           N  
ATOM   1846  HG1 LYS A 105     151.624  82.044-174.671  1.00  0.00           H  
ATOM   1847  HG2 LYS A 105     152.987  80.955-174.325  1.00  0.00           H  
ATOM   1848  HB1 LYS A 105     151.578  79.298-173.471  1.00  0.00           H  
ATOM   1849  HB2 LYS A 105     150.125  80.085-174.128  1.00  0.00           H  
ATOM   1850  HD1 LYS A 105     151.695  79.389-176.034  1.00  0.00           H  
ATOM   1851  HD2 LYS A 105     152.821  80.654-176.579  1.00  0.00           H  
ATOM   1852  HA  LYS A 105     150.389  81.941-172.545  1.00  0.00           H  
ATOM   1853  HE1 LYS A 105     149.806  80.986-176.313  1.00  0.00           H  
ATOM   1854  HE2 LYS A 105     150.949  82.204-176.924  1.00  0.00           H  
ATOM   1855  H   LYS A 105     152.924  80.576-171.834  1.00  0.00           H  
ATOM   1856  HZ1 LYS A 105     149.808  81.072-178.727  1.00  0.00           H  
ATOM   1857  HZ2 LYS A 105     150.364  79.596-178.217  1.00  0.00           H  
ATOM   1858  HZ3 LYS A 105     151.429  80.731-178.786  1.00  0.00           H  
ATOM   1859  N   TYR A 106     148.795  80.201-171.534  1.00  0.00           N  
ATOM   1860  CA  TYR A 106     147.894  79.416-170.691  1.00  0.00           C  
ATOM   1861  C   TYR A 106     147.247  78.359-171.530  1.00  0.00           C  
ATOM   1862  O   TYR A 106     146.517  78.671-172.451  1.00  0.00           O  
ATOM   1863  CB  TYR A 106     146.842  80.318-170.035  1.00  0.00           C  
ATOM   1864  CG  TYR A 106     147.419  81.154-168.920  1.00  0.00           C  
ATOM   1865  CD1 TYR A 106     148.235  82.263-169.204  1.00  0.00           C  
ATOM   1866  CD2 TYR A 106     147.187  80.830-167.599  1.00  0.00           C  
ATOM   1867  CE1 TYR A 106     148.780  83.011-168.197  1.00  0.00           C  
ATOM   1868  CE2 TYR A 106     147.725  81.571-166.581  1.00  0.00           C  
ATOM   1869  CZ  TYR A 106     148.522  82.667-166.877  1.00  0.00           C  
ATOM   1870  OH  TYR A 106     149.050  83.429-165.856  1.00  0.00           O  
ATOM   1871  H   TYR A 106     148.400  80.786-172.263  1.00  0.00           H  
ATOM   1872  HA  TYR A 106     148.478  78.933-169.909  1.00  0.00           H  
ATOM   1873  HB1 TYR A 106     146.429  80.982-170.793  1.00  0.00           H  
ATOM   1874  HB2 TYR A 106     146.048  79.692-169.629  1.00  0.00           H  
ATOM   1875  HD1 TYR A 106     148.436  82.530-170.240  1.00  0.00           H  
ATOM   1876  HE2 TYR A 106     147.528  81.301-165.544  1.00  0.00           H  
ATOM   1877  HH  TYR A 106     148.772  83.049-164.982  1.00  0.00           H  
ATOM   1878  HD2 TYR A 106     146.564  79.968-167.362  1.00  0.00           H  
ATOM   1879  HE1 TYR A 106     149.410  83.868-168.428  1.00  0.00           H  
ATOM   1880  N   GLY A 107     147.517  77.103-171.205  1.00  0.00           N  
ATOM   1881  CA  GLY A 107     147.011  75.968-171.984  1.00  0.00           C  
ATOM   1882  C   GLY A 107     145.927  75.096-171.376  1.00  0.00           C  
ATOM   1883  O   GLY A 107     145.440  75.313-170.245  1.00  0.00           O  
ATOM   1884  HA1 GLY A 107     147.860  75.321-172.198  1.00  0.00           H  
ATOM   1885  HA2 GLY A 107     146.616  76.368-172.917  1.00  0.00           H  
ATOM   1886  H   GLY A 107     148.093  76.921-170.390  1.00  0.00           H  
ATOM   1887  N   ILE A 108     145.570  74.086-172.171  1.00  0.00           N  
ATOM   1888  CA  ILE A 108     144.763  72.963-171.722  1.00  0.00           C  
ATOM   1889  C   ILE A 108     145.500  71.645-172.016  1.00  0.00           C  
ATOM   1890  O   ILE A 108     146.416  71.560-172.884  1.00  0.00           O  
ATOM   1891  CB  ILE A 108     143.348  72.970-172.348  1.00  0.00           C  
ATOM   1892  CG1 ILE A 108     143.383  72.669-173.858  1.00  0.00           C  
ATOM   1893  CG2 ILE A 108     142.653  74.294-172.095  1.00  0.00           C  
ATOM   1894  CD1 ILE A 108     142.023  72.502-174.489  1.00  0.00           C  
ATOM   1895  HA  ILE A 108     144.649  73.047-170.642  1.00  0.00           H  
ATOM   1896  H   ILE A 108     145.877  74.103-173.138  1.00  0.00           H  
ATOM   1897  HB  ILE A 108     142.764  72.188-171.864  1.00  0.00           H  
ATOM   1898 HG21 ILE A 108     142.562  74.458-171.022  1.00  0.00           H  
ATOM   1899 HG22 ILE A 108     141.661  74.275-172.544  1.00  0.00           H  
ATOM   1900 HG23 ILE A 108     143.236  75.101-172.537  1.00  0.00           H  
ATOM   1901 HG11 ILE A 108     143.944  71.749-174.010  1.00  0.00           H  
ATOM   1902 HG12 ILE A 108     143.892  73.492-174.358  1.00  0.00           H  
ATOM   1903 HD11 ILE A 108     141.500  71.675-174.011  1.00  0.00           H  
ATOM   1904 HD12 ILE A 108     142.139  72.293-175.552  1.00  0.00           H  
ATOM   1905 HD13 ILE A 108     141.448  73.418-174.360  1.00  0.00           H  
ATOM   1906  N   LYS A 109     145.070  70.621-171.289  1.00  0.00           N  
ATOM   1907  CA  LYS A 109     145.485  69.242-171.529  1.00  0.00           C  
ATOM   1908  C   LYS A 109     144.664  68.557-172.614  1.00  0.00           C  
ATOM   1909  O   LYS A 109     145.215  68.022-173.565  1.00  0.00           O  
ATOM   1910  CB  LYS A 109     145.441  68.454-170.225  1.00  0.00           C  
ATOM   1911  CG  LYS A 109     146.534  68.919-169.278  1.00  0.00           C  
ATOM   1912  CD  LYS A 109     146.376  68.205-167.953  1.00  0.00           C  
ATOM   1913  CE  LYS A 109     147.678  68.208-167.154  1.00  0.00           C  
ATOM   1914  NZ  LYS A 109     147.513  67.211-166.060  1.00  0.00           N  
ATOM   1915  HB1 LYS A 109     144.471  68.601-169.751  1.00  0.00           H  
ATOM   1916  HB2 LYS A 109     145.582  67.396-170.442  1.00  0.00           H  
ATOM   1917  HA  LYS A 109     146.520  69.264-171.865  1.00  0.00           H  
ATOM   1918  H   LYS A 109     144.422  70.806-170.530  1.00  0.00           H  
ATOM   1919  HE1 LYS A 109     147.859  69.197-166.736  1.00  0.00           H  
ATOM   1920  HE2 LYS A 109     148.512  67.927-167.795  1.00  0.00           H  
ATOM   1921  HZ1 LYS A 109     146.729  67.479-165.473  1.00  0.00           H  
ATOM   1922  HZ2 LYS A 109     148.359  67.180-165.500  1.00  0.00           H  
ATOM   1923  HZ3 LYS A 109     147.338  66.295-166.460  1.00  0.00           H  
ATOM   1924  HG1 LYS A 109     146.451  69.994-169.125  1.00  0.00           H  
ATOM   1925  HG2 LYS A 109     147.509  68.687-169.704  1.00  0.00           H  
ATOM   1926  HD1 LYS A 109     145.603  68.706-167.371  1.00  0.00           H  
ATOM   1927  HD2 LYS A 109     146.078  67.174-168.140  1.00  0.00           H  
ATOM   1928  N   ASN A 110     143.349  68.592-172.449  1.00  0.00           N  
ATOM   1929  CA  ASN A 110     142.390  68.104-173.431  1.00  0.00           C  
ATOM   1930  C   ASN A 110     141.007  68.734-173.182  1.00  0.00           C  
ATOM   1931  O   ASN A 110     140.850  69.613-172.336  1.00  0.00           O  
ATOM   1932  CB  ASN A 110     142.309  66.563-173.391  1.00  0.00           C  
ATOM   1933  CG  ASN A 110     141.908  65.951-174.726  1.00  0.00           C  
ATOM   1934  OD1 ASN A 110     141.658  66.673-175.674  1.00  0.00           O  
ATOM   1935  ND2 ASN A 110     141.861  64.618-174.800  1.00  0.00           N  
ATOM   1936  HA  ASN A 110     142.730  68.404-174.421  1.00  0.00           H  
ATOM   1937  H   ASN A 110     142.988  68.983-171.585  1.00  0.00           H  
ATOM   1938  HB1 ASN A 110     143.285  66.172-173.110  1.00  0.00           H  
ATOM   1939  HB2 ASN A 110     141.573  66.274-172.642  1.00  0.00           H  
ATOM   1940 HD21 ASN A 110     141.598  64.167-175.671  1.00  0.00           H  
ATOM   1941 HD22 ASN A 110     142.087  64.056-173.986  1.00  0.00           H  
ATOM   1942  N   TYR A 111     140.005  68.310-173.941  1.00  0.00           N  
ATOM   1943  CA  TYR A 111     138.649  68.766-173.711  1.00  0.00           C  
ATOM   1944  C   TYR A 111     137.674  67.573-173.809  1.00  0.00           C  
ATOM   1945  O   TYR A 111     137.923  66.594-174.486  1.00  0.00           O  
ATOM   1946  CB  TYR A 111     138.286  69.881-174.677  1.00  0.00           C  
ATOM   1947  CG  TYR A 111     138.226  69.396-176.095  1.00  0.00           C  
ATOM   1948  CD1 TYR A 111     139.383  69.284-176.858  1.00  0.00           C  
ATOM   1949  CD2 TYR A 111     137.017  69.023-176.672  1.00  0.00           C  
ATOM   1950  CE1 TYR A 111     139.343  68.834-178.136  1.00  0.00           C  
ATOM   1951  CE2 TYR A 111     136.975  68.547-177.957  1.00  0.00           C  
ATOM   1952  CZ  TYR A 111     138.139  68.445-178.670  1.00  0.00           C  
ATOM   1953  OH  TYR A 111     138.107  67.988-179.944  1.00  0.00           O  
ATOM   1954  HE1 TYR A 111     140.253  68.782-178.732  1.00  0.00           H  
ATOM   1955  HB1 TYR A 111     139.035  70.668-174.605  1.00  0.00           H  
ATOM   1956  HB2 TYR A 111     137.311  70.282-174.401  1.00  0.00           H  
ATOM   1957  HD1 TYR A 111     140.341  69.563-176.421  1.00  0.00           H  
ATOM   1958  HD2 TYR A 111     136.096  69.110-176.098  1.00  0.00           H  
ATOM   1959  H   TYR A 111     140.190  67.656-174.695  1.00  0.00           H  
ATOM   1960  HA  TYR A 111     138.595  69.165-172.699  1.00  0.00           H  
ATOM   1961  HH  TYR A 111     139.017  67.699-180.216  1.00  0.00           H  
ATOM   1962  HE2 TYR A 111     136.027  68.254-178.405  1.00  0.00           H  
ATOM   1963  N   LEU A 112     136.552  67.708-173.121  1.00  0.00           N  
ATOM   1964  CA  LEU A 112     135.561  66.659-173.006  1.00  0.00           C  
ATOM   1965  C   LEU A 112     134.236  67.126-173.619  1.00  0.00           C  
ATOM   1966  O   LEU A 112     133.795  68.259-173.368  1.00  0.00           O  
ATOM   1967  CB  LEU A 112     135.395  66.332-171.510  1.00  0.00           C  
ATOM   1968  CG  LEU A 112     134.350  65.307-171.079  1.00  0.00           C  
ATOM   1969  CD1 LEU A 112     134.662  63.838-171.583  1.00  0.00           C  
ATOM   1970  CD2 LEU A 112     134.199  65.389-169.577  1.00  0.00           C  
ATOM   1971  H   LEU A 112     136.378  68.591-172.651  1.00  0.00           H  
ATOM   1972  HG  LEU A 112     133.400  65.607-171.518  1.00  0.00           H  
ATOM   1973 HD11 LEU A 112     134.700  63.828-172.671  1.00  0.00           H  
ATOM   1974 HD12 LEU A 112     133.880  63.163-171.241  1.00  0.00           H  
ATOM   1975 HD13 LEU A 112     135.622  63.513-171.184  1.00  0.00           H  
ATOM   1976  HA  LEU A 112     135.911  65.773-173.533  1.00  0.00           H  
ATOM   1977 HD21 LEU A 112     133.457  64.664-169.247  1.00  0.00           H  
ATOM   1978 HD22 LEU A 112     133.877  66.391-169.299  1.00  0.00           H  
ATOM   1979 HD23 LEU A 112     135.155  65.171-169.104  1.00  0.00           H  
ATOM   1980  HB1 LEU A 112     135.150  67.266-171.006  1.00  0.00           H  
ATOM   1981  HB2 LEU A 112     136.359  65.971-171.155  1.00  0.00           H  
ATOM   1982  N   SER A 113     133.615  66.235-174.402  1.00  0.00           N  
ATOM   1983  CA  SER A 113     132.220  66.359-174.835  1.00  0.00           C  
ATOM   1984  C   SER A 113     131.247  65.913-173.760  1.00  0.00           C  
ATOM   1985  O   SER A 113     131.330  64.796-173.271  1.00  0.00           O  
ATOM   1986  CB  SER A 113     131.957  65.538-176.116  1.00  0.00           C  
ATOM   1987  OG  SER A 113     130.668  65.848-176.645  1.00  0.00           O  
ATOM   1988  HG  SER A 113     130.567  66.834-176.713  1.00  0.00           H  
ATOM   1989  HA  SER A 113     132.025  67.407-175.057  1.00  0.00           H  
ATOM   1990  HB1 SER A 113     132.718  65.777-176.858  1.00  0.00           H  
ATOM   1991  HB2 SER A 113     132.003  64.476-175.878  1.00  0.00           H  
ATOM   1992  H   SER A 113     134.142  65.426-174.714  1.00  0.00           H  
ATOM   1993  N   VAL A 114     130.311  66.801-173.412  1.00  0.00           N  
ATOM   1994  CA  VAL A 114     129.285  66.523-172.415  1.00  0.00           C  
ATOM   1995  C   VAL A 114     128.042  66.015-173.141  1.00  0.00           C  
ATOM   1996  O   VAL A 114     127.556  66.656-174.070  1.00  0.00           O  
ATOM   1997  CB  VAL A 114     128.986  67.776-171.516  1.00  0.00           C  
ATOM   1998  CG1 VAL A 114     127.949  67.451-170.403  1.00  0.00           C  
ATOM   1999  CG2 VAL A 114     130.303  68.352-170.920  1.00  0.00           C  
ATOM   2000  HB  VAL A 114     128.552  68.543-172.156  1.00  0.00           H  
ATOM   2001 HG21 VAL A 114     130.968  68.650-171.729  1.00  0.00           H  
ATOM   2002 HG22 VAL A 114     130.073  69.219-170.301  1.00  0.00           H  
ATOM   2003 HG23 VAL A 114     130.790  67.591-170.312  1.00  0.00           H  
ATOM   2004  HA  VAL A 114     129.649  65.725-171.770  1.00  0.00           H  
ATOM   2005 HG11 VAL A 114     127.016  67.127-170.860  1.00  0.00           H  
ATOM   2006 HG12 VAL A 114     128.337  66.657-169.766  1.00  0.00           H  
ATOM   2007 HG13 VAL A 114     127.769  68.342-169.803  1.00  0.00           H  
ATOM   2008  H   VAL A 114     130.315  67.711-173.863  1.00  0.00           H  
ATOM   2009  N   PRO A 115     127.534  64.845-172.737  1.00  0.00           N  
ATOM   2010  CA  PRO A 115     126.284  64.362-173.300  1.00  0.00           C  
ATOM   2011  C   PRO A 115     125.110  65.291-172.994  1.00  0.00           C  
ATOM   2012  O   PRO A 115     125.063  65.898-171.918  1.00  0.00           O  
ATOM   2013  CB  PRO A 115     126.097  62.970-172.648  1.00  0.00           C  
ATOM   2014  CG  PRO A 115     127.403  62.571-172.138  1.00  0.00           C  
ATOM   2015  CD  PRO A 115     128.110  63.888-171.774  1.00  0.00           C  
ATOM   2016  HA  PRO A 115     126.389  64.249-174.378  1.00  0.00           H  
ATOM   2017  HB1 PRO A 115     125.378  63.030-171.833  1.00  0.00           H  
ATOM   2018  HB2 PRO A 115     125.747  62.252-173.388  1.00  0.00           H  
ATOM   2019  HG1 PRO A 115     127.293  61.940-171.257  1.00  0.00           H  
ATOM   2020  HG2 PRO A 115     127.964  62.034-172.902  1.00  0.00           H  
ATOM   2021  HD1 PRO A 115     127.889  64.182-170.749  1.00  0.00           H  
ATOM   2022  HD2 PRO A 115     129.188  63.803-171.903  1.00  0.00           H  
ATOM   2023  N   ASP A 116     124.162  65.375-173.929  1.00  0.00           N  
ATOM   2024  CA  ASP A 116     123.095  66.379-173.827  1.00  0.00           C  
ATOM   2025  C   ASP A 116     122.131  66.147-172.650  1.00  0.00           C  
ATOM   2026  O   ASP A 116     121.401  67.046-172.244  1.00  0.00           O  
ATOM   2027  CB  ASP A 116     122.376  66.613-175.196  1.00  0.00           C  
ATOM   2028  CG  ASP A 116     121.575  65.398-175.709  1.00  0.00           C  
ATOM   2029  OD1 ASP A 116     121.266  64.470-174.935  1.00  0.00           O  
ATOM   2030  OD2 ASP A 116     121.232  65.367-176.928  1.00  0.00           O  
ATOM   2031  HB1 ASP A 116     123.132  66.862-175.940  1.00  0.00           H  
ATOM   2032  HB2 ASP A 116     121.689  67.451-175.082  1.00  0.00           H  
ATOM   2033  H   ASP A 116     124.178  64.738-174.719  1.00  0.00           H  
ATOM   2034  HA  ASP A 116     123.602  67.317-173.604  1.00  0.00           H  
ATOM   2035  N   ASN A 117     122.187  64.968-172.052  1.00  0.00           N  
ATOM   2036  CA  ASN A 117     121.382  64.644-170.876  1.00  0.00           C  
ATOM   2037  C   ASN A 117     122.137  64.743-169.529  1.00  0.00           C  
ATOM   2038  O   ASN A 117     121.625  64.336-168.479  1.00  0.00           O  
ATOM   2039  CB  ASN A 117     120.792  63.244-171.049  1.00  0.00           C  
ATOM   2040  CG  ASN A 117     121.847  62.151-171.052  1.00  0.00           C  
ATOM   2041  OD1 ASN A 117     123.012  62.373-171.395  1.00  0.00           O  
ATOM   2042  ND2 ASN A 117     121.435  60.950-170.673  1.00  0.00           N  
ATOM   2043  HB1 ASN A 117     120.253  63.209-171.995  1.00  0.00           H  
ATOM   2044  HB2 ASN A 117     120.100  63.056-170.230  1.00  0.00           H  
ATOM   2045  HA  ASN A 117     120.552  65.349-170.841  1.00  0.00           H  
ATOM   2046 HD21 ASN A 117     122.088  60.173-170.651  1.00  0.00           H  
ATOM   2047 HD22 ASN A 117     120.467  60.807-170.404  1.00  0.00           H  
ATOM   2048  H   ASN A 117     122.813  64.261-172.424  1.00  0.00           H  
ATOM   2049  N   LYS A 118     123.344  65.301-169.571  1.00  0.00           N  
ATOM   2050  CA  LYS A 118     124.183  65.454-168.379  1.00  0.00           C  
ATOM   2051  C   LYS A 118     124.659  66.878-168.125  1.00  0.00           C  
ATOM   2052  O   LYS A 118     125.584  67.075-167.378  1.00  0.00           O  
ATOM   2053  CB  LYS A 118     125.380  64.496-168.480  1.00  0.00           C  
ATOM   2054  CG  LYS A 118     124.996  63.016-168.539  1.00  0.00           C  
ATOM   2055  CD  LYS A 118     124.289  62.553-167.267  1.00  0.00           C  
ATOM   2056  CE  LYS A 118     124.003  61.047-167.306  1.00  0.00           C  
ATOM   2057  NZ  LYS A 118     122.728  60.827-166.546  1.00  0.00           N  
ATOM   2058  HB1 LYS A 118     126.015  64.650-167.608  1.00  0.00           H  
ATOM   2059  HB2 LYS A 118     125.938  64.740-169.383  1.00  0.00           H  
ATOM   2060  HE1 LYS A 118     124.818  60.498-166.837  1.00  0.00           H  
ATOM   2061  HE2 LYS A 118     123.887  60.714-168.336  1.00  0.00           H  
ATOM   2062  H   LYS A 118     123.697  65.634-170.463  1.00  0.00           H  
ATOM   2063  HA  LYS A 118     123.590  65.148-167.519  1.00  0.00           H  
ATOM   2064  HG1 LYS A 118     124.331  62.860-169.387  1.00  0.00           H  
ATOM   2065  HG2 LYS A 118     125.900  62.424-168.673  1.00  0.00           H  
ATOM   2066  HZ1 LYS A 118     122.845  61.147-165.590  1.00  0.00           H  
ATOM   2067  HZ2 LYS A 118     122.500  59.838-166.547  1.00  0.00           H  
ATOM   2068  HZ3 LYS A 118     121.977  61.348-166.987  1.00  0.00           H  
ATOM   2069  HD1 LYS A 118     123.347  63.091-167.169  1.00  0.00           H  
ATOM   2070  HD2 LYS A 118     124.923  62.772-166.409  1.00  0.00           H  
ATOM   2071  N   LEU A 119     124.007  67.876-168.701  1.00  0.00           N  
ATOM   2072  CA  LEU A 119     124.452  69.270-168.560  1.00  0.00           C  
ATOM   2073  C   LEU A 119     124.499  69.767-167.091  1.00  0.00           C  
ATOM   2074  O   LEU A 119     125.456  70.389-166.688  1.00  0.00           O  
ATOM   2075  CB  LEU A 119     123.613  70.230-169.424  1.00  0.00           C  
ATOM   2076  CG  LEU A 119     123.580  70.043-170.958  1.00  0.00           C  
ATOM   2077  CD1 LEU A 119     122.502  70.906-171.576  1.00  0.00           C  
ATOM   2078  CD2 LEU A 119     124.948  70.269-171.608  1.00  0.00           C  
ATOM   2079  HA  LEU A 119     125.472  69.315-168.940  1.00  0.00           H  
ATOM   2080  H   LEU A 119     123.180  67.674-169.253  1.00  0.00           H  
ATOM   2081  HB1 LEU A 119     122.585  70.155-169.074  1.00  0.00           H  
ATOM   2082  HB2 LEU A 119     123.988  71.235-169.236  1.00  0.00           H  
ATOM   2083 HD11 LEU A 119     121.533  70.626-171.165  1.00  0.00           H  
ATOM   2084 HD12 LEU A 119     122.702  71.953-171.352  1.00  0.00           H  
ATOM   2085 HD13 LEU A 119     122.495  70.761-172.655  1.00  0.00           H  
ATOM   2086  HG  LEU A 119     123.305  69.007-171.147  1.00  0.00           H  
ATOM   2087 HD21 LEU A 119     124.867  70.125-172.684  1.00  0.00           H  
ATOM   2088 HD22 LEU A 119     125.666  69.559-171.200  1.00  0.00           H  
ATOM   2089 HD23 LEU A 119     125.285  71.284-171.402  1.00  0.00           H  
ATOM   2090  N   LYS A 120     123.498  69.442-166.284  1.00  0.00           N  
ATOM   2091  CA  LYS A 120     123.487  69.936-164.902  1.00  0.00           C  
ATOM   2092  C   LYS A 120     124.600  69.328-164.033  1.00  0.00           C  
ATOM   2093  O   LYS A 120     125.276  70.048-163.306  1.00  0.00           O  
ATOM   2094  CB  LYS A 120     122.146  69.737-164.283  1.00  0.00           C  
ATOM   2095  CG  LYS A 120     121.170  70.783-164.728  1.00  0.00           C  
ATOM   2096  CD  LYS A 120     119.940  70.824-163.855  1.00  0.00           C  
ATOM   2097  CE  LYS A 120     119.051  72.025-164.269  1.00  0.00           C  
ATOM   2098  NZ  LYS A 120     117.777  72.134-163.527  1.00  0.00           N  
ATOM   2099  HZ1 LYS A 120     117.260  72.942-163.859  1.00  0.00           H  
ATOM   2100  HZ2 LYS A 120     117.970  72.240-162.536  1.00  0.00           H  
ATOM   2101  HZ3 LYS A 120     117.225  71.295-163.676  1.00  0.00           H  
ATOM   2102  HB1 LYS A 120     121.767  68.757-164.568  1.00  0.00           H  
ATOM   2103  HB2 LYS A 120     122.246  69.786-163.200  1.00  0.00           H  
ATOM   2104  HG1 LYS A 120     120.867  70.567-165.751  1.00  0.00           H  
ATOM   2105  HG2 LYS A 120     121.658  71.756-164.692  1.00  0.00           H  
ATOM   2106  HA  LYS A 120     123.664  71.010-164.944  1.00  0.00           H  
ATOM   2107  HD1 LYS A 120     120.238  70.935-162.813  1.00  0.00           H  
ATOM   2108  HD2 LYS A 120     119.379  69.899-163.975  1.00  0.00           H  
ATOM   2109  HE1 LYS A 120     119.618  72.940-164.105  1.00  0.00           H  
ATOM   2110  HE2 LYS A 120     118.819  71.927-165.328  1.00  0.00           H  
ATOM   2111  H   LYS A 120     122.742  68.854-166.621  1.00  0.00           H  
ATOM   2112  N   GLU A 121     124.818  68.028-164.179  1.00  0.00           N  
ATOM   2113  CA  GLU A 121     125.856  67.294-163.485  1.00  0.00           C  
ATOM   2114  C   GLU A 121     127.241  67.819-163.890  1.00  0.00           C  
ATOM   2115  O   GLU A 121     128.107  68.018-163.037  1.00  0.00           O  
ATOM   2116  CB  GLU A 121     125.762  65.808-163.885  1.00  0.00           C  
ATOM   2117  CG  GLU A 121     126.689  64.873-163.130  1.00  0.00           C  
ATOM   2118  CD  GLU A 121     126.695  63.448-163.662  1.00  0.00           C  
ATOM   2119  OE1 GLU A 121     126.899  63.223-164.882  1.00  0.00           O  
ATOM   2120  OE2 GLU A 121     126.559  62.533-162.825  1.00  0.00           O  
ATOM   2121  H   GLU A 121     124.219  67.515-164.818  1.00  0.00           H  
ATOM   2122  HA  GLU A 121     125.723  67.396-162.409  1.00  0.00           H  
ATOM   2123  HG1 GLU A 121     127.702  65.268-163.196  1.00  0.00           H  
ATOM   2124  HG2 GLU A 121     126.376  64.848-162.087  1.00  0.00           H  
ATOM   2125  HB1 GLU A 121     124.739  65.478-163.714  1.00  0.00           H  
ATOM   2126  HB2 GLU A 121     125.996  65.730-164.946  1.00  0.00           H  
ATOM   2127  N   ALA A 122     127.440  67.979-165.202  1.00  0.00           N  
ATOM   2128  CA  ALA A 122     128.683  68.448-165.772  1.00  0.00           C  
ATOM   2129  C   ALA A 122     128.996  69.850-165.289  1.00  0.00           C  
ATOM   2130  O   ALA A 122     130.120  70.132-164.950  1.00  0.00           O  
ATOM   2131  CB  ALA A 122     128.633  68.403-167.259  1.00  0.00           C  
ATOM   2132  H   ALA A 122     126.676  67.759-165.833  1.00  0.00           H  
ATOM   2133  HB1 ALA A 122     128.407  67.389-167.584  1.00  0.00           H  
ATOM   2134  HB2 ALA A 122     129.597  68.708-167.664  1.00  0.00           H  
ATOM   2135  HB3 ALA A 122     127.859  69.080-167.617  1.00  0.00           H  
ATOM   2136  HA  ALA A 122     129.482  67.787-165.438  1.00  0.00           H  
ATOM   2137  N   LEU A 123     127.995  70.713-165.259  1.00  0.00           N  
ATOM   2138  CA  LEU A 123     128.136  72.038-164.692  1.00  0.00           C  
ATOM   2139  C   LEU A 123     128.506  72.032-163.214  1.00  0.00           C  
ATOM   2140  O   LEU A 123     129.416  72.722-162.800  1.00  0.00           O  
ATOM   2141  CB  LEU A 123     126.818  72.804-164.821  1.00  0.00           C  
ATOM   2142  CG  LEU A 123     126.566  73.691-166.014  1.00  0.00           C  
ATOM   2143  CD1 LEU A 123     125.073  74.118-166.010  1.00  0.00           C  
ATOM   2144  CD2 LEU A 123     127.511  74.913-165.930  1.00  0.00           C  
ATOM   2145  HB1 LEU A 123     126.022  72.061-164.810  1.00  0.00           H  
ATOM   2146  HB2 LEU A 123     126.736  73.437-163.938  1.00  0.00           H  
ATOM   2147  H   LEU A 123     127.098  70.438-165.646  1.00  0.00           H  
ATOM   2148  HA  LEU A 123     128.907  72.574-165.243  1.00  0.00           H  
ATOM   2149 HD21 LEU A 123     127.340  75.564-166.786  1.00  0.00           H  
ATOM   2150 HD22 LEU A 123     128.546  74.573-165.933  1.00  0.00           H  
ATOM   2151 HD23 LEU A 123     127.313  75.463-165.011  1.00  0.00           H  
ATOM   2152  HG  LEU A 123     126.778  73.135-166.926  1.00  0.00           H  
ATOM   2153 HD11 LEU A 123     124.442  73.233-166.067  1.00  0.00           H  
ATOM   2154 HD12 LEU A 123     124.853  74.662-165.092  1.00  0.00           H  
ATOM   2155 HD13 LEU A 123     124.877  74.760-166.867  1.00  0.00           H  
ATOM   2156  N   ARG A 124     127.755  71.270-162.432  1.00  0.00           N  
ATOM   2157  CA  ARG A 124     127.965  71.184-161.005  1.00  0.00           C  
ATOM   2158  C   ARG A 124     129.375  70.753-160.653  1.00  0.00           C  
ATOM   2159  O   ARG A 124     129.997  71.335-159.769  1.00  0.00           O  
ATOM   2160  CB  ARG A 124     126.943  70.253-160.353  1.00  0.00           C  
ATOM   2161  CG  ARG A 124     127.167  70.075-158.851  1.00  0.00           C  
ATOM   2162  CD  ARG A 124     127.057  71.412-158.081  1.00  0.00           C  
ATOM   2163  NE  ARG A 124     127.238  71.249-156.627  1.00  0.00           N  
ATOM   2164  CZ  ARG A 124     128.407  71.306-155.983  1.00  0.00           C  
ATOM   2165  NH1 ARG A 124     129.557  71.508-156.633  1.00  0.00           N  
ATOM   2166  NH2 ARG A 124     128.438  71.141-154.661  1.00  0.00           N  
ATOM   2167  HA  ARG A 124     127.813  72.180-160.590  1.00  0.00           H  
ATOM   2168  H   ARG A 124     127.006  70.728-162.850  1.00  0.00           H  
ATOM   2169 HH21 ARG A 124     129.323  71.183-154.166  1.00  0.00           H  
ATOM   2170 HH22 ARG A 124     127.577  70.974-154.151  1.00  0.00           H  
ATOM   2171  HB1 ARG A 124     125.948  70.668-160.508  1.00  0.00           H  
ATOM   2172  HB2 ARG A 124     127.009  69.277-160.831  1.00  0.00           H  
ATOM   2173 HH11 ARG A 124     130.431  71.547-156.118  1.00  0.00           H  
ATOM   2174 HH12 ARG A 124     129.557  71.623-157.641  1.00  0.00           H  
ATOM   2175  HG1 ARG A 124     128.161  69.659-158.691  1.00  0.00           H  
ATOM   2176  HG2 ARG A 124     126.419  69.385-158.464  1.00  0.00           H  
ATOM   2177  HD1 ARG A 124     127.822  72.092-158.453  1.00  0.00           H  
ATOM   2178  HD2 ARG A 124     126.072  71.839-158.263  1.00  0.00           H  
ATOM   2179  HE  ARG A 124     126.407  71.080-156.070  1.00  0.00           H  
ATOM   2180  N   PHE A 125     129.865  69.719-161.314  1.00  0.00           N  
ATOM   2181  CA  PHE A 125     131.093  69.073-160.882  1.00  0.00           C  
ATOM   2182  C   PHE A 125     132.320  69.364-161.731  1.00  0.00           C  
ATOM   2183  O   PHE A 125     133.434  69.264-161.231  1.00  0.00           O  
ATOM   2184  CB  PHE A 125     130.851  67.545-160.752  1.00  0.00           C  
ATOM   2185  CG  PHE A 125     129.964  67.215-159.620  1.00  0.00           C  
ATOM   2186  CD1 PHE A 125     130.412  67.411-158.300  1.00  0.00           C  
ATOM   2187  CD2 PHE A 125     128.662  66.802-159.832  1.00  0.00           C  
ATOM   2188  CE1 PHE A 125     129.581  67.156-157.246  1.00  0.00           C  
ATOM   2189  CE2 PHE A 125     127.836  66.574-158.776  1.00  0.00           C  
ATOM   2190  CZ  PHE A 125     128.291  66.744-157.484  1.00  0.00           C  
ATOM   2191  HD1 PHE A 125     131.425  67.767-158.118  1.00  0.00           H  
ATOM   2192  HA  PHE A 125     131.308  69.444-159.881  1.00  0.00           H  
ATOM   2193  HZ  PHE A 125     127.623  66.550-156.646  1.00  0.00           H  
ATOM   2194  H   PHE A 125     129.378  69.372-162.133  1.00  0.00           H  
ATOM   2195  HB1 PHE A 125     130.395  67.183-161.672  1.00  0.00           H  
ATOM   2196  HB2 PHE A 125     131.810  67.050-160.602  1.00  0.00           H  
ATOM   2197  HD2 PHE A 125     128.297  66.659-160.847  1.00  0.00           H  
ATOM   2198  HE1 PHE A 125     129.938  67.278-156.224  1.00  0.00           H  
ATOM   2199  HE2 PHE A 125     126.810  66.255-158.950  1.00  0.00           H  
ATOM   2200  N   LEU A 126     132.109  69.711-163.000  1.00  0.00           N  
ATOM   2201  CA  LEU A 126     133.219  69.943-163.944  1.00  0.00           C  
ATOM   2202  C   LEU A 126     133.464  71.458-164.161  1.00  0.00           C  
ATOM   2203  O   LEU A 126     134.590  71.896-164.134  1.00  0.00           O  
ATOM   2204  CB  LEU A 126     132.933  69.227-165.256  1.00  0.00           C  
ATOM   2205  CG  LEU A 126     133.396  67.768-165.489  1.00  0.00           C  
ATOM   2206  CD1 LEU A 126     133.560  67.012-164.239  1.00  0.00           C  
ATOM   2207  CD2 LEU A 126     132.501  67.021-166.470  1.00  0.00           C  
ATOM   2208  HA  LEU A 126     134.123  69.513-163.514  1.00  0.00           H  
ATOM   2209  HB1 LEU A 126     131.851  69.232-165.381  1.00  0.00           H  
ATOM   2210  HB2 LEU A 126     133.392  69.826-166.041  1.00  0.00           H  
ATOM   2211  H   LEU A 126     131.155  69.819-163.327  1.00  0.00           H  
ATOM   2212  HG  LEU A 126     134.382  67.825-165.949  1.00  0.00           H  
ATOM   2213 HD21 LEU A 126     131.484  66.992-166.083  1.00  0.00           H  
ATOM   2214 HD22 LEU A 126     132.871  66.005-166.597  1.00  0.00           H  
ATOM   2215 HD23 LEU A 126     132.510  67.533-167.431  1.00  0.00           H  
ATOM   2216 HD11 LEU A 126     134.307  67.501-163.614  1.00  0.00           H  
ATOM   2217 HD12 LEU A 126     133.886  65.999-164.468  1.00  0.00           H  
ATOM   2218 HD13 LEU A 126     132.610  66.977-163.708  1.00  0.00           H  
ATOM   2219  N   GLY A 127     132.414  72.260-164.343  1.00  0.00           N  
ATOM   2220  CA  GLY A 127     132.578  73.706-164.546  1.00  0.00           C  
ATOM   2221  C   GLY A 127     131.754  74.227-165.716  1.00  0.00           C  
ATOM   2222  O   GLY A 127     131.020  73.483-166.357  1.00  0.00           O  
ATOM   2223  H   GLY A 127     131.480  71.863-164.341  1.00  0.00           H  
ATOM   2224  HA1 GLY A 127     132.266  74.224-163.640  1.00  0.00           H  
ATOM   2225  HA2 GLY A 127     133.630  73.915-164.738  1.00  0.00           H  
ATOM   2226  N   PRO A 128     131.830  75.544-165.981  1.00  0.00           N  
ATOM   2227  CA  PRO A 128     131.214  76.150-167.147  1.00  0.00           C  
ATOM   2228  C   PRO A 128     131.510  75.425-168.467  1.00  0.00           C  
ATOM   2229  O   PRO A 128     132.622  74.920-168.684  1.00  0.00           O  
ATOM   2230  CB  PRO A 128     131.795  77.549-167.120  1.00  0.00           C  
ATOM   2231  CG  PRO A 128     131.879  77.811-165.646  1.00  0.00           C  
ATOM   2232  CD  PRO A 128     132.476  76.566-165.132  1.00  0.00           C  
ATOM   2233  HB1 PRO A 128     131.137  78.262-167.614  1.00  0.00           H  
ATOM   2234  HB2 PRO A 128     132.779  77.579-167.586  1.00  0.00           H  
ATOM   2235  HD1 PRO A 128     133.558  76.562-165.261  1.00  0.00           H  
ATOM   2236  HD2 PRO A 128     132.236  76.416-164.080  1.00  0.00           H  
ATOM   2237  HG1 PRO A 128     132.516  78.669-165.435  1.00  0.00           H  
ATOM   2238  HG2 PRO A 128     130.892  77.980-165.219  1.00  0.00           H  
ATOM   2239  HA  PRO A 128     130.137  76.203-166.999  1.00  0.00           H  
ATOM   2240  N   ILE A 129     130.498  75.348-169.329  1.00  0.00           N  
ATOM   2241  CA  ILE A 129     130.571  74.542-170.553  1.00  0.00           C  
ATOM   2242  C   ILE A 129     130.405  75.461-171.762  1.00  0.00           C  
ATOM   2243  O   ILE A 129     129.528  76.365-171.759  1.00  0.00           O  
ATOM   2244  CB  ILE A 129     129.497  73.403-170.585  1.00  0.00           C  
ATOM   2245  CG1 ILE A 129     129.336  72.682-169.245  1.00  0.00           C  
ATOM   2246  CG2 ILE A 129     129.847  72.342-171.656  1.00  0.00           C  
ATOM   2247  CD1 ILE A 129     128.093  71.799-169.187  1.00  0.00           C  
ATOM   2248  H   ILE A 129     129.647  75.865-169.133  1.00  0.00           H  
ATOM   2249  HB  ILE A 129     128.539  73.848-170.848  1.00  0.00           H  
ATOM   2250 HG21 ILE A 129     130.817  71.902-171.428  1.00  0.00           H  
ATOM   2251 HG22 ILE A 129     129.885  72.815-172.636  1.00  0.00           H  
ATOM   2252 HG23 ILE A 129     129.086  71.563-171.658  1.00  0.00           H  
ATOM   2253  HA  ILE A 129     131.558  74.085-170.603  1.00  0.00           H  
ATOM   2254 HD11 ILE A 129     128.036  71.316-168.213  1.00  0.00           H  
ATOM   2255 HD12 ILE A 129     128.151  71.040-169.966  1.00  0.00           H  
ATOM   2256 HD13 ILE A 129     127.206  72.411-169.341  1.00  0.00           H  
ATOM   2257 HG11 ILE A 129     129.268  73.429-168.455  1.00  0.00           H  
ATOM   2258 HG12 ILE A 129     130.213  72.058-169.080  1.00  0.00           H  
ATOM   2259  N   SER A 130     131.261  75.260-172.774  1.00  0.00           N  
ATOM   2260  CA  SER A 130     131.080  75.922-174.072  1.00  0.00           C  
ATOM   2261  C   SER A 130     130.050  75.176-174.890  1.00  0.00           C  
ATOM   2262  O   SER A 130     130.192  73.975-175.205  1.00  0.00           O  
ATOM   2263  CB  SER A 130     132.391  75.996-174.852  1.00  0.00           C  
ATOM   2264  OG  SER A 130     133.377  76.669-174.106  1.00  0.00           O  
ATOM   2265  HA  SER A 130     130.721  76.936-173.899  1.00  0.00           H  
ATOM   2266  HB1 SER A 130     132.222  76.529-175.786  1.00  0.00           H  
ATOM   2267  HB2 SER A 130     132.735  74.985-175.069  1.00  0.00           H  
ATOM   2268  HG  SER A 130     133.339  77.641-174.309  1.00  0.00           H  
ATOM   2269  H   SER A 130     132.051  74.637-172.640  1.00  0.00           H  
ATOM   2270  N   ILE A 131     129.003  75.891-175.238  1.00  0.00           N  
ATOM   2271  CA  ILE A 131     127.847  75.296-175.897  1.00  0.00           C  
ATOM   2272  C   ILE A 131     127.427  76.079-177.129  1.00  0.00           C  
ATOM   2273  O   ILE A 131     127.689  77.269-177.243  1.00  0.00           O  
ATOM   2274  CB  ILE A 131     126.622  75.172-174.918  1.00  0.00           C  
ATOM   2275  CG1 ILE A 131     126.222  76.537-174.311  1.00  0.00           C  
ATOM   2276  CG2 ILE A 131     126.901  74.164-173.822  1.00  0.00           C  
ATOM   2277  CD1 ILE A 131     124.749  76.573-173.771  1.00  0.00           C  
ATOM   2278  H   ILE A 131     129.000  76.887-175.042  1.00  0.00           H  
ATOM   2279  HA  ILE A 131     128.124  74.293-176.216  1.00  0.00           H  
ATOM   2280 HG21 ILE A 131     127.773  74.481-173.251  1.00  0.00           H  
ATOM   2281 HG22 ILE A 131     127.093  73.189-174.266  1.00  0.00           H  
ATOM   2282 HG23 ILE A 131     126.038  74.099-173.161  1.00  0.00           H  
ATOM   2283 HG11 ILE A 131     126.326  77.301-175.081  1.00  0.00           H  
ATOM   2284 HG12 ILE A 131     126.897  76.760-173.486  1.00  0.00           H  
ATOM   2285 HD11 ILE A 131     124.536  77.558-173.360  1.00  0.00           H  
ATOM   2286 HD12 ILE A 131     124.630  75.821-172.992  1.00  0.00           H  
ATOM   2287 HD13 ILE A 131     124.058  76.362-174.587  1.00  0.00           H  
ATOM   2288  HB  ILE A 131     125.774  74.806-175.495  1.00  0.00           H  
ATOM   2289  N   SER A 132     126.753  75.369-178.032  1.00  0.00           N  
ATOM   2290  CA  SER A 132     125.988  75.956-179.123  1.00  0.00           C  
ATOM   2291  C   SER A 132     124.551  76.242-178.707  1.00  0.00           C  
ATOM   2292  O   SER A 132     123.982  75.573-177.814  1.00  0.00           O  
ATOM   2293  CB  SER A 132     125.994  75.076-180.371  1.00  0.00           C  
ATOM   2294  OG  SER A 132     125.497  73.781-180.075  1.00  0.00           O  
ATOM   2295  HG  SER A 132     124.504  73.798-180.085  1.00  0.00           H  
ATOM   2296  HA  SER A 132     126.454  76.905-179.383  1.00  0.00           H  
ATOM   2297  HB1 SER A 132     127.014  74.991-180.744  1.00  0.00           H  
ATOM   2298  HB2 SER A 132     125.366  75.534-181.134  1.00  0.00           H  
ATOM   2299  H   SER A 132     126.774  74.358-177.955  1.00  0.00           H  
ATOM   2300  N   VAL A 133     123.991  77.252-179.393  1.00  0.00           N  
ATOM   2301  CA  VAL A 133     122.602  77.671-179.257  1.00  0.00           C  
ATOM   2302  C   VAL A 133     122.185  78.216-180.656  1.00  0.00           C  
ATOM   2303  O   VAL A 133     123.045  78.559-181.458  1.00  0.00           O  
ATOM   2304  CB  VAL A 133     122.407  78.643-178.035  1.00  0.00           C  
ATOM   2305  CG1 VAL A 133     123.010  80.055-178.280  1.00  0.00           C  
ATOM   2306  CG2 VAL A 133     120.951  78.743-177.674  1.00  0.00           C  
ATOM   2307  H   VAL A 133     124.575  77.759-180.051  1.00  0.00           H  
ATOM   2308 HG11 VAL A 133     122.529  80.510-179.145  1.00  0.00           H  
ATOM   2309 HG12 VAL A 133     124.079  79.966-178.465  1.00  0.00           H  
ATOM   2310 HG13 VAL A 133     122.844  80.678-177.403  1.00  0.00           H  
ATOM   2311 HG21 VAL A 133     120.575  77.756-177.407  1.00  0.00           H  
ATOM   2312 HG22 VAL A 133     120.832  79.418-176.828  1.00  0.00           H  
ATOM   2313 HG23 VAL A 133     120.391  79.126-178.526  1.00  0.00           H  
ATOM   2314  HA  VAL A 133     122.009  76.778-179.064  1.00  0.00           H  
ATOM   2315  HB  VAL A 133     122.927  78.207-177.183  1.00  0.00           H  
ATOM   2316  N   ALA A 134     120.899  78.129-180.981  1.00  0.00           N  
ATOM   2317  CA  ALA A 134     120.310  78.716-182.192  1.00  0.00           C  
ATOM   2318  C   ALA A 134     119.636  80.046-181.814  1.00  0.00           C  
ATOM   2319  O   ALA A 134     118.571  80.053-181.217  1.00  0.00           O  
ATOM   2320  CB  ALA A 134     119.291  77.730-182.862  1.00  0.00           C  
ATOM   2321  H   ALA A 134     120.284  77.623-180.352  1.00  0.00           H  
ATOM   2322  HB1 ALA A 134     118.888  78.183-183.767  1.00  0.00           H  
ATOM   2323  HB2 ALA A 134     118.478  77.521-182.168  1.00  0.00           H  
ATOM   2324  HB3 ALA A 134     119.799  76.800-183.117  1.00  0.00           H  
ATOM   2325  HA  ALA A 134     121.110  78.922-182.902  1.00  0.00           H  
ATOM   2326  N   VAL A 135     120.279  81.168-182.128  1.00  0.00           N  
ATOM   2327  CA  VAL A 135     119.741  82.488-181.772  1.00  0.00           C  
ATOM   2328  C   VAL A 135     118.995  83.125-182.961  1.00  0.00           C  
ATOM   2329  O   VAL A 135     119.396  82.963-184.137  1.00  0.00           O  
ATOM   2330  CB  VAL A 135     120.825  83.472-181.224  1.00  0.00           C  
ATOM   2331  CG1 VAL A 135     121.507  82.862-180.040  1.00  0.00           C  
ATOM   2332  CG2 VAL A 135     121.842  83.903-182.312  1.00  0.00           C  
ATOM   2333  H   VAL A 135     121.162  81.110-182.626  1.00  0.00           H  
ATOM   2334  HA  VAL A 135     119.012  82.336-180.978  1.00  0.00           H  
ATOM   2335 HG21 VAL A 135     121.315  84.403-183.124  1.00  0.00           H  
ATOM   2336 HG22 VAL A 135     122.354  83.023-182.700  1.00  0.00           H  
ATOM   2337 HG23 VAL A 135     122.571  84.585-181.878  1.00  0.00           H  
ATOM   2338 HG11 VAL A 135     121.983  81.928-180.337  1.00  0.00           H  
ATOM   2339 HG12 VAL A 135     122.261  83.550-179.661  1.00  0.00           H  
ATOM   2340 HG13 VAL A 135     120.773  82.663-179.261  1.00  0.00           H  
ATOM   2341  HB  VAL A 135     120.311  84.368-180.881  1.00  0.00           H  
ATOM   2342  N   SER A 136     117.899  83.825-182.630  1.00  0.00           N  
ATOM   2343  CA  SER A 136     117.218  84.730-183.546  1.00  0.00           C  
ATOM   2344  C   SER A 136     117.446  86.190-183.130  1.00  0.00           C  
ATOM   2345  O   SER A 136     118.100  86.491-182.119  1.00  0.00           O  
ATOM   2346  CB  SER A 136     115.712  84.439-183.583  1.00  0.00           C  
ATOM   2347  OG  SER A 136     115.159  84.651-182.292  1.00  0.00           O  
ATOM   2348  H   SER A 136     117.525  83.718-181.693  1.00  0.00           H  
ATOM   2349  HB1 SER A 136     115.549  83.405-183.883  1.00  0.00           H  
ATOM   2350  HB2 SER A 136     115.231  85.104-184.299  1.00  0.00           H  
ATOM   2351  HA  SER A 136     117.625  84.585-184.546  1.00  0.00           H  
ATOM   2352  HG  SER A 136     114.898  83.778-181.897  1.00  0.00           H  
ATOM   2353  N   ASP A 137     116.855  87.099-183.902  1.00  0.00           N  
ATOM   2354  CA  ASP A 137     116.823  88.503-183.530  1.00  0.00           C  
ATOM   2355  C   ASP A 137     116.111  88.801-182.209  1.00  0.00           C  
ATOM   2356  O   ASP A 137     116.360  89.839-181.629  1.00  0.00           O  
ATOM   2357  CB  ASP A 137     116.270  89.373-184.667  1.00  0.00           C  
ATOM   2358  CG  ASP A 137     114.829  89.063-185.035  1.00  0.00           C  
ATOM   2359  OD1 ASP A 137     114.252  89.913-185.755  1.00  0.00           O  
ATOM   2360  OD2 ASP A 137     114.269  88.009-184.660  1.00  0.00           O  
ATOM   2361  HB1 ASP A 137     116.890  89.219-185.549  1.00  0.00           H  
ATOM   2362  HB2 ASP A 137     116.328  90.416-184.360  1.00  0.00           H  
ATOM   2363  HA  ASP A 137     117.860  88.805-183.392  1.00  0.00           H  
ATOM   2364  H   ASP A 137     116.417  86.805-184.770  1.00  0.00           H  
ATOM   2365  N   ASP A 138     115.263  87.900-181.720  1.00  0.00           N  
ATOM   2366  CA  ASP A 138     114.642  88.078-180.393  1.00  0.00           C  
ATOM   2367  C   ASP A 138     115.661  88.141-179.249  1.00  0.00           C  
ATOM   2368  O   ASP A 138     115.426  88.814-178.229  1.00  0.00           O  
ATOM   2369  CB  ASP A 138     113.629  86.950-180.111  1.00  0.00           C  
ATOM   2370  CG  ASP A 138     112.303  87.144-180.850  1.00  0.00           C  
ATOM   2371  OD1 ASP A 138     111.982  88.279-181.258  1.00  0.00           O  
ATOM   2372  OD2 ASP A 138     111.580  86.159-181.033  1.00  0.00           O  
ATOM   2373  HA  ASP A 138     114.096  89.020-180.405  1.00  0.00           H  
ATOM   2374  H   ASP A 138     115.039  87.076-182.269  1.00  0.00           H  
ATOM   2375  HB1 ASP A 138     114.066  86.003-180.425  1.00  0.00           H  
ATOM   2376  HB2 ASP A 138     113.429  86.921-179.041  1.00  0.00           H  
ATOM   2377  N   PHE A 139     116.759  87.399-179.423  1.00  0.00           N  
ATOM   2378  CA  PHE A 139     117.913  87.368-178.519  1.00  0.00           C  
ATOM   2379  C   PHE A 139     118.507  88.742-178.366  1.00  0.00           C  
ATOM   2380  O   PHE A 139     118.898  89.112-177.272  1.00  0.00           O  
ATOM   2381  CB  PHE A 139     119.011  86.425-179.051  1.00  0.00           C  
ATOM   2382  CG  PHE A 139     119.332  85.276-178.149  1.00  0.00           C  
ATOM   2383  CD1 PHE A 139     118.474  84.191-178.061  1.00  0.00           C  
ATOM   2384  CD2 PHE A 139     120.521  85.249-177.430  1.00  0.00           C  
ATOM   2385  CE1 PHE A 139     118.777  83.101-177.232  1.00  0.00           C  
ATOM   2386  CE2 PHE A 139     120.833  84.170-176.585  1.00  0.00           C  
ATOM   2387  CZ  PHE A 139     119.961  83.096-176.489  1.00  0.00           C  
ATOM   2388  H   PHE A 139     116.797  86.809-180.248  1.00  0.00           H  
ATOM   2389  HD1 PHE A 139     117.553  84.184-178.643  1.00  0.00           H  
ATOM   2390  HE2 PHE A 139     121.756  84.177-176.008  1.00  0.00           H  
ATOM   2391  HD2 PHE A 139     121.222  86.077-177.523  1.00  0.00           H  
ATOM   2392  HZ  PHE A 139     120.197  82.254-175.839  1.00  0.00           H  
ATOM   2393  HA  PHE A 139     117.587  87.014-177.542  1.00  0.00           H  
ATOM   2394  HE1 PHE A 139     118.090  82.258-177.167  1.00  0.00           H  
ATOM   2395  HB1 PHE A 139     118.681  86.024-180.008  1.00  0.00           H  
ATOM   2396  HB2 PHE A 139     119.919  87.008-179.196  1.00  0.00           H  
ATOM   2397  N   ALA A 140     118.596  89.479-179.477  1.00  0.00           N  
ATOM   2398  CA  ALA A 140     119.138  90.845-179.472  1.00  0.00           C  
ATOM   2399  C   ALA A 140     118.255  91.842-178.683  1.00  0.00           C  
ATOM   2400  O   ALA A 140     118.763  92.837-178.151  1.00  0.00           O  
ATOM   2401  CB  ALA A 140     119.390  91.327-180.910  1.00  0.00           C  
ATOM   2402  HA  ALA A 140     120.104  90.806-178.972  1.00  0.00           H  
ATOM   2403  HB1 ALA A 140     118.439  91.430-181.431  1.00  0.00           H  
ATOM   2404  HB2 ALA A 140     120.013  90.602-181.432  1.00  0.00           H  
ATOM   2405  HB3 ALA A 140     119.897  92.290-180.887  1.00  0.00           H  
ATOM   2406  H   ALA A 140     118.278  89.081-180.355  1.00  0.00           H  
ATOM   2407  N   PHE A 141     116.962  91.548-178.570  1.00  0.00           N  
ATOM   2408  CA  PHE A 141     116.032  92.352-177.759  1.00  0.00           C  
ATOM   2409  C   PHE A 141     115.788  91.855-176.338  1.00  0.00           C  
ATOM   2410  O   PHE A 141     114.965  92.443-175.649  1.00  0.00           O  
ATOM   2411  CB  PHE A 141     114.671  92.509-178.470  1.00  0.00           C  
ATOM   2412  CG  PHE A 141     114.756  93.308-179.729  1.00  0.00           C  
ATOM   2413  CD1 PHE A 141     115.172  92.701-180.923  1.00  0.00           C  
ATOM   2414  CD2 PHE A 141     114.486  94.668-179.717  1.00  0.00           C  
ATOM   2415  CE1 PHE A 141     115.291  93.438-182.100  1.00  0.00           C  
ATOM   2416  CE2 PHE A 141     114.597  95.415-180.887  1.00  0.00           C  
ATOM   2417  CZ  PHE A 141     115.011  94.792-182.085  1.00  0.00           C  
ATOM   2418  H   PHE A 141     116.602  90.737-179.063  1.00  0.00           H  
ATOM   2419  HA  PHE A 141     116.463  93.349-177.677  1.00  0.00           H  
ATOM   2420  HB1 PHE A 141     114.291  91.518-178.714  1.00  0.00           H  
ATOM   2421  HB2 PHE A 141     113.980  93.006-177.791  1.00  0.00           H  
ATOM   2422  HD2 PHE A 141     114.186  95.154-178.790  1.00  0.00           H  
ATOM   2423  HD1 PHE A 141     115.405  91.637-180.931  1.00  0.00           H  
ATOM   2424  HZ  PHE A 141     115.109  95.378-182.998  1.00  0.00           H  
ATOM   2425  HE1 PHE A 141     115.602  92.952-183.024  1.00  0.00           H  
ATOM   2426  HE2 PHE A 141     114.364  96.479-180.879  1.00  0.00           H  
ATOM   2427  N   TYR A 142     116.494  90.792-175.900  1.00  0.00           N  
ATOM   2428  CA  TYR A 142     116.371  90.271-174.541  1.00  0.00           C  
ATOM   2429  C   TYR A 142     116.952  91.264-173.534  1.00  0.00           C  
ATOM   2430  O   TYR A 142     118.055  91.742-173.723  1.00  0.00           O  
ATOM   2431  CB  TYR A 142     117.075  88.897-174.393  1.00  0.00           C  
ATOM   2432  CG  TYR A 142     117.190  88.432-172.950  1.00  0.00           C  
ATOM   2433  CD1 TYR A 142     116.114  87.845-172.290  1.00  0.00           C  
ATOM   2434  CD2 TYR A 142     118.372  88.609-172.236  1.00  0.00           C  
ATOM   2435  CE1 TYR A 142     116.220  87.448-170.954  1.00  0.00           C  
ATOM   2436  CE2 TYR A 142     118.482  88.228-170.908  1.00  0.00           C  
ATOM   2437  CZ  TYR A 142     117.418  87.651-170.279  1.00  0.00           C  
ATOM   2438  OH  TYR A 142     117.566  87.252-168.979  1.00  0.00           O  
ATOM   2439  HA  TYR A 142     115.313  90.139-174.320  1.00  0.00           H  
ATOM   2440  HD1 TYR A 142     115.176  87.693-172.822  1.00  0.00           H  
ATOM   2441  HE1 TYR A 142     115.374  86.985-170.448  1.00  0.00           H  
ATOM   2442  HB1 TYR A 142     118.077  88.975-174.812  1.00  0.00           H  
ATOM   2443  HB2 TYR A 142     116.505  88.155-174.951  1.00  0.00           H  
ATOM   2444  HH  TYR A 142     116.789  86.693-168.714  1.00  0.00           H  
ATOM   2445  H   TYR A 142     117.136  90.336-176.541  1.00  0.00           H  
ATOM   2446  HE2 TYR A 142     119.414  88.388-170.369  1.00  0.00           H  
ATOM   2447  HD2 TYR A 142     119.231  89.058-172.733  1.00  0.00           H  
ATOM   2448  N   LYS A 143     116.182  91.546-172.472  1.00  0.00           N  
ATOM   2449  CA  LYS A 143     116.564  92.467-171.390  1.00  0.00           C  
ATOM   2450  C   LYS A 143     116.701  91.802-169.996  1.00  0.00           C  
ATOM   2451  O   LYS A 143     117.655  92.062-169.293  1.00  0.00           O  
ATOM   2452  CB  LYS A 143     115.540  93.598-171.281  1.00  0.00           C  
ATOM   2453  CG  LYS A 143     115.566  94.654-172.385  1.00  0.00           C  
ATOM   2454  CD  LYS A 143     114.116  95.197-172.587  1.00  0.00           C  
ATOM   2455  CE  LYS A 143     114.059  96.705-172.995  1.00  0.00           C  
ATOM   2456  NZ  LYS A 143     112.686  97.291-172.695  1.00  0.00           N  
ATOM   2457  H   LYS A 143     115.275  91.094-172.411  1.00  0.00           H  
ATOM   2458  HA  LYS A 143     117.525  92.908-171.648  1.00  0.00           H  
ATOM   2459  HB1 LYS A 143     114.549  93.147-171.279  1.00  0.00           H  
ATOM   2460  HB2 LYS A 143     115.709  94.107-170.333  1.00  0.00           H  
ATOM   2461  HG1 LYS A 143     116.227  95.470-172.097  1.00  0.00           H  
ATOM   2462  HG2 LYS A 143     115.923  94.208-173.312  1.00  0.00           H  
ATOM   2463  HD1 LYS A 143     113.635  94.611-173.369  1.00  0.00           H  
ATOM   2464  HD2 LYS A 143     113.569  95.073-171.653  1.00  0.00           H  
ATOM   2465  HE1 LYS A 143     114.261  96.795-174.061  1.00  0.00           H  
ATOM   2466  HE2 LYS A 143     114.813  97.256-172.435  1.00  0.00           H  
ATOM   2467  HZ1 LYS A 143     112.668  98.269-172.966  1.00  0.00           H  
ATOM   2468  HZ2 LYS A 143     112.494  97.212-171.702  1.00  0.00           H  
ATOM   2469  HZ3 LYS A 143     111.979  96.783-173.217  1.00  0.00           H  
ATOM   2470  N   GLU A 144     115.735  90.978-169.585  1.00  0.00           N  
ATOM   2471  CA  GLU A 144     115.712  90.417-168.239  1.00  0.00           C  
ATOM   2472  C   GLU A 144     114.700  89.291-168.141  1.00  0.00           C  
ATOM   2473  O   GLU A 144     113.815  89.183-168.987  1.00  0.00           O  
ATOM   2474  CB  GLU A 144     115.375  91.483-167.196  1.00  0.00           C  
ATOM   2475  CG  GLU A 144     114.149  92.297-167.486  1.00  0.00           C  
ATOM   2476  CD  GLU A 144     113.752  93.254-166.336  1.00  0.00           C  
ATOM   2477  OE1 GLU A 144     114.655  93.802-165.613  1.00  0.00           O  
ATOM   2478  OE2 GLU A 144     112.513  93.490-166.177  1.00  0.00           O  
ATOM   2479  HB1 GLU A 144     116.222  92.164-167.125  1.00  0.00           H  
ATOM   2480  HB2 GLU A 144     115.229  90.984-166.239  1.00  0.00           H  
ATOM   2481  HG1 GLU A 144     113.319  91.616-167.668  1.00  0.00           H  
ATOM   2482  HG2 GLU A 144     114.334  92.891-168.380  1.00  0.00           H  
ATOM   2483  H   GLU A 144     114.991  90.733-170.231  1.00  0.00           H  
ATOM   2484  HA  GLU A 144     116.699  90.015-168.015  1.00  0.00           H  
ATOM   2485  N   GLY A 145     114.838  88.471-167.098  1.00  0.00           N  
ATOM   2486  CA  GLY A 145     113.955  87.354-166.842  1.00  0.00           C  
ATOM   2487  C   GLY A 145     114.403  86.095-167.560  1.00  0.00           C  
ATOM   2488  O   GLY A 145     115.591  85.891-167.836  1.00  0.00           O  
ATOM   2489  HA1 GLY A 145     112.953  87.614-167.181  1.00  0.00           H  
ATOM   2490  HA2 GLY A 145     113.936  87.159-165.771  1.00  0.00           H  
ATOM   2491  H   GLY A 145     115.601  88.639-166.451  1.00  0.00           H  
ATOM   2492  N   ILE A 146     113.432  85.243-167.846  1.00  0.00           N  
ATOM   2493  CA  ILE A 146     113.643  83.969-168.505  1.00  0.00           C  
ATOM   2494  C   ILE A 146     113.206  84.206-169.946  1.00  0.00           C  
ATOM   2495  O   ILE A 146     112.082  84.653-170.190  1.00  0.00           O  
ATOM   2496  CB  ILE A 146     112.833  82.821-167.825  1.00  0.00           C  
ATOM   2497  CG1 ILE A 146     113.220  82.713-166.326  1.00  0.00           C  
ATOM   2498  CG2 ILE A 146     113.032  81.498-168.604  1.00  0.00           C  
ATOM   2499  CD1 ILE A 146     112.485  81.623-165.493  1.00  0.00           C  
ATOM   2500  H   ILE A 146     112.483  85.496-167.589  1.00  0.00           H  
ATOM   2501 HG21 ILE A 146     112.683  81.624-169.628  1.00  0.00           H  
ATOM   2502 HG22 ILE A 146     112.463  80.704-168.122  1.00  0.00           H  
ATOM   2503 HG23 ILE A 146     114.089  81.235-168.610  1.00  0.00           H  
ATOM   2504  HA  ILE A 146     114.703  83.723-168.485  1.00  0.00           H  
ATOM   2505 HD11 ILE A 146     112.684  80.642-165.922  1.00  0.00           H  
ATOM   2506 HD12 ILE A 146     111.413  81.815-165.509  1.00  0.00           H  
ATOM   2507 HD13 ILE A 146     112.843  81.649-164.465  1.00  0.00           H  
ATOM   2508  HB  ILE A 146     111.777  83.082-167.878  1.00  0.00           H  
ATOM   2509 HG11 ILE A 146     113.016  83.677-165.862  1.00  0.00           H  
ATOM   2510 HG12 ILE A 146     114.287  82.504-166.275  1.00  0.00           H  
ATOM   2511  N   PHE A 147     114.139  83.974-170.867  1.00  0.00           N  
ATOM   2512  CA  PHE A 147     113.949  84.170-172.286  1.00  0.00           C  
ATOM   2513  C   PHE A 147     112.639  83.552-172.817  1.00  0.00           C  
ATOM   2514  O   PHE A 147     112.364  82.358-172.594  1.00  0.00           O  
ATOM   2515  CB  PHE A 147     115.136  83.571-173.039  1.00  0.00           C  
ATOM   2516  CG  PHE A 147     115.113  83.843-174.486  1.00  0.00           C  
ATOM   2517  CD1 PHE A 147     114.992  85.142-174.961  1.00  0.00           C  
ATOM   2518  CD2 PHE A 147     115.202  82.813-175.390  1.00  0.00           C  
ATOM   2519  CE1 PHE A 147     114.959  85.403-176.310  1.00  0.00           C  
ATOM   2520  CE2 PHE A 147     115.155  83.069-176.753  1.00  0.00           C  
ATOM   2521  CZ  PHE A 147     115.036  84.366-177.208  1.00  0.00           C  
ATOM   2522  H   PHE A 147     115.043  83.637-170.552  1.00  0.00           H  
ATOM   2523  HA  PHE A 147     113.925  85.241-172.483  1.00  0.00           H  
ATOM   2524  HB1 PHE A 147     115.129  82.492-172.891  1.00  0.00           H  
ATOM   2525  HB2 PHE A 147     116.052  83.988-172.625  1.00  0.00           H  
ATOM   2526  HD2 PHE A 147     115.310  81.789-175.035  1.00  0.00           H  
ATOM   2527  HE1 PHE A 147     114.872  86.428-176.666  1.00  0.00           H  
ATOM   2528  HE2 PHE A 147     115.212  82.246-177.464  1.00  0.00           H  
ATOM   2529  HZ  PHE A 147     115.003  84.567-178.278  1.00  0.00           H  
ATOM   2530  HD1 PHE A 147     114.922  85.967-174.254  1.00  0.00           H  
ATOM   2531  N   ASP A 148     111.866  84.379-173.534  1.00  0.00           N  
ATOM   2532  CA  ASP A 148     110.545  83.977-174.069  1.00  0.00           C  
ATOM   2533  C   ASP A 148     110.398  84.132-175.586  1.00  0.00           C  
ATOM   2534  O   ASP A 148     109.264  84.151-176.089  1.00  0.00           O  
ATOM   2535  CB  ASP A 148     109.407  84.741-173.347  1.00  0.00           C  
ATOM   2536  CG  ASP A 148     109.379  86.234-173.687  1.00  0.00           C  
ATOM   2537  OD1 ASP A 148     108.442  86.946-173.233  1.00  0.00           O  
ATOM   2538  OD2 ASP A 148     110.294  86.698-174.411  1.00  0.00           O  
ATOM   2539  HB1 ASP A 148     109.545  84.632-172.272  1.00  0.00           H  
ATOM   2540  HB2 ASP A 148     108.455  84.301-173.638  1.00  0.00           H  
ATOM   2541  H   ASP A 148     112.199  85.320-173.718  1.00  0.00           H  
ATOM   2542  HA  ASP A 148     110.415  82.920-173.841  1.00  0.00           H  
ATOM   2543  N   GLY A 149     111.517  84.223-176.306  1.00  0.00           N  
ATOM   2544  CA  GLY A 149     111.514  84.533-177.734  1.00  0.00           C  
ATOM   2545  C   GLY A 149     111.622  83.307-178.635  1.00  0.00           C  
ATOM   2546  O   GLY A 149     111.661  82.182-178.162  1.00  0.00           O  
ATOM   2547  HA1 GLY A 149     112.358  85.188-177.944  1.00  0.00           H  
ATOM   2548  HA2 GLY A 149     110.585  85.050-177.970  1.00  0.00           H  
ATOM   2549  H   GLY A 149     112.407  84.070-175.843  1.00  0.00           H  
ATOM   2550  N   GLU A 150     111.653  83.548-179.944  1.00  0.00           N  
ATOM   2551  CA  GLU A 150     111.840  82.502-180.946  1.00  0.00           C  
ATOM   2552  C   GLU A 150     113.283  82.026-181.068  1.00  0.00           C  
ATOM   2553  O   GLU A 150     114.220  82.760-180.804  1.00  0.00           O  
ATOM   2554  CB  GLU A 150     111.396  82.991-182.319  1.00  0.00           C  
ATOM   2555  CG  GLU A 150     109.901  82.953-182.551  1.00  0.00           C  
ATOM   2556  CD  GLU A 150     109.569  83.324-183.999  1.00  0.00           C  
ATOM   2557  OE1 GLU A 150     109.168  82.422-184.781  1.00  0.00           O  
ATOM   2558  OE2 GLU A 150     109.757  84.517-184.371  1.00  0.00           O  
ATOM   2559  HG1 GLU A 150     109.416  83.661-181.881  1.00  0.00           H  
ATOM   2560  HG2 GLU A 150     109.532  81.949-182.346  1.00  0.00           H  
ATOM   2561  HA  GLU A 150     111.221  81.649-180.670  1.00  0.00           H  
ATOM   2562  HB1 GLU A 150     111.731  84.020-182.438  1.00  0.00           H  
ATOM   2563  HB2 GLU A 150     111.872  82.365-183.073  1.00  0.00           H  
ATOM   2564  H   GLU A 150     111.541  84.505-180.262  1.00  0.00           H  
ATOM   2565  N   CYS A 151     113.421  80.787-181.520  1.00  0.00           N  
ATOM   2566  CA  CYS A 151     114.699  80.158-181.798  1.00  0.00           C  
ATOM   2567  C   CYS A 151     115.147  80.449-183.229  1.00  0.00           C  
ATOM   2568  O   CYS A 151     114.324  80.699-184.115  1.00  0.00           O  
ATOM   2569  CB  CYS A 151     114.573  78.643-181.586  1.00  0.00           C  
ATOM   2570  SG  CYS A 151     114.469  78.242-179.813  1.00  0.00           S  
ATOM   2571  H   CYS A 151     112.579  80.243-181.682  1.00  0.00           H  
ATOM   2572  HA  CYS A 151     115.444  80.550-181.108  1.00  0.00           H  
ATOM   2573  HB1 CYS A 151     115.445  78.149-182.013  1.00  0.00           H  
ATOM   2574  HB2 CYS A 151     113.673  78.286-182.086  1.00  0.00           H  
ATOM   2575  N   GLY A 152     116.451  80.402-183.447  1.00  0.00           N  
ATOM   2576  CA  GLY A 152     117.015  80.502-184.770  1.00  0.00           C  
ATOM   2577  C   GLY A 152     116.639  79.251-185.520  1.00  0.00           C  
ATOM   2578  O   GLY A 152     116.166  78.279-184.929  1.00  0.00           O  
ATOM   2579  H   GLY A 152     117.076  80.291-182.655  1.00  0.00           H  
ATOM   2580  HA1 GLY A 152     118.099  80.585-184.707  1.00  0.00           H  
ATOM   2581  HA2 GLY A 152     116.613  81.376-185.281  1.00  0.00           H  
ATOM   2582  N   ASP A 153     116.847  79.289-186.829  1.00  0.00           N  
ATOM   2583  CA  ASP A 153     116.629  78.142-187.703  1.00  0.00           C  
ATOM   2584  C   ASP A 153     117.668  77.056-187.518  1.00  0.00           C  
ATOM   2585  O   ASP A 153     117.431  75.916-187.858  1.00  0.00           O  
ATOM   2586  CB  ASP A 153     116.687  78.585-189.184  1.00  0.00           C  
ATOM   2587  CG  ASP A 153     115.508  79.457-189.582  1.00  0.00           C  
ATOM   2588  OD1 ASP A 153     114.536  79.518-188.787  1.00  0.00           O  
ATOM   2589  OD2 ASP A 153     115.558  80.067-190.691  1.00  0.00           O  
ATOM   2590  H   ASP A 153     117.173  80.156-187.242  1.00  0.00           H  
ATOM   2591  HA  ASP A 153     115.644  77.726-187.499  1.00  0.00           H  
ATOM   2592  HB1 ASP A 153     117.605  79.148-189.343  1.00  0.00           H  
ATOM   2593  HB2 ASP A 153     116.692  77.697-189.813  1.00  0.00           H  
ATOM   2594  N   GLN A 154     118.830  77.418-187.016  1.00  0.00           N  
ATOM   2595  CA  GLN A 154     119.988  76.537-187.059  1.00  0.00           C  
ATOM   2596  C   GLN A 154     120.940  76.927-185.933  1.00  0.00           C  
ATOM   2597  O   GLN A 154     120.955  78.064-185.538  1.00  0.00           O  
ATOM   2598  CB  GLN A 154     120.535  76.647-188.478  1.00  0.00           C  
ATOM   2599  CG  GLN A 154     121.940  77.046-188.775  1.00  0.00           C  
ATOM   2600  CD  GLN A 154     122.114  77.323-190.264  1.00  0.00           C  
ATOM   2601  OE1 GLN A 154     121.207  77.069-191.037  1.00  0.00           O  
ATOM   2602  NE2 GLN A 154     123.285  77.808-190.671  1.00  0.00           N  
ATOM   2603 HE21 GLN A 154     123.438  78.005-191.654  1.00  0.00           H  
ATOM   2604 HE22 GLN A 154     124.025  77.979-189.997  1.00  0.00           H  
ATOM   2605  HG1 GLN A 154     122.611  76.240-188.481  1.00  0.00           H  
ATOM   2606  HG2 GLN A 154     122.183  77.945-188.212  1.00  0.00           H  
ATOM   2607  HB1 GLN A 154     119.902  77.371-188.989  1.00  0.00           H  
ATOM   2608  HB2 GLN A 154     120.399  75.665-188.930  1.00  0.00           H  
ATOM   2609  HA  GLN A 154     119.653  75.513-186.893  1.00  0.00           H  
ATOM   2610  H   GLN A 154     118.921  78.333-186.588  1.00  0.00           H  
ATOM   2611  N   LEU A 155     121.666  75.972-185.349  1.00  0.00           N  
ATOM   2612  CA  LEU A 155     122.672  76.296-184.323  1.00  0.00           C  
ATOM   2613  C   LEU A 155     123.668  77.275-184.945  1.00  0.00           C  
ATOM   2614  O   LEU A 155     124.128  77.044-186.043  1.00  0.00           O  
ATOM   2615  CB  LEU A 155     123.397  75.038-183.807  1.00  0.00           C  
ATOM   2616  CG  LEU A 155     122.503  73.984-183.120  1.00  0.00           C  
ATOM   2617  CD1 LEU A 155     123.201  72.633-183.109  1.00  0.00           C  
ATOM   2618  CD2 LEU A 155     122.134  74.425-181.744  1.00  0.00           C  
ATOM   2619  H   LEU A 155     121.523  75.003-185.618  1.00  0.00           H  
ATOM   2620 HD11 LEU A 155     124.140  72.715-182.565  1.00  0.00           H  
ATOM   2621 HD12 LEU A 155     122.562  71.898-182.623  1.00  0.00           H  
ATOM   2622 HD13 LEU A 155     123.401  72.320-184.133  1.00  0.00           H  
ATOM   2623 HD21 LEU A 155     121.504  73.669-181.278  1.00  0.00           H  
ATOM   2624 HD22 LEU A 155     123.038  74.561-181.152  1.00  0.00           H  
ATOM   2625 HD23 LEU A 155     121.590  75.368-181.799  1.00  0.00           H  
ATOM   2626  HA  LEU A 155     122.175  76.785-183.486  1.00  0.00           H  
ATOM   2627  HB1 LEU A 155     123.884  74.561-184.656  1.00  0.00           H  
ATOM   2628  HB2 LEU A 155     124.150  75.358-183.089  1.00  0.00           H  
ATOM   2629  HG  LEU A 155     121.587  73.887-183.701  1.00  0.00           H  
ATOM   2630  N   ASN A 156     123.960  78.380-184.262  1.00  0.00           N  
ATOM   2631  CA  ASN A 156     124.669  79.484-184.920  1.00  0.00           C  
ATOM   2632  C   ASN A 156     125.626  80.295-184.071  1.00  0.00           C  
ATOM   2633  O   ASN A 156     126.403  81.047-184.607  1.00  0.00           O  
ATOM   2634  CB  ASN A 156     123.669  80.373-185.720  1.00  0.00           C  
ATOM   2635  CG  ASN A 156     122.627  81.060-184.859  1.00  0.00           C  
ATOM   2636  OD1 ASN A 156     122.632  80.980-183.628  1.00  0.00           O  
ATOM   2637  ND2 ASN A 156     121.733  81.771-185.520  1.00  0.00           N  
ATOM   2638 HD21 ASN A 156     121.001  82.262-185.016  1.00  0.00           H  
ATOM   2639 HD22 ASN A 156     121.777  81.826-186.533  1.00  0.00           H  
ATOM   2640  HA  ASN A 156     125.293  79.009-185.676  1.00  0.00           H  
ATOM   2641  H   ASN A 156     123.692  78.460-183.287  1.00  0.00           H  
ATOM   2642  HB1 ASN A 156     123.154  79.742-186.444  1.00  0.00           H  
ATOM   2643  HB2 ASN A 156     124.237  81.138-186.246  1.00  0.00           H  
ATOM   2644  N   HIS A 157     125.622  80.067-182.756  1.00  0.00           N  
ATOM   2645  CA  HIS A 157     126.239  80.960-181.799  1.00  0.00           C  
ATOM   2646  C   HIS A 157     126.754  80.130-180.666  1.00  0.00           C  
ATOM   2647  O   HIS A 157     126.023  79.316-180.107  1.00  0.00           O  
ATOM   2648  CB  HIS A 157     125.198  81.979-181.274  1.00  0.00           C  
ATOM   2649  CG  HIS A 157     125.762  83.065-180.404  1.00  0.00           C  
ATOM   2650  ND1 HIS A 157     126.950  83.706-180.673  1.00  0.00           N  
ATOM   2651  CD2 HIS A 157     125.248  83.686-179.319  1.00  0.00           C  
ATOM   2652  CE1 HIS A 157     127.163  84.650-179.769  1.00  0.00           C  
ATOM   2653  NE2 HIS A 157     126.148  84.653-178.933  1.00  0.00           N  
ATOM   2654  H   HIS A 157     125.165  79.228-182.412  1.00  0.00           H  
ATOM   2655  HD2 HIS A 157     124.297  83.462-178.839  1.00  0.00           H  
ATOM   2656  HE1 HIS A 157     128.029  85.309-179.726  1.00  0.00           H  
ATOM   2657  HA  HIS A 157     127.065  81.489-182.271  1.00  0.00           H  
ATOM   2658  HB1 HIS A 157     124.720  82.447-182.133  1.00  0.00           H  
ATOM   2659  HB2 HIS A 157     124.453  81.434-180.696  1.00  0.00           H  
ATOM   2660  HE2 HIS A 157     126.045  85.269-178.133  1.00  0.00           H  
ATOM   2661  N   ALA A 158     128.017  80.349-180.333  1.00  0.00           N  
ATOM   2662  CA  ALA A 158     128.683  79.722-179.201  1.00  0.00           C  
ATOM   2663  C   ALA A 158     128.605  80.653-178.004  1.00  0.00           C  
ATOM   2664  O   ALA A 158     128.900  81.851-178.091  1.00  0.00           O  
ATOM   2665  CB  ALA A 158     130.116  79.384-179.532  1.00  0.00           C  
ATOM   2666  H   ALA A 158     128.554  80.994-180.903  1.00  0.00           H  
ATOM   2667  HA  ALA A 158     128.157  78.800-178.958  1.00  0.00           H  
ATOM   2668  HB1 ALA A 158     130.660  80.298-179.765  1.00  0.00           H  
ATOM   2669  HB2 ALA A 158     130.580  78.893-178.678  1.00  0.00           H  
ATOM   2670  HB3 ALA A 158     130.142  78.716-180.393  1.00  0.00           H  
ATOM   2671  N   VAL A 159     128.228  80.065-176.871  1.00  0.00           N  
ATOM   2672  CA  VAL A 159     128.087  80.757-175.599  1.00  0.00           C  
ATOM   2673  C   VAL A 159     128.637  79.864-174.474  1.00  0.00           C  
ATOM   2674  O   VAL A 159     129.252  78.832-174.726  1.00  0.00           O  
ATOM   2675  CB  VAL A 159     126.585  81.176-175.295  1.00  0.00           C  
ATOM   2676  CG1 VAL A 159     126.083  82.160-176.320  1.00  0.00           C  
ATOM   2677  CG2 VAL A 159     125.653  79.970-175.272  1.00  0.00           C  
ATOM   2678 HG11 VAL A 159     126.127  81.707-177.310  1.00  0.00           H  
ATOM   2679 HG12 VAL A 159     126.706  83.053-176.302  1.00  0.00           H  
ATOM   2680 HG13 VAL A 159     125.054  82.430-176.090  1.00  0.00           H  
ATOM   2681  H   VAL A 159     128.026  79.070-176.896  1.00  0.00           H  
ATOM   2682 HG21 VAL A 159     125.977  79.275-174.498  1.00  0.00           H  
ATOM   2683 HG22 VAL A 159     125.679  79.472-176.240  1.00  0.00           H  
ATOM   2684 HG23 VAL A 159     124.637  80.300-175.061  1.00  0.00           H  
ATOM   2685  HA  VAL A 159     128.690  81.663-175.638  1.00  0.00           H  
ATOM   2686  HB  VAL A 159     126.553  81.653-174.317  1.00  0.00           H  
ATOM   2687  N   MET A 160     128.468  80.314-173.235  1.00  0.00           N  
ATOM   2688  CA  MET A 160     128.910  79.569-172.096  1.00  0.00           C  
ATOM   2689  C   MET A 160     127.728  79.277-171.199  1.00  0.00           C  
ATOM   2690  O   MET A 160     126.943  80.157-170.904  1.00  0.00           O  
ATOM   2691  CB  MET A 160     129.900  80.390-171.299  1.00  0.00           C  
ATOM   2692  CG  MET A 160     131.264  80.551-171.910  1.00  0.00           C  
ATOM   2693  SD  MET A 160     132.387  81.409-170.805  1.00  0.00           S  
ATOM   2694  CE  MET A 160     132.548  80.208-169.454  1.00  0.00           C  
ATOM   2695  HB1 MET A 160     129.476  81.383-171.163  1.00  0.00           H  
ATOM   2696  HB2 MET A 160     130.024  79.912-170.328  1.00  0.00           H  
ATOM   2697  HA  MET A 160     129.373  78.637-172.417  1.00  0.00           H  
ATOM   2698  HG1 MET A 160     131.173  81.121-172.833  1.00  0.00           H  
ATOM   2699  HG2 MET A 160     131.671  79.565-172.131  1.00  0.00           H  
ATOM   2700  H   MET A 160     128.013  81.210-173.093  1.00  0.00           H  
ATOM   2701  HE1 MET A 160     133.218  80.605-168.693  1.00  0.00           H  
ATOM   2702  HE2 MET A 160     132.954  79.275-169.844  1.00  0.00           H  
ATOM   2703  HE3 MET A 160     131.569  80.022-169.015  1.00  0.00           H  
ATOM   2704  N   LEU A 161     127.629  78.025-170.759  1.00  0.00           N  
ATOM   2705  CA  LEU A 161     126.682  77.651-169.751  1.00  0.00           C  
ATOM   2706  C   LEU A 161     127.447  77.775-168.430  1.00  0.00           C  
ATOM   2707  O   LEU A 161     128.478  77.141-168.237  1.00  0.00           O  
ATOM   2708  CB  LEU A 161     126.188  76.234-170.023  1.00  0.00           C  
ATOM   2709  CG  LEU A 161     124.893  75.674-169.454  1.00  0.00           C  
ATOM   2710  CD1 LEU A 161     123.725  76.501-169.827  1.00  0.00           C  
ATOM   2711  CD2 LEU A 161     124.734  74.195-170.014  1.00  0.00           C  
ATOM   2712 HD21 LEU A 161     123.815  73.758-169.628  1.00  0.00           H  
ATOM   2713 HD22 LEU A 161     125.584  73.593-169.696  1.00  0.00           H  
ATOM   2714 HD23 LEU A 161     124.694  74.222-171.102  1.00  0.00           H  
ATOM   2715 HD11 LEU A 161     123.858  77.511-169.442  1.00  0.00           H  
ATOM   2716 HD12 LEU A 161     122.822  76.066-169.401  1.00  0.00           H  
ATOM   2717 HD13 LEU A 161     123.635  76.534-170.912  1.00  0.00           H  
ATOM   2718  HG  LEU A 161     124.969  75.636-168.368  1.00  0.00           H  
ATOM   2719  HA  LEU A 161     125.842  78.344-169.758  1.00  0.00           H  
ATOM   2720  HB1 LEU A 161     126.978  75.572-169.674  1.00  0.00           H  
ATOM   2721  HB2 LEU A 161     126.098  76.153-171.105  1.00  0.00           H  
ATOM   2722  H   LEU A 161     128.241  77.315-171.148  1.00  0.00           H  
ATOM   2723  N   VAL A 162     126.950  78.639-167.548  1.00  0.00           N  
ATOM   2724  CA  VAL A 162     127.646  78.968-166.287  1.00  0.00           C  
ATOM   2725  C   VAL A 162     126.881  78.543-165.029  1.00  0.00           C  
ATOM   2726  O   VAL A 162     127.391  78.591-163.940  1.00  0.00           O  
ATOM   2727  CB  VAL A 162     128.006  80.470-166.192  1.00  0.00           C  
ATOM   2728  CG1 VAL A 162     129.004  80.900-167.333  1.00  0.00           C  
ATOM   2729  CG2 VAL A 162     126.752  81.337-166.131  1.00  0.00           C  
ATOM   2730  HA  VAL A 162     128.585  78.416-166.289  1.00  0.00           H  
ATOM   2731 HG11 VAL A 162     128.546  80.716-168.304  1.00  0.00           H  
ATOM   2732 HG12 VAL A 162     129.234  81.960-167.234  1.00  0.00           H  
ATOM   2733 HG13 VAL A 162     129.922  80.320-167.250  1.00  0.00           H  
ATOM   2734  H   VAL A 162     126.062  79.087-167.748  1.00  0.00           H  
ATOM   2735  HB  VAL A 162     128.530  80.608-165.247  1.00  0.00           H  
ATOM   2736 HG21 VAL A 162     126.158  81.179-167.030  1.00  0.00           H  
ATOM   2737 HG22 VAL A 162     126.165  81.065-165.255  1.00  0.00           H  
ATOM   2738 HG23 VAL A 162     127.039  82.385-166.065  1.00  0.00           H  
ATOM   2739  N   GLY A 163     125.649  78.109-165.198  1.00  0.00           N  
ATOM   2740  CA  GLY A 163     124.897  77.626-164.080  1.00  0.00           C  
ATOM   2741  C   GLY A 163     123.476  77.341-164.417  1.00  0.00           C  
ATOM   2742  O   GLY A 163     123.074  77.338-165.566  1.00  0.00           O  
ATOM   2743  H   GLY A 163     125.232  78.118-166.123  1.00  0.00           H  
ATOM   2744  HA1 GLY A 163     124.923  78.379-163.293  1.00  0.00           H  
ATOM   2745  HA2 GLY A 163     125.360  76.709-163.720  1.00  0.00           H  
ATOM   2746  N   PHE A 164     122.740  77.079-163.360  1.00  0.00           N  
ATOM   2747  CA  PHE A 164     121.305  76.835-163.424  1.00  0.00           C  
ATOM   2748  C   PHE A 164     120.670  77.415-162.163  1.00  0.00           C  
ATOM   2749  O   PHE A 164     121.358  77.632-161.129  1.00  0.00           O  
ATOM   2750  CB  PHE A 164     120.958  75.333-163.674  1.00  0.00           C  
ATOM   2751  CG  PHE A 164     121.666  74.364-162.765  1.00  0.00           C  
ATOM   2752  CD1 PHE A 164     121.047  73.882-161.624  1.00  0.00           C  
ATOM   2753  CD2 PHE A 164     122.939  73.906-163.069  1.00  0.00           C  
ATOM   2754  CE1 PHE A 164     121.707  73.004-160.763  1.00  0.00           C  
ATOM   2755  CE2 PHE A 164     123.613  73.026-162.224  1.00  0.00           C  
ATOM   2756  CZ  PHE A 164     122.978  72.575-161.054  1.00  0.00           C  
ATOM   2757  H   PHE A 164     123.195  77.043-162.453  1.00  0.00           H  
ATOM   2758  HA  PHE A 164     120.918  77.402-164.270  1.00  0.00           H  
ATOM   2759  HB1 PHE A 164     119.885  75.206-163.536  1.00  0.00           H  
ATOM   2760  HB2 PHE A 164     121.224  75.090-164.702  1.00  0.00           H  
ATOM   2761  HE1 PHE A 164     121.212  72.658-159.857  1.00  0.00           H  
ATOM   2762  HZ  PHE A 164     123.492  71.889-160.382  1.00  0.00           H  
ATOM   2763  HE2 PHE A 164     124.620  72.692-162.467  1.00  0.00           H  
ATOM   2764  HD2 PHE A 164     123.422  74.241-163.986  1.00  0.00           H  
ATOM   2765  HD1 PHE A 164     120.029  74.193-161.394  1.00  0.00           H  
ATOM   2766  N   GLY A 165     119.392  77.751-162.280  1.00  0.00           N  
ATOM   2767  CA  GLY A 165     118.643  78.311-161.168  1.00  0.00           C  
ATOM   2768  C   GLY A 165     117.160  77.975-161.193  1.00  0.00           C  
ATOM   2769  O   GLY A 165     116.658  77.382-162.140  1.00  0.00           O  
ATOM   2770  H   GLY A 165     118.925  77.614-163.170  1.00  0.00           H  
ATOM   2771  HA1 GLY A 165     119.066  77.927-160.241  1.00  0.00           H  
ATOM   2772  HA2 GLY A 165     118.749  79.395-161.193  1.00  0.00           H  
ATOM   2773  N   MET A 166     116.467  78.374-160.134  1.00  0.00           N  
ATOM   2774  CA  MET A 166     115.034  78.175-160.034  1.00  0.00           C  
ATOM   2775  C   MET A 166     114.358  79.375-159.347  1.00  0.00           C  
ATOM   2776  O   MET A 166     114.832  79.861-158.340  1.00  0.00           O  
ATOM   2777  CB  MET A 166     114.748  76.865-159.287  1.00  0.00           C  
ATOM   2778  CG  MET A 166     113.260  76.505-159.205  1.00  0.00           C  
ATOM   2779  SD  MET A 166     112.598  76.948-157.588  1.00  0.00           S  
ATOM   2780  CE  MET A 166     111.586  78.314-157.892  1.00  0.00           C  
ATOM   2781  H   MET A 166     116.955  78.831-159.370  1.00  0.00           H  
ATOM   2782  HB1 MET A 166     115.267  76.057-159.801  1.00  0.00           H  
ATOM   2783  HB2 MET A 166     115.134  76.957-158.273  1.00  0.00           H  
ATOM   2784  HG1 MET A 166     112.716  77.049-159.976  1.00  0.00           H  
ATOM   2785  HG2 MET A 166     113.139  75.435-159.362  1.00  0.00           H  
ATOM   2786  HE1 MET A 166     110.798  78.034-158.590  1.00  0.00           H  
ATOM   2787  HE2 MET A 166     112.181  79.118-158.320  1.00  0.00           H  
ATOM   2788  HE3 MET A 166     111.139  78.650-156.957  1.00  0.00           H  
ATOM   2789  HA  MET A 166     114.631  78.088-161.042  1.00  0.00           H  
ATOM   2790  N   LYS A 167     113.257  79.866-159.898  1.00  0.00           N  
ATOM   2791  CA  LYS A 167     112.485  80.917-159.227  1.00  0.00           C  
ATOM   2792  C   LYS A 167     111.036  80.463-159.038  1.00  0.00           C  
ATOM   2793  O   LYS A 167     110.389  79.999-159.971  1.00  0.00           O  
ATOM   2794  CB  LYS A 167     112.554  82.236-160.008  1.00  0.00           C  
ATOM   2795  CG  LYS A 167     112.205  83.476-159.132  1.00  0.00           C  
ATOM   2796  CD  LYS A 167     112.672  84.807-159.764  1.00  0.00           C  
ATOM   2797  CE  LYS A 167     111.780  86.040-159.396  1.00  0.00           C  
ATOM   2798  NZ  LYS A 167     111.408  86.882-160.641  1.00  0.00           N  
ATOM   2799  HA  LYS A 167     112.920  81.082-158.242  1.00  0.00           H  
ATOM   2800  H   LYS A 167     112.944  79.510-160.795  1.00  0.00           H  
ATOM   2801  HD1 LYS A 167     112.665  84.692-160.847  1.00  0.00           H  
ATOM   2802  HD2 LYS A 167     113.687  85.007-159.426  1.00  0.00           H  
ATOM   2803  HB1 LYS A 167     113.564  82.357-160.396  1.00  0.00           H  
ATOM   2804  HB2 LYS A 167     111.849  82.186-160.837  1.00  0.00           H  
ATOM   2805  HZ1 LYS A 167     110.831  87.668-160.358  1.00  0.00           H  
ATOM   2806  HZ2 LYS A 167     110.893  86.305-161.298  1.00  0.00           H  
ATOM   2807  HZ3 LYS A 167     112.255  87.225-161.083  1.00  0.00           H  
ATOM   2808  HE1 LYS A 167     112.325  86.671-158.695  1.00  0.00           H  
ATOM   2809  HE2 LYS A 167     110.864  85.683-158.927  1.00  0.00           H  
ATOM   2810  HG1 LYS A 167     111.125  83.514-158.998  1.00  0.00           H  
ATOM   2811  HG2 LYS A 167     112.687  83.363-158.162  1.00  0.00           H  
ATOM   2812  N   GLU A 168     110.547  80.572-157.808  1.00  0.00           N  
ATOM   2813  CA  GLU A 168     109.160  80.246-157.482  1.00  0.00           C  
ATOM   2814  C   GLU A 168     108.332  81.471-157.819  1.00  0.00           C  
ATOM   2815  O   GLU A 168     108.626  82.544-157.330  1.00  0.00           O  
ATOM   2816  CB  GLU A 168     109.052  79.829-156.005  1.00  0.00           C  
ATOM   2817  CG  GLU A 168     107.790  79.014-155.640  1.00  0.00           C  
ATOM   2818  CD  GLU A 168     108.050  77.784-154.690  1.00  0.00           C  
ATOM   2819  OE1 GLU A 168     109.166  77.641-154.103  1.00  0.00           O  
ATOM   2820  OE2 GLU A 168     107.121  76.928-154.564  1.00  0.00           O  
ATOM   2821  HB1 GLU A 168     109.924  79.225-155.760  1.00  0.00           H  
ATOM   2822  HB2 GLU A 168     109.054  80.733-155.399  1.00  0.00           H  
ATOM   2823  HA  GLU A 168     108.836  79.416-158.108  1.00  0.00           H  
ATOM   2824  HG1 GLU A 168     107.349  78.641-156.563  1.00  0.00           H  
ATOM   2825  HG2 GLU A 168     107.087  79.681-155.145  1.00  0.00           H  
ATOM   2826  H   GLU A 168     111.160  80.894-157.066  1.00  0.00           H  
ATOM   2827  N   ILE A 169     107.350  81.311-158.712  1.00  0.00           N  
ATOM   2828  CA  ILE A 169     106.419  82.376-159.123  1.00  0.00           C  
ATOM   2829  C   ILE A 169     104.963  81.917-158.938  1.00  0.00           C  
ATOM   2830  O   ILE A 169     104.587  80.848-159.406  1.00  0.00           O  
ATOM   2831  CB  ILE A 169     106.641  82.770-160.612  1.00  0.00           C  
ATOM   2832  CG1 ILE A 169     108.085  83.268-160.807  1.00  0.00           C  
ATOM   2833  CG2 ILE A 169     105.630  83.821-161.063  1.00  0.00           C  
ATOM   2834  CD1 ILE A 169     108.504  83.476-162.256  1.00  0.00           C  
ATOM   2835  HB  ILE A 169     106.503  81.880-161.224  1.00  0.00           H  
ATOM   2836  H   ILE A 169     107.240  80.395-159.135  1.00  0.00           H  
ATOM   2837 HG21 ILE A 169     104.622  83.424-160.956  1.00  0.00           H  
ATOM   2838 HG22 ILE A 169     105.736  84.713-160.448  1.00  0.00           H  
ATOM   2839 HG23 ILE A 169     105.812  84.075-162.106  1.00  0.00           H  
ATOM   2840 HD11 ILE A 169     109.535  83.826-162.288  1.00  0.00           H  
ATOM   2841 HD12 ILE A 169     107.854  84.216-162.720  1.00  0.00           H  
ATOM   2842 HD13 ILE A 169     108.425  82.533-162.796  1.00  0.00           H  
ATOM   2843  HA  ILE A 169     106.592  83.252-158.499  1.00  0.00           H  
ATOM   2844 HG11 ILE A 169     108.757  82.536-160.362  1.00  0.00           H  
ATOM   2845 HG12 ILE A 169     108.187  84.219-160.286  1.00  0.00           H  
ATOM   2846  N   VAL A 170     104.150  82.735-158.270  1.00  0.00           N  
ATOM   2847  CA  VAL A 170     102.725  82.403-158.027  1.00  0.00           C  
ATOM   2848  C   VAL A 170     101.928  82.414-159.335  1.00  0.00           C  
ATOM   2849  O   VAL A 170     101.963  83.375-160.091  1.00  0.00           O  
ATOM   2850  CB  VAL A 170     102.062  83.330-156.964  1.00  0.00           C  
ATOM   2851  CG1 VAL A 170     100.576  83.032-156.812  1.00  0.00           C  
ATOM   2852  CG2 VAL A 170     102.769  83.183-155.620  1.00  0.00           C  
ATOM   2853  H   VAL A 170     104.518  83.612-157.916  1.00  0.00           H  
ATOM   2854  HB  VAL A 170     102.171  84.361-157.295  1.00  0.00           H  
ATOM   2855  HA  VAL A 170     102.692  81.387-157.636  1.00  0.00           H  
ATOM   2856 HG11 VAL A 170     100.075  83.188-157.766  1.00  0.00           H  
ATOM   2857 HG12 VAL A 170     100.444  81.998-156.497  1.00  0.00           H  
ATOM   2858 HG13 VAL A 170     100.147  83.696-156.063  1.00  0.00           H  
ATOM   2859 HG21 VAL A 170     103.817  83.459-155.728  1.00  0.00           H  
ATOM   2860 HG22 VAL A 170     102.296  83.835-154.887  1.00  0.00           H  
ATOM   2861 HG23 VAL A 170     102.699  82.149-155.284  1.00  0.00           H  
ATOM   2862  N   ASN A 171     101.274  81.293-159.606  1.00  0.00           N  
ATOM   2863  CA  ASN A 171     100.277  81.167-160.663  1.00  0.00           C  
ATOM   2864  C   ASN A 171      99.067  82.003-160.219  1.00  0.00           C  
ATOM   2865  O   ASN A 171      98.484  81.741-159.186  1.00  0.00           O  
ATOM   2866  CB  ASN A 171      99.957  79.665-160.844  1.00  0.00           C  
ATOM   2867  CG  ASN A 171      98.933  79.369-161.923  1.00  0.00           C  
ATOM   2868  OD1 ASN A 171      97.962  80.095-162.108  1.00  0.00           O  
ATOM   2869  ND2 ASN A 171      99.104  78.243-162.591  1.00  0.00           N  
ATOM   2870  HA  ASN A 171     100.678  81.569-161.592  1.00  0.00           H  
ATOM   2871  HB1 ASN A 171      99.577  79.281-159.898  1.00  0.00           H  
ATOM   2872  HB2 ASN A 171     100.881  79.148-161.100  1.00  0.00           H  
ATOM   2873  H   ASN A 171     101.480  80.473-159.044  1.00  0.00           H  
ATOM   2874 HD21 ASN A 171      98.454  77.985-163.326  1.00  0.00           H  
ATOM   2875 HD22 ASN A 171      99.886  77.635-162.369  1.00  0.00           H  
ATOM   2876  N   PRO A 172      98.717  83.057-160.982  1.00  0.00           N  
ATOM   2877  CA  PRO A 172      97.594  83.906-160.581  1.00  0.00           C  
ATOM   2878  C   PRO A 172      96.209  83.225-160.542  1.00  0.00           C  
ATOM   2879  O   PRO A 172      95.298  83.752-159.912  1.00  0.00           O  
ATOM   2880  CB  PRO A 172      97.617  85.036-161.624  1.00  0.00           C  
ATOM   2881  CG  PRO A 172      98.430  84.531-162.759  1.00  0.00           C  
ATOM   2882  CD  PRO A 172      99.365  83.522-162.227  1.00  0.00           C  
ATOM   2883  HA  PRO A 172      97.806  84.328-159.600  1.00  0.00           H  
ATOM   2884  HG1 PRO A 172      98.987  85.351-163.210  1.00  0.00           H  
ATOM   2885  HG2 PRO A 172      97.781  84.077-163.507  1.00  0.00           H  
ATOM   2886  HB1 PRO A 172      98.072  85.931-161.202  1.00  0.00           H  
ATOM   2887  HB2 PRO A 172      96.606  85.265-161.956  1.00  0.00           H  
ATOM   2888  HD1 PRO A 172     100.336  83.967-162.015  1.00  0.00           H  
ATOM   2889  HD2 PRO A 172      99.489  82.699-162.930  1.00  0.00           H  
ATOM   2890  N   LEU A 173      96.076  82.079-161.205  1.00  0.00           N  
ATOM   2891  CA  LEU A 173      94.857  81.257-161.189  1.00  0.00           C  
ATOM   2892  C   LEU A 173      94.786  80.313-159.965  1.00  0.00           C  
ATOM   2893  O   LEU A 173      93.873  80.388-159.175  1.00  0.00           O  
ATOM   2894  CB  LEU A 173      94.745  80.419-162.486  1.00  0.00           C  
ATOM   2895  CG  LEU A 173      93.564  80.607-163.443  1.00  0.00           C  
ATOM   2896  CD1 LEU A 173      93.383  79.296-164.248  1.00  0.00           C  
ATOM   2897  CD2 LEU A 173      92.255  80.953-162.751  1.00  0.00           C  
ATOM   2898  H   LEU A 173      96.864  81.752-161.755  1.00  0.00           H  
ATOM   2899  HA  LEU A 173      94.000  81.927-161.147  1.00  0.00           H  
ATOM   2900 HD11 LEU A 173      92.547  79.405-164.937  1.00  0.00           H  
ATOM   2901 HD12 LEU A 173      93.183  78.473-163.562  1.00  0.00           H  
ATOM   2902 HD13 LEU A 173      94.292  79.087-164.810  1.00  0.00           H  
ATOM   2903  HG  LEU A 173      93.808  81.408-164.139  1.00  0.00           H  
ATOM   2904  HB1 LEU A 173      95.647  80.618-163.063  1.00  0.00           H  
ATOM   2905  HB2 LEU A 173      94.733  79.374-162.180  1.00  0.00           H  
ATOM   2906 HD21 LEU A 173      91.986  80.153-162.062  1.00  0.00           H  
ATOM   2907 HD22 LEU A 173      91.470  81.069-163.496  1.00  0.00           H  
ATOM   2908 HD23 LEU A 173      92.372  81.884-162.198  1.00  0.00           H  
ATOM   2909  N   THR A 174      95.760  79.432-159.835  1.00  0.00           N  
ATOM   2910  CA  THR A 174      95.819  78.490-158.707  1.00  0.00           C  
ATOM   2911  C   THR A 174      96.180  79.164-157.364  1.00  0.00           C  
ATOM   2912  O   THR A 174      95.852  78.643-156.300  1.00  0.00           O  
ATOM   2913  CB  THR A 174      96.777  77.325-159.000  1.00  0.00           C  
ATOM   2914  OG1 THR A 174      98.125  77.757-158.894  1.00  0.00           O  
ATOM   2915  CG2 THR A 174      96.546  76.730-160.395  1.00  0.00           C  
ATOM   2916 HG21 THR A 174      97.244  75.909-160.560  1.00  0.00           H  
ATOM   2917 HG22 THR A 174      96.706  77.499-161.149  1.00  0.00           H  
ATOM   2918 HG23 THR A 174      95.525  76.358-160.466  1.00  0.00           H  
ATOM   2919  H   THR A 174      96.493  79.403-160.537  1.00  0.00           H  
ATOM   2920  HG1 THR A 174      98.729  76.969-158.924  1.00  0.00           H  
ATOM   2921  HA  THR A 174      94.823  78.065-158.593  1.00  0.00           H  
ATOM   2922  HB  THR A 174      96.606  76.544-158.260  1.00  0.00           H  
ATOM   2923  N   LYS A 175      96.819  80.338-157.431  1.00  0.00           N  
ATOM   2924  CA  LYS A 175      97.303  81.101-156.259  1.00  0.00           C  
ATOM   2925  C   LYS A 175      98.394  80.332-155.537  1.00  0.00           C  
ATOM   2926  O   LYS A 175      98.601  80.494-154.337  1.00  0.00           O  
ATOM   2927  CB  LYS A 175      96.195  81.473-155.268  1.00  0.00           C  
ATOM   2928  CG  LYS A 175      94.864  81.912-155.857  1.00  0.00           C  
ATOM   2929  CD  LYS A 175      94.971  83.205-156.672  1.00  0.00           C  
ATOM   2930  CE  LYS A 175      93.557  83.721-157.001  1.00  0.00           C  
ATOM   2931  NZ  LYS A 175      93.611  84.878-157.955  1.00  0.00           N  
ATOM   2932  HD1 LYS A 175      95.510  83.007-157.597  1.00  0.00           H  
ATOM   2933  HD2 LYS A 175      95.506  83.956-156.093  1.00  0.00           H  
ATOM   2934  HE1 LYS A 175      92.981  82.915-157.452  1.00  0.00           H  
ATOM   2935  HE2 LYS A 175      93.073  84.042-156.080  1.00  0.00           H  
ATOM   2936  HA  LYS A 175      97.741  82.027-156.626  1.00  0.00           H  
ATOM   2937  HB1 LYS A 175      96.007  80.601-154.642  1.00  0.00           H  
ATOM   2938  HB2 LYS A 175      96.567  82.289-154.650  1.00  0.00           H  
ATOM   2939  HZ1 LYS A 175      94.058  84.584-158.817  1.00  0.00           H  
ATOM   2940  HZ2 LYS A 175      92.668  85.197-158.153  1.00  0.00           H  
ATOM   2941  HZ3 LYS A 175      94.144  85.635-157.538  1.00  0.00           H  
ATOM   2942  HG1 LYS A 175      94.494  81.121-156.507  1.00  0.00           H  
ATOM   2943  HG2 LYS A 175      94.159  82.072-155.042  1.00  0.00           H  
ATOM   2944  H   LYS A 175      96.984  80.733-158.351  1.00  0.00           H  
ATOM   2945  N   LYS A 176      99.112  79.484-156.254  1.00  0.00           N  
ATOM   2946  CA  LYS A 176     100.200  78.741-155.633  1.00  0.00           C  
ATOM   2947  C   LYS A 176     101.482  78.995-156.373  1.00  0.00           C  
ATOM   2948  O   LYS A 176     101.475  79.217-157.580  1.00  0.00           O  
ATOM   2949  CB  LYS A 176      99.894  77.249-155.634  1.00  0.00           C  
ATOM   2950  CG  LYS A 176      98.725  76.859-154.788  1.00  0.00           C  
ATOM   2951  CD  LYS A 176      99.101  76.778-153.341  1.00  0.00           C  
ATOM   2952  CE  LYS A 176      97.965  76.195-152.538  1.00  0.00           C  
ATOM   2953  NZ  LYS A 176      98.213  76.344-151.088  1.00  0.00           N  
ATOM   2954  HE1 LYS A 176      97.867  75.136-152.776  1.00  0.00           H  
ATOM   2955  HE2 LYS A 176      97.043  76.712-152.798  1.00  0.00           H  
ATOM   2956  HG1 LYS A 176      97.938  77.603-154.907  1.00  0.00           H  
ATOM   2957  HG2 LYS A 176      98.359  75.887-155.114  1.00  0.00           H  
ATOM   2958  HD1 LYS A 176      99.980  76.143-153.234  1.00  0.00           H  
ATOM   2959  HD2 LYS A 176      99.327  77.776-152.972  1.00  0.00           H  
ATOM   2960  HA  LYS A 176     100.314  79.077-154.603  1.00  0.00           H  
ATOM   2961  HZ1 LYS A 176      99.070  75.861-150.840  1.00  0.00           H  
ATOM   2962  HZ2 LYS A 176      97.437  75.946-150.570  1.00  0.00           H  
ATOM   2963  HZ3 LYS A 176      98.302  77.329-150.861  1.00  0.00           H  
ATOM   2964  HB1 LYS A 176     100.772  76.720-155.266  1.00  0.00           H  
ATOM   2965  HB2 LYS A 176      99.690  76.943-156.659  1.00  0.00           H  
ATOM   2966  H   LYS A 176      98.905  79.350-157.238  1.00  0.00           H  
ATOM   2967  N   GLY A 177     102.586  78.939-155.631  1.00  0.00           N  
ATOM   2968  CA  GLY A 177     103.905  79.037-156.199  1.00  0.00           C  
ATOM   2969  C   GLY A 177     104.218  77.844-157.078  1.00  0.00           C  
ATOM   2970  O   GLY A 177     103.869  76.713-156.758  1.00  0.00           O  
ATOM   2971  H   GLY A 177     102.494  78.822-154.626  1.00  0.00           H  
ATOM   2972  HA1 GLY A 177     103.967  79.944-156.798  1.00  0.00           H  
ATOM   2973  HA2 GLY A 177     104.636  79.084-155.392  1.00  0.00           H  
ATOM   2974  N   GLU A 178     104.860  78.123-158.203  1.00  0.00           N  
ATOM   2975  CA  GLU A 178     105.308  77.112-159.139  1.00  0.00           C  
ATOM   2976  C   GLU A 178     106.769  77.329-159.342  1.00  0.00           C  
ATOM   2977  O   GLU A 178     107.221  78.454-159.335  1.00  0.00           O  
ATOM   2978  CB  GLU A 178     104.559  77.233-160.475  1.00  0.00           C  
ATOM   2979  CG  GLU A 178     103.187  76.635-160.409  1.00  0.00           C  
ATOM   2980  CD  GLU A 178     102.353  76.906-161.634  1.00  0.00           C  
ATOM   2981  OE1 GLU A 178     102.834  77.650-162.514  1.00  0.00           O  
ATOM   2982  OE2 GLU A 178     101.210  76.382-161.707  1.00  0.00           O  
ATOM   2983  H   GLU A 178     105.048  79.096-158.420  1.00  0.00           H  
ATOM   2984  HG1 GLU A 178     102.673  77.050-159.543  1.00  0.00           H  
ATOM   2985  HG2 GLU A 178     103.286  75.558-160.290  1.00  0.00           H  
ATOM   2986  HA  GLU A 178     105.142  76.123-158.715  1.00  0.00           H  
ATOM   2987  HB1 GLU A 178     104.471  78.287-160.734  1.00  0.00           H  
ATOM   2988  HB2 GLU A 178     105.130  76.716-161.245  1.00  0.00           H  
ATOM   2989  N   LYS A 179     107.519  76.239-159.481  1.00  0.00           N  
ATOM   2990  CA  LYS A 179     108.966  76.317-159.682  1.00  0.00           C  
ATOM   2991  C   LYS A 179     109.305  76.478-161.145  1.00  0.00           C  
ATOM   2992  O   LYS A 179     108.877  75.701-161.983  1.00  0.00           O  
ATOM   2993  CB  LYS A 179     109.675  75.084-159.096  1.00  0.00           C  
ATOM   2994  CG  LYS A 179     109.630  75.047-157.585  1.00  0.00           C  
ATOM   2995  CD  LYS A 179     110.203  73.772-157.064  1.00  0.00           C  
ATOM   2996  CE  LYS A 179     110.033  73.693-155.548  1.00  0.00           C  
ATOM   2997  NZ  LYS A 179     110.297  72.302-155.092  1.00  0.00           N  
ATOM   2998  HG1 LYS A 179     110.205  75.884-157.191  1.00  0.00           H  
ATOM   2999  HG2 LYS A 179     108.594  75.133-157.257  1.00  0.00           H  
ATOM   3000  HA  LYS A 179     109.330  77.197-159.154  1.00  0.00           H  
ATOM   3001  HB1 LYS A 179     110.716  75.098-159.413  1.00  0.00           H  
ATOM   3002  HB2 LYS A 179     109.190  74.188-159.481  1.00  0.00           H  
ATOM   3003  H   LYS A 179     107.075  75.326-159.446  1.00  0.00           H  
ATOM   3004  HD1 LYS A 179     111.263  73.729-157.309  1.00  0.00           H  
ATOM   3005  HD2 LYS A 179     109.688  72.932-157.527  1.00  0.00           H  
ATOM   3006  HE1 LYS A 179     110.736  74.373-155.067  1.00  0.00           H  
ATOM   3007  HE2 LYS A 179     109.015  73.976-155.281  1.00  0.00           H  
ATOM   3008  HZ1 LYS A 179     111.245  72.039-155.340  1.00  0.00           H  
ATOM   3009  HZ2 LYS A 179     109.641  71.669-155.539  1.00  0.00           H  
ATOM   3010  HZ3 LYS A 179     110.184  72.249-154.084  1.00  0.00           H  
ATOM   3011  N   HIS A 180     110.073  77.507-161.451  1.00  0.00           N  
ATOM   3012  CA  HIS A 180     110.484  77.775-162.815  1.00  0.00           C  
ATOM   3013  C   HIS A 180     112.015  77.668-162.873  1.00  0.00           C  
ATOM   3014  O   HIS A 180     112.715  78.451-162.275  1.00  0.00           O  
ATOM   3015  CB  HIS A 180     110.011  79.158-163.252  1.00  0.00           C  
ATOM   3016  CG  HIS A 180     108.525  79.319-163.286  1.00  0.00           C  
ATOM   3017  ND1 HIS A 180     107.808  79.334-164.461  1.00  0.00           N  
ATOM   3018  CD2 HIS A 180     107.621  79.500-162.295  1.00  0.00           C  
ATOM   3019  CE1 HIS A 180     106.529  79.513-164.195  1.00  0.00           C  
ATOM   3020  NE2 HIS A 180     106.391  79.637-162.891  1.00  0.00           N  
ATOM   3021  HD2 HIS A 180     107.829  79.531-161.226  1.00  0.00           H  
ATOM   3022  HD1 HIS A 180     108.204  79.224-165.389  1.00  0.00           H  
ATOM   3023  HE1 HIS A 180     105.725  79.551-164.928  1.00  0.00           H  
ATOM   3024  HB1 HIS A 180     110.417  79.892-162.558  1.00  0.00           H  
ATOM   3025  HB2 HIS A 180     110.397  79.350-164.252  1.00  0.00           H  
ATOM   3026  H   HIS A 180     110.384  78.128-160.710  1.00  0.00           H  
ATOM   3027  HA  HIS A 180     110.048  77.025-163.473  1.00  0.00           H  
ATOM   3028  HE2 HIS A 180     105.517  79.806-162.405  1.00  0.00           H  
ATOM   3029  N   TYR A 181     112.487  76.657-163.593  1.00  0.00           N  
ATOM   3030  CA  TYR A 181     113.902  76.335-163.739  1.00  0.00           C  
ATOM   3031  C   TYR A 181     114.468  76.954-164.960  1.00  0.00           C  
ATOM   3032  O   TYR A 181     113.791  77.066-165.971  1.00  0.00           O  
ATOM   3033  CB  TYR A 181     114.098  74.819-163.842  1.00  0.00           C  
ATOM   3034  CG  TYR A 181     113.602  74.052-162.639  1.00  0.00           C  
ATOM   3035  CD1 TYR A 181     112.286  73.593-162.578  1.00  0.00           C  
ATOM   3036  CD2 TYR A 181     114.470  73.766-161.558  1.00  0.00           C  
ATOM   3037  CE1 TYR A 181     111.822  72.872-161.461  1.00  0.00           C  
ATOM   3038  CE2 TYR A 181     114.046  73.061-160.467  1.00  0.00           C  
ATOM   3039  CZ  TYR A 181     112.708  72.622-160.415  1.00  0.00           C  
ATOM   3040  OH  TYR A 181     112.296  71.933-159.320  1.00  0.00           O  
ATOM   3041  H   TYR A 181     111.816  76.068-164.076  1.00  0.00           H  
ATOM   3042  HB1 TYR A 181     115.162  74.619-163.961  1.00  0.00           H  
ATOM   3043  HB2 TYR A 181     113.561  74.464-164.720  1.00  0.00           H  
ATOM   3044  HD2 TYR A 181     115.500  74.117-161.597  1.00  0.00           H  
ATOM   3045  HE1 TYR A 181     110.793  72.518-161.415  1.00  0.00           H  
ATOM   3046  HH  TYR A 181     111.990  71.029-159.593  1.00  0.00           H  
ATOM   3047  HE2 TYR A 181     114.731  72.842-159.650  1.00  0.00           H  
ATOM   3048  HA  TYR A 181     114.442  76.704-162.869  1.00  0.00           H  
ATOM   3049  HD1 TYR A 181     111.608  73.796-163.406  1.00  0.00           H  
ATOM   3050  N   TYR A 182     115.735  77.344-164.874  1.00  0.00           N  
ATOM   3051  CA  TYR A 182     116.422  77.969-165.999  1.00  0.00           C  
ATOM   3052  C   TYR A 182     117.925  77.662-166.004  1.00  0.00           C  
ATOM   3053  O   TYR A 182     118.565  77.404-164.964  1.00  0.00           O  
ATOM   3054  CB  TYR A 182     116.143  79.508-166.052  1.00  0.00           C  
ATOM   3055  CG  TYR A 182     116.470  80.226-164.758  1.00  0.00           C  
ATOM   3056  CD1 TYR A 182     117.765  80.694-164.512  1.00  0.00           C  
ATOM   3057  CD2 TYR A 182     115.512  80.353-163.729  1.00  0.00           C  
ATOM   3058  CE1 TYR A 182     118.095  81.287-163.304  1.00  0.00           C  
ATOM   3059  CE2 TYR A 182     115.858  80.973-162.505  1.00  0.00           C  
ATOM   3060  CZ  TYR A 182     117.141  81.425-162.326  1.00  0.00           C  
ATOM   3061  OH  TYR A 182     117.501  82.038-161.174  1.00  0.00           O  
ATOM   3062  HE1 TYR A 182     119.109  81.643-163.130  1.00  0.00           H  
ATOM   3063  HA  TYR A 182     116.004  77.537-166.907  1.00  0.00           H  
ATOM   3064  HD1 TYR A 182     118.527  80.590-165.283  1.00  0.00           H  
ATOM   3065  HB1 TYR A 182     116.746  79.940-166.848  1.00  0.00           H  
ATOM   3066  HB2 TYR A 182     115.087  79.659-166.273  1.00  0.00           H  
ATOM   3067  H   TYR A 182     116.237  77.205-164.003  1.00  0.00           H  
ATOM   3068  HD2 TYR A 182     114.502  79.972-163.878  1.00  0.00           H  
ATOM   3069  HE2 TYR A 182     115.116  81.089-161.716  1.00  0.00           H  
ATOM   3070  HH  TYR A 182     118.399  82.447-161.283  1.00  0.00           H  
ATOM   3071  N   TYR A 183     118.493  77.654-167.200  1.00  0.00           N  
ATOM   3072  CA  TYR A 183     119.940  77.641-167.363  1.00  0.00           C  
ATOM   3073  C   TYR A 183     120.406  79.098-167.411  1.00  0.00           C  
ATOM   3074  O   TYR A 183     119.695  79.962-167.877  1.00  0.00           O  
ATOM   3075  CB  TYR A 183     120.356  76.897-168.650  1.00  0.00           C  
ATOM   3076  CG  TYR A 183     120.394  75.407-168.558  1.00  0.00           C  
ATOM   3077  CD1 TYR A 183     121.263  74.760-167.678  1.00  0.00           C  
ATOM   3078  CD2 TYR A 183     119.571  74.624-169.359  1.00  0.00           C  
ATOM   3079  CE1 TYR A 183     121.311  73.374-167.587  1.00  0.00           C  
ATOM   3080  CE2 TYR A 183     119.614  73.233-169.289  1.00  0.00           C  
ATOM   3081  CZ  TYR A 183     120.462  72.622-168.404  1.00  0.00           C  
ATOM   3082  OH  TYR A 183     120.472  71.258-168.357  1.00  0.00           O  
ATOM   3083  H   TYR A 183     117.903  77.659-168.026  1.00  0.00           H  
ATOM   3084  HE1 TYR A 183     121.995  72.885-166.895  1.00  0.00           H  
ATOM   3085  HA  TYR A 183     120.392  77.148-166.503  1.00  0.00           H  
ATOM   3086  HH  TYR A 183     119.704  70.904-168.877  1.00  0.00           H  
ATOM   3087  HD1 TYR A 183     121.920  75.357-167.047  1.00  0.00           H  
ATOM   3088  HB1 TYR A 183     119.649  77.165-169.434  1.00  0.00           H  
ATOM   3089  HB2 TYR A 183     121.352  77.239-168.927  1.00  0.00           H  
ATOM   3090  HE2 TYR A 183     118.975  72.634-169.936  1.00  0.00           H  
ATOM   3091  HD2 TYR A 183     118.882  75.105-170.052  1.00  0.00           H  
ATOM   3092  N   ILE A 184     121.624  79.336-166.945  1.00  0.00           N  
ATOM   3093  CA  ILE A 184     122.232  80.664-166.921  1.00  0.00           C  
ATOM   3094  C   ILE A 184     123.406  80.658-167.902  1.00  0.00           C  
ATOM   3095  O   ILE A 184     124.362  79.915-167.740  1.00  0.00           O  
ATOM   3096  CB  ILE A 184     122.797  81.096-165.509  1.00  0.00           C  
ATOM   3097  CG1 ILE A 184     121.721  80.978-164.403  1.00  0.00           C  
ATOM   3098  CG2 ILE A 184     123.407  82.535-165.627  1.00  0.00           C  
ATOM   3099  CD1 ILE A 184     122.283  80.682-163.000  1.00  0.00           C  
ATOM   3100  HA  ILE A 184     121.497  81.397-167.250  1.00  0.00           H  
ATOM   3101 HD11 ILE A 184     122.826  79.738-163.018  1.00  0.00           H  
ATOM   3102 HD12 ILE A 184     122.958  81.483-162.703  1.00  0.00           H  
ATOM   3103 HD13 ILE A 184     121.463  80.615-162.287  1.00  0.00           H  
ATOM   3104  H   ILE A 184     122.162  78.554-166.586  1.00  0.00           H  
ATOM   3105 HG11 ILE A 184     121.172  81.917-164.359  1.00  0.00           H  
ATOM   3106 HG12 ILE A 184     121.040  80.172-164.674  1.00  0.00           H  
ATOM   3107 HG21 ILE A 184     124.212  82.529-166.360  1.00  0.00           H  
ATOM   3108 HG22 ILE A 184     123.800  82.843-164.659  1.00  0.00           H  
ATOM   3109 HG23 ILE A 184     122.633  83.232-165.944  1.00  0.00           H  
ATOM   3110  HB  ILE A 184     123.607  80.414-165.255  1.00  0.00           H  
ATOM   3111  N   ILE A 185     123.317  81.522-168.895  1.00  0.00           N  
ATOM   3112  CA  ILE A 185     124.283  81.581-169.989  1.00  0.00           C  
ATOM   3113  C   ILE A 185     125.041  82.905-169.966  1.00  0.00           C  
ATOM   3114  O   ILE A 185     124.440  83.958-169.771  1.00  0.00           O  
ATOM   3115  CB  ILE A 185     123.514  81.430-171.352  1.00  0.00           C  
ATOM   3116  CG1 ILE A 185     123.077  79.960-171.517  1.00  0.00           C  
ATOM   3117  CG2 ILE A 185     124.341  81.988-172.526  1.00  0.00           C  
ATOM   3118  CD1 ILE A 185     122.365  79.652-172.788  1.00  0.00           C  
ATOM   3119  H   ILE A 185     122.541  82.176-168.899  1.00  0.00           H  
ATOM   3120  HA  ILE A 185     124.992  80.760-169.885  1.00  0.00           H  
ATOM   3121  HB  ILE A 185     122.608  82.030-171.280  1.00  0.00           H  
ATOM   3122 HG21 ILE A 185     124.543  83.044-172.358  1.00  0.00           H  
ATOM   3123 HG22 ILE A 185     125.282  81.445-172.597  1.00  0.00           H  
ATOM   3124 HG23 ILE A 185     123.782  81.868-173.453  1.00  0.00           H  
ATOM   3125 HD11 ILE A 185     122.100  78.596-172.809  1.00  0.00           H  
ATOM   3126 HD12 ILE A 185     123.014  79.880-173.632  1.00  0.00           H  
ATOM   3127 HD13 ILE A 185     121.460  80.254-172.852  1.00  0.00           H  
ATOM   3128 HG11 ILE A 185     123.968  79.335-171.470  1.00  0.00           H  
ATOM   3129 HG12 ILE A 185     122.414  79.710-170.690  1.00  0.00           H  
ATOM   3130  N   LYS A 186     126.354  82.832-170.176  1.00  0.00           N  
ATOM   3131  CA  LYS A 186     127.192  84.000-170.439  1.00  0.00           C  
ATOM   3132  C   LYS A 186     127.415  84.195-171.944  1.00  0.00           C  
ATOM   3133  O   LYS A 186     127.957  83.340-172.628  1.00  0.00           O  
ATOM   3134  CB  LYS A 186     128.535  83.827-169.747  1.00  0.00           C  
ATOM   3135  CG  LYS A 186     129.505  84.964-169.893  1.00  0.00           C  
ATOM   3136  CD  LYS A 186     130.789  84.615-169.201  1.00  0.00           C  
ATOM   3137  CE  LYS A 186     131.978  85.323-169.789  1.00  0.00           C  
ATOM   3138  NZ  LYS A 186     133.254  84.922-169.150  1.00  0.00           N  
ATOM   3139  HA  LYS A 186     126.700  84.885-170.038  1.00  0.00           H  
ATOM   3140  H   LYS A 186     126.795  81.918-170.152  1.00  0.00           H  
ATOM   3141  HZ1 LYS A 186     134.022  85.426-169.582  1.00  0.00           H  
ATOM   3142  HZ2 LYS A 186     133.395  83.924-169.271  1.00  0.00           H  
ATOM   3143  HZ3 LYS A 186     133.220  85.141-168.159  1.00  0.00           H  
ATOM   3144  HD1 LYS A 186     130.948  83.540-169.283  1.00  0.00           H  
ATOM   3145  HD2 LYS A 186     130.705  84.890-168.151  1.00  0.00           H  
ATOM   3146  HG1 LYS A 186     129.699  85.143-170.950  1.00  0.00           H  
ATOM   3147  HG2 LYS A 186     129.083  85.862-169.444  1.00  0.00           H  
ATOM   3148  HB1 LYS A 186     128.346  83.685-168.684  1.00  0.00           H  
ATOM   3149  HB2 LYS A 186     129.006  82.933-170.154  1.00  0.00           H  
ATOM   3150  HE1 LYS A 186     132.032  85.090-170.851  1.00  0.00           H  
ATOM   3151  HE2 LYS A 186     131.845  86.396-169.658  1.00  0.00           H  
ATOM   3152  N   ASN A 187     126.996  85.347-172.441  1.00  0.00           N  
ATOM   3153  CA  ASN A 187     127.105  85.673-173.834  1.00  0.00           C  
ATOM   3154  C   ASN A 187     128.301  86.612-173.974  1.00  0.00           C  
ATOM   3155  O   ASN A 187     128.923  86.991-172.970  1.00  0.00           O  
ATOM   3156  CB  ASN A 187     125.790  86.355-174.274  1.00  0.00           C  
ATOM   3157  CG  ASN A 187     125.604  86.428-175.758  1.00  0.00           C  
ATOM   3158  OD1 ASN A 187     126.424  85.960-176.552  1.00  0.00           O  
ATOM   3159  ND2 ASN A 187     124.506  87.034-176.150  1.00  0.00           N  
ATOM   3160  HA  ASN A 187     127.270  84.768-174.418  1.00  0.00           H  
ATOM   3161  HB1 ASN A 187     125.782  87.369-173.879  1.00  0.00           H  
ATOM   3162  HB2 ASN A 187     124.957  85.794-173.852  1.00  0.00           H  
ATOM   3163 HD21 ASN A 187     124.303  87.126-177.140  1.00  0.00           H  
ATOM   3164 HD22 ASN A 187     123.861  87.409-175.463  1.00  0.00           H  
ATOM   3165  H   ASN A 187     126.581  86.027-171.812  1.00  0.00           H  
ATOM   3166  N   SER A 188     128.622  86.965-175.215  1.00  0.00           N  
ATOM   3167  CA  SER A 188     129.769  87.812-175.547  1.00  0.00           C  
ATOM   3168  C   SER A 188     129.295  89.027-176.354  1.00  0.00           C  
ATOM   3169  O   SER A 188     129.906  89.399-177.372  1.00  0.00           O  
ATOM   3170  CB  SER A 188     130.800  87.009-176.359  1.00  0.00           C  
ATOM   3171  OG  SER A 188     130.173  86.367-177.471  1.00  0.00           O  
ATOM   3172  H   SER A 188     128.039  86.628-175.975  1.00  0.00           H  
ATOM   3173  HA  SER A 188     130.234  88.157-174.625  1.00  0.00           H  
ATOM   3174  HB1 SER A 188     131.252  86.254-175.718  1.00  0.00           H  
ATOM   3175  HB2 SER A 188     131.573  87.684-176.724  1.00  0.00           H  
ATOM   3176  HG  SER A 188     130.197  86.971-178.259  1.00  0.00           H  
ATOM   3177  N   TRP A 189     128.178  89.622-175.932  1.00  0.00           N  
ATOM   3178  CA  TRP A 189     127.677  90.836-176.577  1.00  0.00           C  
ATOM   3179  C   TRP A 189     127.806  92.076-175.686  1.00  0.00           C  
ATOM   3180  O   TRP A 189     127.047  93.027-175.839  1.00  0.00           O  
ATOM   3181  CB  TRP A 189     126.242  90.659-177.038  1.00  0.00           C  
ATOM   3182  CG  TRP A 189     126.035  89.649-178.090  1.00  0.00           C  
ATOM   3183  CD1 TRP A 189     126.968  89.009-178.819  1.00  0.00           C  
ATOM   3184  CD2 TRP A 189     124.772  89.222-178.602  1.00  0.00           C  
ATOM   3185  NE1 TRP A 189     126.387  88.147-179.708  1.00  0.00           N  
ATOM   3186  CE2 TRP A 189     125.031  88.245-179.588  1.00  0.00           C  
ATOM   3187  CE3 TRP A 189     123.457  89.545-178.299  1.00  0.00           C  
ATOM   3188  CZ2 TRP A 189     124.019  87.604-180.279  1.00  0.00           C  
ATOM   3189  CZ3 TRP A 189     122.459  88.896-178.939  1.00  0.00           C  
ATOM   3190  CH2 TRP A 189     122.731  87.935-179.937  1.00  0.00           C  
ATOM   3191  HE3 TRP A 189     123.233  90.310-177.557  1.00  0.00           H  
ATOM   3192  H   TRP A 189     127.667  89.225-175.150  1.00  0.00           H  
ATOM   3193  HA  TRP A 189     128.285  91.008-177.464  1.00  0.00           H  
ATOM   3194  HB1 TRP A 189     125.645  90.371-176.174  1.00  0.00           H  
ATOM   3195  HB2 TRP A 189     125.891  91.617-177.419  1.00  0.00           H  
ATOM   3196  HD1 TRP A 189     128.042  89.157-178.715  1.00  0.00           H  
ATOM   3197  HE1 TRP A 189     126.882  87.536-180.350  1.00  0.00           H  
ATOM   3198  HZ3 TRP A 189     121.425  89.118-178.680  1.00  0.00           H  
ATOM   3199 HH2  TRP A 189     121.902  87.446-180.446  1.00  0.00           H  
ATOM   3200  HZ2 TRP A 189     124.233  86.872-181.057  1.00  0.00           H  
ATOM   3201  N   GLY A 190     128.778  92.054-174.775  1.00  0.00           N  
ATOM   3202  CA  GLY A 190     128.999  93.142-173.851  1.00  0.00           C  
ATOM   3203  C   GLY A 190     128.103  93.074-172.620  1.00  0.00           C  
ATOM   3204  O   GLY A 190     127.131  92.274-172.530  1.00  0.00           O  
ATOM   3205  H   GLY A 190     129.386  91.242-174.729  1.00  0.00           H  
ATOM   3206  HA1 GLY A 190     128.806  94.081-174.369  1.00  0.00           H  
ATOM   3207  HA2 GLY A 190     130.038  93.114-173.525  1.00  0.00           H  
ATOM   3208  N   GLN A 191     128.422  93.937-171.667  1.00  0.00           N  
ATOM   3209  CA  GLN A 191     127.699  93.987-170.385  1.00  0.00           C  
ATOM   3210  C   GLN A 191     126.415  94.830-170.402  1.00  0.00           C  
ATOM   3211  O   GLN A 191     125.669  94.774-169.463  1.00  0.00           O  
ATOM   3212  CB  GLN A 191     128.656  94.460-169.279  1.00  0.00           C  
ATOM   3213  CG  GLN A 191     129.787  93.435-169.067  1.00  0.00           C  
ATOM   3214  CD  GLN A 191     130.984  93.982-168.292  1.00  0.00           C  
ATOM   3215  OE1 GLN A 191     130.900  95.027-167.669  1.00  0.00           O  
ATOM   3216  NE2 GLN A 191     132.081  93.241-168.299  1.00  0.00           N  
ATOM   3217  HG1 GLN A 191     129.382  92.587-168.517  1.00  0.00           H  
ATOM   3218  HG2 GLN A 191     130.135  93.102-170.044  1.00  0.00           H  
ATOM   3219  HA  GLN A 191     127.409  92.966-170.142  1.00  0.00           H  
ATOM   3220 HE21 GLN A 191     132.908  93.554-167.801  1.00  0.00           H  
ATOM   3221 HE22 GLN A 191     132.095  92.360-168.802  1.00  0.00           H  
ATOM   3222  HB1 GLN A 191     129.089  95.417-169.565  1.00  0.00           H  
ATOM   3223  HB2 GLN A 191     128.100  94.577-168.350  1.00  0.00           H  
ATOM   3224  H   GLN A 191     129.188  94.584-171.825  1.00  0.00           H  
ATOM   3225  N   GLN A 192     126.156  95.603-171.455  1.00  0.00           N  
ATOM   3226  CA  GLN A 192     124.882  96.327-171.562  1.00  0.00           C  
ATOM   3227  C   GLN A 192     123.797  95.484-172.227  1.00  0.00           C  
ATOM   3228  O   GLN A 192     122.672  95.951-172.352  1.00  0.00           O  
ATOM   3229  CB  GLN A 192     125.032  97.671-172.271  1.00  0.00           C  
ATOM   3230  CG  GLN A 192     125.893  98.673-171.510  1.00  0.00           C  
ATOM   3231  CD  GLN A 192     127.268  98.783-172.134  1.00  0.00           C  
ATOM   3232  OE1 GLN A 192     128.154  97.936-171.915  1.00  0.00           O  
ATOM   3233  NE2 GLN A 192     127.451  99.824-172.959  1.00  0.00           N  
ATOM   3234 HE21 GLN A 192     128.349  99.960-173.413  1.00  0.00           H  
ATOM   3235 HE22 GLN A 192     126.692 100.476-173.130  1.00  0.00           H  
ATOM   3236  HG1 GLN A 192     125.995  98.344-170.477  1.00  0.00           H  
ATOM   3237  HG2 GLN A 192     125.411  99.649-171.534  1.00  0.00           H  
ATOM   3238  H   GLN A 192     126.847  95.693-172.193  1.00  0.00           H  
ATOM   3239  HA  GLN A 192     124.547  96.537-170.547  1.00  0.00           H  
ATOM   3240  HB1 GLN A 192     124.041  98.102-172.405  1.00  0.00           H  
ATOM   3241  HB2 GLN A 192     125.487  97.497-173.245  1.00  0.00           H  
ATOM   3242  N   TRP A 193     124.132  94.256-172.630  1.00  0.00           N  
ATOM   3243  CA  TRP A 193     123.163  93.311-173.181  1.00  0.00           C  
ATOM   3244  C   TRP A 193     122.575  92.431-172.072  1.00  0.00           C  
ATOM   3245  O   TRP A 193     123.322  91.894-171.243  1.00  0.00           O  
ATOM   3246  CB  TRP A 193     123.818  92.383-174.235  1.00  0.00           C  
ATOM   3247  CG  TRP A 193     122.836  91.436-174.829  1.00  0.00           C  
ATOM   3248  CD1 TRP A 193     121.956  91.730-175.787  1.00  0.00           C  
ATOM   3249  CD2 TRP A 193     122.596  90.061-174.464  1.00  0.00           C  
ATOM   3250  NE1 TRP A 193     121.175  90.651-176.068  1.00  0.00           N  
ATOM   3251  CE2 TRP A 193     121.535  89.605-175.265  1.00  0.00           C  
ATOM   3252  CE3 TRP A 193     123.178  89.170-173.545  1.00  0.00           C  
ATOM   3253  CZ2 TRP A 193     121.048  88.287-175.204  1.00  0.00           C  
ATOM   3254  CZ3 TRP A 193     122.681  87.864-173.464  1.00  0.00           C  
ATOM   3255  CH2 TRP A 193     121.630  87.439-174.299  1.00  0.00           C  
ATOM   3256  H   TRP A 193     125.102  93.966-172.550  1.00  0.00           H  
ATOM   3257  HA  TRP A 193     122.356  93.868-173.654  1.00  0.00           H  
ATOM   3258  HB1 TRP A 193     124.240  92.996-175.030  1.00  0.00           H  
ATOM   3259  HB2 TRP A 193     124.612  91.812-173.756  1.00  0.00           H  
ATOM   3260 HH2  TRP A 193     121.272  86.413-174.224  1.00  0.00           H  
ATOM   3261  HE3 TRP A 193     124.001  89.490-172.908  1.00  0.00           H  
ATOM   3262  HE1 TRP A 193     120.439  90.627-176.766  1.00  0.00           H  
ATOM   3263  HD1 TRP A 193     121.874  92.699-176.277  1.00  0.00           H  
ATOM   3264  HZ3 TRP A 193     123.113  87.168-172.746  1.00  0.00           H  
ATOM   3265  HZ2 TRP A 193     120.239  87.953-175.852  1.00  0.00           H  
ATOM   3266  N   GLY A 194     121.263  92.233-172.106  1.00  0.00           N  
ATOM   3267  CA  GLY A 194     120.612  91.249-171.243  1.00  0.00           C  
ATOM   3268  C   GLY A 194     120.812  91.603-169.779  1.00  0.00           C  
ATOM   3269  O   GLY A 194     120.772  92.759-169.410  1.00  0.00           O  
ATOM   3270  HA1 GLY A 194     119.546  91.230-171.464  1.00  0.00           H  
ATOM   3271  HA2 GLY A 194     121.040  90.266-171.435  1.00  0.00           H  
ATOM   3272  H   GLY A 194     120.697  92.779-172.748  1.00  0.00           H  
ATOM   3273  N   GLU A 195     121.019  90.597-168.945  1.00  0.00           N  
ATOM   3274  CA  GLU A 195     121.237  90.817-167.520  1.00  0.00           C  
ATOM   3275  C   GLU A 195     122.739  90.939-167.327  1.00  0.00           C  
ATOM   3276  O   GLU A 195     123.431  89.964-167.051  1.00  0.00           O  
ATOM   3277  CB  GLU A 195     120.645  89.678-166.703  1.00  0.00           C  
ATOM   3278  CG  GLU A 195     119.137  89.678-166.772  1.00  0.00           C  
ATOM   3279  CD  GLU A 195     118.473  88.719-165.776  1.00  0.00           C  
ATOM   3280  OE1 GLU A 195     119.169  87.815-165.216  1.00  0.00           O  
ATOM   3281  OE2 GLU A 195     117.246  88.905-165.556  1.00  0.00           O  
ATOM   3282  HG1 GLU A 195     118.839  89.388-167.779  1.00  0.00           H  
ATOM   3283  HG2 GLU A 195     118.784  90.687-166.565  1.00  0.00           H  
ATOM   3284  HB1 GLU A 195     121.018  88.731-167.092  1.00  0.00           H  
ATOM   3285  HB2 GLU A 195     120.952  89.790-165.664  1.00  0.00           H  
ATOM   3286  H   GLU A 195     121.026  89.648-169.306  1.00  0.00           H  
ATOM   3287  HA  GLU A 195     120.762  91.752-167.226  1.00  0.00           H  
ATOM   3288  N   ARG A 196     123.245  92.151-167.533  1.00  0.00           N  
ATOM   3289  CA  ARG A 196     124.693  92.423-167.441  1.00  0.00           C  
ATOM   3290  C   ARG A 196     125.572  91.437-168.259  1.00  0.00           C  
ATOM   3291  O   ARG A 196     126.685  91.061-167.835  1.00  0.00           O  
ATOM   3292  CB  ARG A 196     125.104  92.405-165.965  1.00  0.00           C  
ATOM   3293  CG  ARG A 196     124.294  93.332-165.116  1.00  0.00           C  
ATOM   3294  CD  ARG A 196     125.169  94.207-164.333  1.00  0.00           C  
ATOM   3295  NE  ARG A 196     125.438  93.677-163.030  1.00  0.00           N  
ATOM   3296  CZ  ARG A 196     126.462  94.008-162.248  1.00  0.00           C  
ATOM   3297  NH1 ARG A 196     127.412  94.824-162.634  1.00  0.00           N  
ATOM   3298  NH2 ARG A 196     126.519  93.467-161.044  1.00  0.00           N  
ATOM   3299  HG1 ARG A 196     123.658  93.941-165.756  1.00  0.00           H  
ATOM   3300  HG2 ARG A 196     123.673  92.747-164.439  1.00  0.00           H  
ATOM   3301  HA  ARG A 196     124.870  93.427-167.825  1.00  0.00           H  
ATOM   3302  HB1 ARG A 196     124.983  91.392-165.584  1.00  0.00           H  
ATOM   3303  HB2 ARG A 196     126.151  92.696-165.894  1.00  0.00           H  
ATOM   3304  HD1 ARG A 196     126.112  94.327-164.864  1.00  0.00           H  
ATOM   3305  HD2 ARG A 196     124.688  95.178-164.224  1.00  0.00           H  
ATOM   3306  HE  ARG A 196     124.788  92.986-162.670  1.00  0.00           H  
ATOM   3307  H   ARG A 196     122.615  92.914-167.761  1.00  0.00           H  
ATOM   3308 HH11 ARG A 196     128.175  95.049-162.003  1.00  0.00           H  
ATOM   3309 HH12 ARG A 196     127.385  95.231-163.563  1.00  0.00           H  
ATOM   3310 HH21 ARG A 196     127.286  93.697-160.420  1.00  0.00           H  
ATOM   3311 HH22 ARG A 196     125.796  92.822-160.743  1.00  0.00           H  
ATOM   3312  N   GLY A 197     125.055  91.042-169.419  1.00  0.00           N  
ATOM   3313  CA  GLY A 197     125.765  90.172-170.341  1.00  0.00           C  
ATOM   3314  C   GLY A 197     125.304  88.732-170.313  1.00  0.00           C  
ATOM   3315  O   GLY A 197     125.793  87.907-171.081  1.00  0.00           O  
ATOM   3316  H   GLY A 197     124.125  91.362-169.671  1.00  0.00           H  
ATOM   3317  HA1 GLY A 197     125.624  90.556-171.350  1.00  0.00           H  
ATOM   3318  HA2 GLY A 197     126.824  90.197-170.087  1.00  0.00           H  
ATOM   3319  N   PHE A 198     124.376  88.424-169.401  1.00  0.00           N  
ATOM   3320  CA  PHE A 198     123.895  87.055-169.167  1.00  0.00           C  
ATOM   3321  C   PHE A 198     122.442  86.897-169.601  1.00  0.00           C  
ATOM   3322  O   PHE A 198     121.695  87.865-169.653  1.00  0.00           O  
ATOM   3323  CB  PHE A 198     124.024  86.665-167.680  1.00  0.00           C  
ATOM   3324  CG  PHE A 198     125.444  86.647-167.172  1.00  0.00           C  
ATOM   3325  CD1 PHE A 198     126.043  87.808-166.709  1.00  0.00           C  
ATOM   3326  CD2 PHE A 198     126.188  85.459-167.171  1.00  0.00           C  
ATOM   3327  CE1 PHE A 198     127.346  87.802-166.243  1.00  0.00           C  
ATOM   3328  CE2 PHE A 198     127.487  85.436-166.708  1.00  0.00           C  
ATOM   3329  CZ  PHE A 198     128.070  86.630-166.236  1.00  0.00           C  
ATOM   3330  HZ  PHE A 198     129.094  86.626-165.865  1.00  0.00           H  
ATOM   3331  H   PHE A 198     123.984  89.174-168.841  1.00  0.00           H  
ATOM   3332  HD1 PHE A 198     125.479  88.740-166.712  1.00  0.00           H  
ATOM   3333  HB1 PHE A 198     123.457  87.382-167.087  1.00  0.00           H  
ATOM   3334  HB2 PHE A 198     123.601  85.670-167.549  1.00  0.00           H  
ATOM   3335  HE2 PHE A 198     128.056  84.507-166.707  1.00  0.00           H  
ATOM   3336  HD2 PHE A 198     125.734  84.541-167.541  1.00  0.00           H  
ATOM   3337  HE1 PHE A 198     127.799  88.724-165.882  1.00  0.00           H  
ATOM   3338  HA  PHE A 198     124.505  86.371-169.755  1.00  0.00           H  
ATOM   3339  N   ILE A 199     122.043  85.650-169.862  1.00  0.00           N  
ATOM   3340  CA  ILE A 199     120.664  85.312-170.211  1.00  0.00           C  
ATOM   3341  C   ILE A 199     120.206  84.041-169.507  1.00  0.00           C  
ATOM   3342  O   ILE A 199     120.957  83.084-169.383  1.00  0.00           O  
ATOM   3343  CB  ILE A 199     120.486  85.282-171.793  1.00  0.00           C  
ATOM   3344  CG1 ILE A 199     119.065  84.866-172.222  1.00  0.00           C  
ATOM   3345  CG2 ILE A 199     121.605  84.451-172.436  1.00  0.00           C  
ATOM   3346  CD1 ILE A 199     118.663  85.239-173.739  1.00  0.00           C  
ATOM   3347  H   ILE A 199     122.728  84.902-169.816  1.00  0.00           H  
ATOM   3348  HA  ILE A 199     120.037  86.121-169.839  1.00  0.00           H  
ATOM   3349  HB  ILE A 199     120.625  86.305-172.138  1.00  0.00           H  
ATOM   3350 HG11 ILE A 199     118.982  83.786-172.108  1.00  0.00           H  
ATOM   3351 HG12 ILE A 199     118.356  85.356-171.556  1.00  0.00           H  
ATOM   3352 HG21 ILE A 199     121.566  83.432-172.053  1.00  0.00           H  
ATOM   3353 HG22 ILE A 199     122.570  84.893-172.194  1.00  0.00           H  
ATOM   3354 HG23 ILE A 199     121.472  84.438-173.517  1.00  0.00           H  
ATOM   3355 HD11 ILE A 199     117.646  84.903-173.938  1.00  0.00           H  
ATOM   3356 HD12 ILE A 199     119.349  84.747-174.428  1.00  0.00           H  
ATOM   3357 HD13 ILE A 199     118.722  86.317-173.876  1.00  0.00           H  
ATOM   3358  N   ASN A 200     118.973  84.057-168.996  1.00  0.00           N  
ATOM   3359  CA  ASN A 200     118.373  82.884-168.394  1.00  0.00           C  
ATOM   3360  C   ASN A 200     117.455  82.208-169.394  1.00  0.00           C  
ATOM   3361  O   ASN A 200     116.651  82.856-170.019  1.00  0.00           O  
ATOM   3362  CB  ASN A 200     117.591  83.247-167.125  1.00  0.00           C  
ATOM   3363  CG  ASN A 200     118.420  84.061-166.147  1.00  0.00           C  
ATOM   3364  OD1 ASN A 200     118.060  85.192-165.824  1.00  0.00           O  
ATOM   3365  ND2 ASN A 200     119.539  83.513-165.703  1.00  0.00           N  
ATOM   3366  H   ASN A 200     118.438  84.919-169.030  1.00  0.00           H  
ATOM   3367 HD21 ASN A 200     120.126  84.018-165.048  1.00  0.00           H  
ATOM   3368 HD22 ASN A 200     119.810  82.587-166.017  1.00  0.00           H  
ATOM   3369  HB1 ASN A 200     116.714  83.828-167.408  1.00  0.00           H  
ATOM   3370  HB2 ASN A 200     117.274  82.328-166.634  1.00  0.00           H  
ATOM   3371  HA  ASN A 200     119.166  82.188-168.125  1.00  0.00           H  
ATOM   3372  N   ILE A 201     117.606  80.904-169.549  1.00  0.00           N  
ATOM   3373  CA  ILE A 201     116.874  80.158-170.552  1.00  0.00           C  
ATOM   3374  C   ILE A 201     116.111  79.023-169.878  1.00  0.00           C  
ATOM   3375  O   ILE A 201     116.651  78.278-169.039  1.00  0.00           O  
ATOM   3376  CB  ILE A 201     117.815  79.688-171.739  1.00  0.00           C  
ATOM   3377  CG1 ILE A 201     118.105  80.903-172.636  1.00  0.00           C  
ATOM   3378  CG2 ILE A 201     117.122  78.597-172.595  1.00  0.00           C  
ATOM   3379  CD1 ILE A 201     119.034  80.688-173.728  1.00  0.00           C  
ATOM   3380  H   ILE A 201     118.255  80.409-168.946  1.00  0.00           H  
ATOM   3381 HD11 ILE A 201     119.157  81.614-174.287  1.00  0.00           H  
ATOM   3382 HD12 ILE A 201     118.645  79.914-174.388  1.00  0.00           H  
ATOM   3383 HD13 ILE A 201     119.997  80.374-173.329  1.00  0.00           H  
ATOM   3384 HG11 ILE A 201     118.511  81.692-172.005  1.00  0.00           H  
ATOM   3385 HG12 ILE A 201     117.159  81.232-173.065  1.00  0.00           H  
ATOM   3386  HA  ILE A 201     116.133  80.833-170.978  1.00  0.00           H  
ATOM   3387  HB  ILE A 201     118.748  79.299-171.335  1.00  0.00           H  
ATOM   3388 HG21 ILE A 201     116.891  77.736-171.969  1.00  0.00           H  
ATOM   3389 HG22 ILE A 201     116.200  78.996-173.016  1.00  0.00           H  
ATOM   3390 HG23 ILE A 201     117.787  78.291-173.402  1.00  0.00           H  
ATOM   3391  N   GLU A 202     114.827  78.933-170.216  1.00  0.00           N  
ATOM   3392  CA  GLU A 202     113.956  77.965-169.604  1.00  0.00           C  
ATOM   3393  C   GLU A 202     114.496  76.561-169.715  1.00  0.00           C  
ATOM   3394  O   GLU A 202     114.911  76.108-170.783  1.00  0.00           O  
ATOM   3395  CB  GLU A 202     112.582  78.022-170.223  1.00  0.00           C  
ATOM   3396  CG  GLU A 202     111.570  77.028-169.623  1.00  0.00           C  
ATOM   3397  CD  GLU A 202     110.277  76.978-170.420  1.00  0.00           C  
ATOM   3398  OE1 GLU A 202     110.111  77.787-171.381  1.00  0.00           O  
ATOM   3399  OE2 GLU A 202     109.434  76.112-170.083  1.00  0.00           O  
ATOM   3400  H   GLU A 202     114.454  79.561-170.921  1.00  0.00           H  
ATOM   3401  HA  GLU A 202     113.863  78.211-168.547  1.00  0.00           H  
ATOM   3402  HB1 GLU A 202     112.678  77.810-171.287  1.00  0.00           H  
ATOM   3403  HB2 GLU A 202     112.190  79.030-170.089  1.00  0.00           H  
ATOM   3404  HG1 GLU A 202     111.341  77.333-168.603  1.00  0.00           H  
ATOM   3405  HG2 GLU A 202     112.016  76.035-169.614  1.00  0.00           H  
ATOM   3406  N   THR A 203     114.486  75.876-168.583  1.00  0.00           N  
ATOM   3407  CA  THR A 203     114.697  74.456-168.555  1.00  0.00           C  
ATOM   3408  C   THR A 203     113.689  73.808-167.613  1.00  0.00           C  
ATOM   3409  O   THR A 203     112.690  74.422-167.266  1.00  0.00           O  
ATOM   3410  CB  THR A 203     116.194  74.068-168.250  1.00  0.00           C  
ATOM   3411  OG1 THR A 203     116.381  72.686-168.582  1.00  0.00           O  
ATOM   3412  CG2 THR A 203     116.659  74.371-166.799  1.00  0.00           C  
ATOM   3413  HA  THR A 203     114.474  74.087-169.555  1.00  0.00           H  
ATOM   3414  H   THR A 203     114.324  76.368-167.710  1.00  0.00           H  
ATOM   3415  HB  THR A 203     116.823  74.651-168.921  1.00  0.00           H  
ATOM   3416 HG21 THR A 203     116.040  73.816-166.096  1.00  0.00           H  
ATOM   3417 HG22 THR A 203     116.563  75.438-166.602  1.00  0.00           H  
ATOM   3418 HG23 THR A 203     117.699  74.072-166.681  1.00  0.00           H  
ATOM   3419  HG1 THR A 203     116.505  72.596-169.563  1.00  0.00           H  
ATOM   3420  N   ASP A 204     113.968  72.558-167.242  1.00  0.00           N  
ATOM   3421  CA  ASP A 204     113.172  71.803-166.293  1.00  0.00           C  
ATOM   3422  C   ASP A 204     114.078  71.314-165.165  1.00  0.00           C  
ATOM   3423  O   ASP A 204     115.261  71.617-165.158  1.00  0.00           O  
ATOM   3424  CB  ASP A 204     112.466  70.647-167.014  1.00  0.00           C  
ATOM   3425  CG  ASP A 204     113.430  69.719-167.773  1.00  0.00           C  
ATOM   3426  OD1 ASP A 204     114.632  70.009-167.880  1.00  0.00           O  
ATOM   3427  OD2 ASP A 204     112.978  68.696-168.289  1.00  0.00           O  
ATOM   3428  HA  ASP A 204     112.415  72.463-165.870  1.00  0.00           H  
ATOM   3429  H   ASP A 204     114.783  72.110-167.647  1.00  0.00           H  
ATOM   3430  HB1 ASP A 204     111.928  70.056-166.274  1.00  0.00           H  
ATOM   3431  HB2 ASP A 204     111.757  71.067-167.727  1.00  0.00           H  
ATOM   3432  N   GLU A 205     113.521  70.576-164.199  1.00  0.00           N  
ATOM   3433  CA  GLU A 205     114.297  70.120-163.021  1.00  0.00           C  
ATOM   3434  C   GLU A 205     115.489  69.226-163.372  1.00  0.00           C  
ATOM   3435  O   GLU A 205     116.576  69.405-162.852  1.00  0.00           O  
ATOM   3436  CB  GLU A 205     113.421  69.416-161.995  1.00  0.00           C  
ATOM   3437  CG  GLU A 205     114.237  69.015-160.756  1.00  0.00           C  
ATOM   3438  CD  GLU A 205     113.491  68.210-159.708  1.00  0.00           C  
ATOM   3439  OE1 GLU A 205     112.429  67.602-160.017  1.00  0.00           O  
ATOM   3440  OE2 GLU A 205     114.012  68.169-158.562  1.00  0.00           O  
ATOM   3441  H   GLU A 205     112.541  70.322-164.274  1.00  0.00           H  
ATOM   3442  HB1 GLU A 205     112.619  70.087-161.691  1.00  0.00           H  
ATOM   3443  HB2 GLU A 205     112.994  68.521-162.445  1.00  0.00           H  
ATOM   3444  HA  GLU A 205     114.698  71.011-162.539  1.00  0.00           H  
ATOM   3445  HG1 GLU A 205     115.085  68.421-161.092  1.00  0.00           H  
ATOM   3446  HG2 GLU A 205     114.597  69.928-160.283  1.00  0.00           H  
ATOM   3447  N   SER A 206     115.281  68.261-164.249  1.00  0.00           N  
ATOM   3448  CA  SER A 206     116.369  67.379-164.739  1.00  0.00           C  
ATOM   3449  C   SER A 206     117.439  68.088-165.564  1.00  0.00           C  
ATOM   3450  O   SER A 206     118.565  67.616-165.646  1.00  0.00           O  
ATOM   3451  CB  SER A 206     115.773  66.302-165.642  1.00  0.00           C  
ATOM   3452  OG  SER A 206     115.153  66.908-166.781  1.00  0.00           O  
ATOM   3453  HB1 SER A 206     115.028  65.735-165.085  1.00  0.00           H  
ATOM   3454  HB2 SER A 206     116.564  65.632-165.975  1.00  0.00           H  
ATOM   3455  HG  SER A 206     114.255  67.249-166.527  1.00  0.00           H  
ATOM   3456  HA  SER A 206     116.844  66.899-163.885  1.00  0.00           H  
ATOM   3457  H   SER A 206     114.340  68.117-164.601  1.00  0.00           H  
ATOM   3458  N   GLY A 207     117.064  69.182-166.222  1.00  0.00           N  
ATOM   3459  CA  GLY A 207     117.927  69.879-167.156  1.00  0.00           C  
ATOM   3460  C   GLY A 207     117.941  69.276-168.548  1.00  0.00           C  
ATOM   3461  O   GLY A 207     118.746  69.683-169.386  1.00  0.00           O  
ATOM   3462  H   GLY A 207     116.130  69.546-166.063  1.00  0.00           H  
ATOM   3463  HA1 GLY A 207     118.943  69.860-166.764  1.00  0.00           H  
ATOM   3464  HA2 GLY A 207     117.587  70.911-167.233  1.00  0.00           H  
ATOM   3465  N   LEU A 208     117.065  68.312-168.811  1.00  0.00           N  
ATOM   3466  CA  LEU A 208     116.966  67.674-170.137  1.00  0.00           C  
ATOM   3467  C   LEU A 208     116.265  68.582-171.130  1.00  0.00           C  
ATOM   3468  O   LEU A 208     116.478  68.437-172.329  1.00  0.00           O  
ATOM   3469  CB  LEU A 208     116.255  66.307-170.085  1.00  0.00           C  
ATOM   3470  CG  LEU A 208     116.894  65.142-169.310  1.00  0.00           C  
ATOM   3471  CD1 LEU A 208     116.071  63.801-169.459  1.00  0.00           C  
ATOM   3472  CD2 LEU A 208     118.314  64.923-169.719  1.00  0.00           C  
ATOM   3473 HD11 LEU A 208     115.063  63.949-169.075  1.00  0.00           H  
ATOM   3474 HD12 LEU A 208     116.561  63.009-168.895  1.00  0.00           H  
ATOM   3475 HD13 LEU A 208     116.021  63.520-170.510  1.00  0.00           H  
ATOM   3476 HD21 LEU A 208     118.731  64.093-169.151  1.00  0.00           H  
ATOM   3477 HD22 LEU A 208     118.892  65.825-169.522  1.00  0.00           H  
ATOM   3478 HD23 LEU A 208     118.354  64.692-170.782  1.00  0.00           H  
ATOM   3479  H   LEU A 208     116.441  68.004-168.072  1.00  0.00           H  
ATOM   3480  HB1 LEU A 208     115.274  66.478-169.644  1.00  0.00           H  
ATOM   3481  HB2 LEU A 208     116.137  65.974-171.115  1.00  0.00           H  
ATOM   3482  HG  LEU A 208     116.894  65.411-168.255  1.00  0.00           H  
ATOM   3483  HA  LEU A 208     117.979  67.507-170.500  1.00  0.00           H  
ATOM   3484  N   MET A 209     115.458  69.531-170.635  1.00  0.00           N  
ATOM   3485  CA  MET A 209     114.908  70.579-171.477  1.00  0.00           C  
ATOM   3486  C   MET A 209     115.992  71.574-171.977  1.00  0.00           C  
ATOM   3487  O   MET A 209     116.578  72.367-171.223  1.00  0.00           O  
ATOM   3488  CB  MET A 209     113.772  71.331-170.772  1.00  0.00           C  
ATOM   3489  CG  MET A 209     113.009  72.248-171.666  1.00  0.00           C  
ATOM   3490  SD  MET A 209     111.697  73.232-170.850  1.00  0.00           S  
ATOM   3491  CE  MET A 209     110.348  72.025-170.939  1.00  0.00           C  
ATOM   3492  H   MET A 209     115.225  69.517-169.647  1.00  0.00           H  
ATOM   3493  HA  MET A 209     114.481  70.098-172.356  1.00  0.00           H  
ATOM   3494  HG1 MET A 209     113.716  72.942-172.118  1.00  0.00           H  
ATOM   3495  HG2 MET A 209     112.542  71.647-172.445  1.00  0.00           H  
ATOM   3496  HB1 MET A 209     114.201  71.920-169.963  1.00  0.00           H  
ATOM   3497  HB2 MET A 209     113.079  70.599-170.361  1.00  0.00           H  
ATOM   3498  HE1 MET A 209     109.452  72.448-170.486  1.00  0.00           H  
ATOM   3499  HE2 MET A 209     110.633  71.121-170.403  1.00  0.00           H  
ATOM   3500  HE3 MET A 209     110.147  71.781-171.981  1.00  0.00           H  
ATOM   3501  N   ARG A 210     116.174  71.555-173.286  1.00  0.00           N  
ATOM   3502  CA  ARG A 210     117.183  72.315-173.979  1.00  0.00           C  
ATOM   3503  C   ARG A 210     116.572  73.229-175.026  1.00  0.00           C  
ATOM   3504  O   ARG A 210     116.477  72.886-176.190  1.00  0.00           O  
ATOM   3505  CB  ARG A 210     118.189  71.331-174.580  1.00  0.00           C  
ATOM   3506  CG  ARG A 210     119.060  70.686-173.524  1.00  0.00           C  
ATOM   3507  CD  ARG A 210     120.146  69.778-174.108  1.00  0.00           C  
ATOM   3508  NE  ARG A 210     119.632  68.916-175.166  1.00  0.00           N  
ATOM   3509  CZ  ARG A 210     119.826  69.071-176.476  1.00  0.00           C  
ATOM   3510  NH1 ARG A 210     120.583  70.029-176.964  1.00  0.00           N  
ATOM   3511  NH2 ARG A 210     119.287  68.212-177.310  1.00  0.00           N  
ATOM   3512  H   ARG A 210     115.561  70.966-173.840  1.00  0.00           H  
ATOM   3513  HA  ARG A 210     117.705  72.933-173.250  1.00  0.00           H  
ATOM   3514  HB1 ARG A 210     118.827  71.867-175.281  1.00  0.00           H  
ATOM   3515  HB2 ARG A 210     117.643  70.551-175.109  1.00  0.00           H  
ATOM   3516  HE  ARG A 210     119.072  68.121-174.877  1.00  0.00           H  
ATOM   3517 HH21 ARG A 210     119.427  68.319-178.310  1.00  0.00           H  
ATOM   3518 HH22 ARG A 210     118.730  67.441-176.955  1.00  0.00           H  
ATOM   3519  HG1 ARG A 210     119.541  71.473-172.945  1.00  0.00           H  
ATOM   3520  HG2 ARG A 210     118.426  70.090-172.870  1.00  0.00           H  
ATOM   3521 HH11 ARG A 210     120.707  70.116-177.968  1.00  0.00           H  
ATOM   3522 HH12 ARG A 210     121.043  70.682-176.337  1.00  0.00           H  
ATOM   3523  HD1 ARG A 210     120.941  70.400-174.517  1.00  0.00           H  
ATOM   3524  HD2 ARG A 210     120.547  69.154-173.311  1.00  0.00           H  
ATOM   3525  N   LYS A 211     116.138  74.415-174.605  1.00  0.00           N  
ATOM   3526  CA  LYS A 211     115.506  75.334-175.543  1.00  0.00           C  
ATOM   3527  C   LYS A 211     116.538  75.800-176.606  1.00  0.00           C  
ATOM   3528  O   LYS A 211     117.714  76.019-176.296  1.00  0.00           O  
ATOM   3529  CB  LYS A 211     114.817  76.505-174.820  1.00  0.00           C  
ATOM   3530  CG  LYS A 211     113.635  76.112-173.878  1.00  0.00           C  
ATOM   3531  CD  LYS A 211     112.504  75.375-174.621  1.00  0.00           C  
ATOM   3532  CE  LYS A 211     111.181  75.360-173.863  1.00  0.00           C  
ATOM   3533  NZ  LYS A 211     110.250  74.258-174.361  1.00  0.00           N  
ATOM   3534  HE1 LYS A 211     111.383  75.198-172.805  1.00  0.00           H  
ATOM   3535  HE2 LYS A 211     110.689  76.323-173.995  1.00  0.00           H  
ATOM   3536  HZ1 LYS A 211     110.697  73.356-174.237  1.00  0.00           H  
ATOM   3537  HZ2 LYS A 211     110.049  74.404-175.345  1.00  0.00           H  
ATOM   3538  HZ3 LYS A 211     109.383  74.283-173.833  1.00  0.00           H  
ATOM   3539  HA  LYS A 211     114.731  74.778-176.068  1.00  0.00           H  
ATOM   3540  HG1 LYS A 211     114.017  75.461-173.093  1.00  0.00           H  
ATOM   3541  HG2 LYS A 211     113.227  77.018-173.433  1.00  0.00           H  
ATOM   3542  HB1 LYS A 211     115.567  77.018-174.220  1.00  0.00           H  
ATOM   3543  HB2 LYS A 211     114.430  77.186-175.577  1.00  0.00           H  
ATOM   3544  H   LYS A 211     116.247  74.680-173.631  1.00  0.00           H  
ATOM   3545  HD1 LYS A 211     112.816  74.346-174.789  1.00  0.00           H  
ATOM   3546  HD2 LYS A 211     112.345  75.867-175.580  1.00  0.00           H  
ATOM   3547  N   CYS A 212     116.070  75.897-177.857  1.00  0.00           N  
ATOM   3548  CA  CYS A 212     116.850  76.415-178.996  1.00  0.00           C  
ATOM   3549  C   CYS A 212     118.084  75.603-179.307  1.00  0.00           C  
ATOM   3550  O   CYS A 212     119.067  76.138-179.767  1.00  0.00           O  
ATOM   3551  CB  CYS A 212     117.274  77.874-178.747  1.00  0.00           C  
ATOM   3552  SG  CYS A 212     115.888  78.972-178.433  1.00  0.00           S  
ATOM   3553  H   CYS A 212     115.117  75.593-178.033  1.00  0.00           H  
ATOM   3554  HB1 CYS A 212     117.937  77.898-177.884  1.00  0.00           H  
ATOM   3555  HB2 CYS A 212     117.808  78.233-179.625  1.00  0.00           H  
ATOM   3556  HA  CYS A 212     116.208  76.399-179.876  1.00  0.00           H  
ATOM   3557  N   GLY A 213     118.018  74.306-179.045  1.00  0.00           N  
ATOM   3558  CA  GLY A 213     119.150  73.434-179.256  1.00  0.00           C  
ATOM   3559  C   GLY A 213     120.323  73.713-178.325  1.00  0.00           C  
ATOM   3560  O   GLY A 213     121.415  73.253-178.611  1.00  0.00           O  
ATOM   3561  H   GLY A 213     117.152  73.916-178.688  1.00  0.00           H  
ATOM   3562  HA1 GLY A 213     118.825  72.407-179.101  1.00  0.00           H  
ATOM   3563  HA2 GLY A 213     119.490  73.556-180.284  1.00  0.00           H  
ATOM   3564  N   LEU A 214     120.111  74.436-177.214  1.00  0.00           N  
ATOM   3565  CA  LEU A 214     121.210  74.664-176.268  1.00  0.00           C  
ATOM   3566  C   LEU A 214     121.932  73.389-175.842  1.00  0.00           C  
ATOM   3567  O   LEU A 214     121.312  72.421-175.465  1.00  0.00           O  
ATOM   3568  CB  LEU A 214     120.812  75.512-175.068  1.00  0.00           C  
ATOM   3569  CG  LEU A 214     120.498  75.051-173.652  1.00  0.00           C  
ATOM   3570  CD1 LEU A 214     121.667  74.430-172.862  1.00  0.00           C  
ATOM   3571  CD2 LEU A 214     120.054  76.317-172.990  1.00  0.00           C  
ATOM   3572  HA  LEU A 214     121.948  75.252-176.812  1.00  0.00           H  
ATOM   3573 HD21 LEU A 214     119.797  76.113-171.952  1.00  0.00           H  
ATOM   3574 HD22 LEU A 214     119.182  76.712-173.509  1.00  0.00           H  
ATOM   3575 HD23 LEU A 214     120.860  77.049-173.027  1.00  0.00           H  
ATOM   3576 HD11 LEU A 214     122.035  73.551-173.389  1.00  0.00           H  
ATOM   3577 HD12 LEU A 214     121.322  74.141-171.870  1.00  0.00           H  
ATOM   3578 HD13 LEU A 214     122.470  75.160-172.769  1.00  0.00           H  
ATOM   3579  HG  LEU A 214     119.667  74.348-173.678  1.00  0.00           H  
ATOM   3580  HB1 LEU A 214     119.915  76.040-175.390  1.00  0.00           H  
ATOM   3581  HB2 LEU A 214     121.629  76.223-174.951  1.00  0.00           H  
ATOM   3582  H   LEU A 214     119.192  74.825-177.029  1.00  0.00           H  
ATOM   3583  N   GLY A 215     123.262  73.405-175.962  1.00  0.00           N  
ATOM   3584  CA  GLY A 215     124.125  72.310-175.507  1.00  0.00           C  
ATOM   3585  C   GLY A 215     124.141  71.109-176.433  1.00  0.00           C  
ATOM   3586  O   GLY A 215     124.668  70.061-176.050  1.00  0.00           O  
ATOM   3587  H   GLY A 215     123.698  74.216-176.390  1.00  0.00           H  
ATOM   3588  HA1 GLY A 215     125.142  72.690-175.421  1.00  0.00           H  
ATOM   3589  HA2 GLY A 215     123.776  71.983-174.529  1.00  0.00           H  
ATOM   3590  N   THR A 216     123.574  71.253-177.654  1.00  0.00           N  
ATOM   3591  CA  THR A 216     123.729  70.226-178.705  1.00  0.00           C  
ATOM   3592  C   THR A 216     125.233  69.910-178.908  1.00  0.00           C  
ATOM   3593  O   THR A 216     125.607  68.749-179.036  1.00  0.00           O  
ATOM   3594  CB  THR A 216     123.056  70.634-180.040  1.00  0.00           C  
ATOM   3595  OG1 THR A 216     121.660  70.917-179.805  1.00  0.00           O  
ATOM   3596  CG2 THR A 216     123.184  69.515-181.112  1.00  0.00           C  
ATOM   3597  HA  THR A 216     123.244  69.317-178.354  1.00  0.00           H  
ATOM   3598  H   THR A 216     123.029  72.087-177.852  1.00  0.00           H  
ATOM   3599 HG21 THR A 216     124.237  69.316-181.305  1.00  0.00           H  
ATOM   3600 HG22 THR A 216     122.704  68.608-180.749  1.00  0.00           H  
ATOM   3601 HG23 THR A 216     122.701  69.838-182.033  1.00  0.00           H  
ATOM   3602  HG1 THR A 216     121.566  71.831-179.428  1.00  0.00           H  
ATOM   3603  HB  THR A 216     123.538  71.536-180.415  1.00  0.00           H  
ATOM   3604  N   ASP A 217     126.063  70.957-178.946  1.00  0.00           N  
ATOM   3605  CA  ASP A 217     127.533  70.849-178.787  1.00  0.00           C  
ATOM   3606  C   ASP A 217     127.849  71.407-177.432  1.00  0.00           C  
ATOM   3607  O   ASP A 217     127.341  72.495-177.078  1.00  0.00           O  
ATOM   3608  CB  ASP A 217     128.251  71.662-179.884  1.00  0.00           C  
ATOM   3609  CG  ASP A 217     127.644  71.390-181.284  1.00  0.00           C  
ATOM   3610  OD1 ASP A 217     127.855  70.269-181.788  1.00  0.00           O  
ATOM   3611  OD2 ASP A 217     126.922  72.258-181.850  1.00  0.00           O  
ATOM   3612  HB1 ASP A 217     128.156  72.723-179.658  1.00  0.00           H  
ATOM   3613  HB2 ASP A 217     129.305  71.387-179.896  1.00  0.00           H  
ATOM   3614  HA  ASP A 217     127.837  69.805-178.839  1.00  0.00           H  
ATOM   3615  H   ASP A 217     125.664  71.879-179.092  1.00  0.00           H  
ATOM   3616  N   ALA A 218     128.612  70.635-176.652  1.00  0.00           N  
ATOM   3617  CA  ALA A 218     128.905  70.946-175.276  1.00  0.00           C  
ATOM   3618  C   ALA A 218     130.256  70.353-174.951  1.00  0.00           C  
ATOM   3619  O   ALA A 218     130.435  69.154-174.996  1.00  0.00           O  
ATOM   3620  CB  ALA A 218     127.821  70.407-174.331  1.00  0.00           C  
ATOM   3621  HA  ALA A 218     128.961  72.028-175.165  1.00  0.00           H  
ATOM   3622  HB1 ALA A 218     126.861  70.852-174.589  1.00  0.00           H  
ATOM   3623  HB2 ALA A 218     127.759  69.325-174.430  1.00  0.00           H  
ATOM   3624  HB3 ALA A 218     128.075  70.663-173.304  1.00  0.00           H  
ATOM   3625  H   ALA A 218     129.005  69.788-177.049  1.00  0.00           H  
ATOM   3626  N   PHE A 219     131.210  71.230-174.669  1.00  0.00           N  
ATOM   3627  CA  PHE A 219     132.604  70.869-174.514  1.00  0.00           C  
ATOM   3628  C   PHE A 219     133.142  71.589-173.285  1.00  0.00           C  
ATOM   3629  O   PHE A 219     132.831  72.747-173.045  1.00  0.00           O  
ATOM   3630  CB  PHE A 219     133.402  71.251-175.760  1.00  0.00           C  
ATOM   3631  CG  PHE A 219     133.003  70.496-176.985  1.00  0.00           C  
ATOM   3632  CD1 PHE A 219     132.193  71.073-177.942  1.00  0.00           C  
ATOM   3633  CD2 PHE A 219     133.394  69.179-177.156  1.00  0.00           C  
ATOM   3634  CE1 PHE A 219     131.818  70.350-179.060  1.00  0.00           C  
ATOM   3635  CE2 PHE A 219     133.025  68.463-178.277  1.00  0.00           C  
ATOM   3636  CZ  PHE A 219     132.240  69.041-179.221  1.00  0.00           C  
ATOM   3637  H   PHE A 219     130.950  72.205-174.556  1.00  0.00           H  
ATOM   3638  HA  PHE A 219     132.679  69.794-174.359  1.00  0.00           H  
ATOM   3639  HE2 PHE A 219     133.364  67.436-178.404  1.00  0.00           H  
ATOM   3640  HB1 PHE A 219     133.257  72.314-175.949  1.00  0.00           H  
ATOM   3641  HB2 PHE A 219     134.456  71.058-175.566  1.00  0.00           H  
ATOM   3642  HD1 PHE A 219     131.849  72.099-177.817  1.00  0.00           H  
ATOM   3643  HD2 PHE A 219     134.004  68.699-176.392  1.00  0.00           H  
ATOM   3644  HE1 PHE A 219     131.188  70.813-179.818  1.00  0.00           H  
ATOM   3645  HZ  PHE A 219     131.943  68.477-180.104  1.00  0.00           H  
ATOM   3646  N   ILE A 220     133.950  70.899-172.496  1.00  0.00           N  
ATOM   3647  CA  ILE A 220     134.562  71.539-171.349  1.00  0.00           C  
ATOM   3648  C   ILE A 220     136.043  71.252-171.444  1.00  0.00           C  
ATOM   3649  O   ILE A 220     136.406  70.103-171.603  1.00  0.00           O  
ATOM   3650  CB  ILE A 220     133.889  71.131-169.976  1.00  0.00           C  
ATOM   3651  CG1 ILE A 220     134.653  71.732-168.799  1.00  0.00           C  
ATOM   3652  CG2 ILE A 220     133.878  69.689-169.775  1.00  0.00           C  
ATOM   3653  CD1 ILE A 220     133.858  71.741-167.534  1.00  0.00           C  
ATOM   3654 HG21 ILE A 220     134.901  69.315-169.774  1.00  0.00           H  
ATOM   3655 HG22 ILE A 220     133.319  69.215-170.580  1.00  0.00           H  
ATOM   3656 HG23 ILE A 220     133.407  69.459-168.821  1.00  0.00           H  
ATOM   3657  HA  ILE A 220     134.431  72.614-171.468  1.00  0.00           H  
ATOM   3658 HG11 ILE A 220     135.558  71.148-168.637  1.00  0.00           H  
ATOM   3659 HG12 ILE A 220     134.923  72.758-169.047  1.00  0.00           H  
ATOM   3660 HD11 ILE A 220     134.454  72.180-166.734  1.00  0.00           H  
ATOM   3661 HD12 ILE A 220     132.954  72.330-167.678  1.00  0.00           H  
ATOM   3662 HD13 ILE A 220     133.588  70.721-167.268  1.00  0.00           H  
ATOM   3663  H   ILE A 220     134.141  69.922-172.694  1.00  0.00           H  
ATOM   3664  HB  ILE A 220     132.865  71.500-169.959  1.00  0.00           H  
ATOM   3665  N   PRO A 221     136.897  72.305-171.356  1.00  0.00           N  
ATOM   3666  CA  PRO A 221     138.357  72.094-171.365  1.00  0.00           C  
ATOM   3667  C   PRO A 221     138.825  71.633-169.985  1.00  0.00           C  
ATOM   3668  O   PRO A 221     138.243  72.045-168.974  1.00  0.00           O  
ATOM   3669  CB  PRO A 221     138.921  73.486-171.667  1.00  0.00           C  
ATOM   3670  CG  PRO A 221     137.894  74.444-171.019  1.00  0.00           C  
ATOM   3671  CD  PRO A 221     136.552  73.731-171.176  1.00  0.00           C  
ATOM   3672  HA  PRO A 221     138.645  71.380-172.135  1.00  0.00           H  
ATOM   3673  HB1 PRO A 221     138.985  73.655-172.741  1.00  0.00           H  
ATOM   3674  HB2 PRO A 221     139.906  73.612-171.220  1.00  0.00           H  
ATOM   3675  HG1 PRO A 221     138.126  74.602-169.967  1.00  0.00           H  
ATOM   3676  HG2 PRO A 221     137.884  75.403-171.535  1.00  0.00           H  
ATOM   3677  HD1 PRO A 221     135.940  73.868-170.286  1.00  0.00           H  
ATOM   3678  HD2 PRO A 221     136.018  74.109-172.046  1.00  0.00           H  
ATOM   3679  N   LEU A 222     139.828  70.779-169.947  1.00  0.00           N  
ATOM   3680  CA  LEU A 222     140.435  70.350-168.704  1.00  0.00           C  
ATOM   3681  C   LEU A 222     141.929  70.744-168.703  1.00  0.00           C  
ATOM   3682  O   LEU A 222     142.656  70.508-169.669  1.00  0.00           O  
ATOM   3683  CB  LEU A 222     140.257  68.858-168.497  1.00  0.00           C  
ATOM   3684  CG  LEU A 222     138.827  68.352-168.190  1.00  0.00           C  
ATOM   3685  CD1 LEU A 222     138.825  66.849-168.167  1.00  0.00           C  
ATOM   3686  CD2 LEU A 222     138.234  68.915-166.832  1.00  0.00           C  
ATOM   3687  HA  LEU A 222     139.942  70.871-167.884  1.00  0.00           H  
ATOM   3688  HB1 LEU A 222     140.594  68.359-169.405  1.00  0.00           H  
ATOM   3689  HB2 LEU A 222     140.895  68.565-167.664  1.00  0.00           H  
ATOM   3690  HG  LEU A 222     138.175  68.676-169.000  1.00  0.00           H  
ATOM   3691 HD11 LEU A 222     137.819  66.491-167.951  1.00  0.00           H  
ATOM   3692 HD12 LEU A 222     139.509  66.497-167.396  1.00  0.00           H  
ATOM   3693 HD13 LEU A 222     139.144  66.471-169.137  1.00  0.00           H  
ATOM   3694  H   LEU A 222     140.190  70.409-170.821  1.00  0.00           H  
ATOM   3695 HD21 LEU A 222     138.193  70.002-166.877  1.00  0.00           H  
ATOM   3696 HD22 LEU A 222     137.231  68.520-166.682  1.00  0.00           H  
ATOM   3697 HD23 LEU A 222     138.873  68.611-166.004  1.00  0.00           H  
ATOM   3698  N   ILE A 223     142.340  71.383-167.610  1.00  0.00           N  
ATOM   3699  CA  ILE A 223     143.687  71.966-167.463  1.00  0.00           C  
ATOM   3700  C   ILE A 223     144.512  71.185-166.432  1.00  0.00           C  
ATOM   3701  O   ILE A 223     145.660  71.499-166.190  1.00  0.00           O  
ATOM   3702  CB  ILE A 223     143.614  73.520-167.126  1.00  0.00           C  
ATOM   3703  CG1 ILE A 223     143.113  73.783-165.685  1.00  0.00           C  
ATOM   3704  CG2 ILE A 223     142.718  74.256-168.140  1.00  0.00           C  
ATOM   3705  CD1 ILE A 223     143.233  75.199-165.227  1.00  0.00           C  
ATOM   3706  HA  ILE A 223     144.190  71.866-168.424  1.00  0.00           H  
ATOM   3707 HG11 ILE A 223     143.691  73.158-165.006  1.00  0.00           H  
ATOM   3708 HG12 ILE A 223     142.063  73.499-165.635  1.00  0.00           H  
ATOM   3709 HG21 ILE A 223     143.126  74.133-169.142  1.00  0.00           H  
ATOM   3710 HG22 ILE A 223     141.712  73.841-168.104  1.00  0.00           H  
ATOM   3711 HG23 ILE A 223     142.682  75.316-167.891  1.00  0.00           H  
ATOM   3712  HB  ILE A 223     144.620  73.929-167.210  1.00  0.00           H  
ATOM   3713 HD11 ILE A 223     142.857  75.284-164.208  1.00  0.00           H  
ATOM   3714 HD12 ILE A 223     142.650  75.844-165.883  1.00  0.00           H  
ATOM   3715 HD13 ILE A 223     144.278  75.503-165.255  1.00  0.00           H  
ATOM   3716  H   ILE A 223     141.690  71.474-166.835  1.00  0.00           H  
ATOM   3717  N   GLU A 224     143.900  70.161-165.847  1.00  0.00           N  
ATOM   3718  CA  GLU A 224     144.552  69.255-164.906  1.00  0.00           C  
ATOM   3719  C   GLU A 224     144.147  67.808-165.203  1.00  0.00           C  
ATOM   3720  O   GLU A 224     143.047  67.582-165.788  1.00  0.00           O  
ATOM   3721  CB  GLU A 224     144.109  69.570-163.474  1.00  0.00           C  
ATOM   3722  CG  GLU A 224     144.708  70.793-162.932  1.00  0.00           C  
ATOM   3723  CD  GLU A 224     144.317  71.060-161.493  1.00  0.00           C  
ATOM   3724  OE1 GLU A 224     143.189  70.669-161.067  1.00  0.00           O  
ATOM   3725  OE2 GLU A 224     145.164  71.675-160.804  1.00  0.00           O  
ATOM   3726  OXT GLU A 224     144.905  66.865-164.839  1.00  0.00           O  
ATOM   3727  HB1 GLU A 224     143.026  69.684-163.465  1.00  0.00           H  
ATOM   3728  HB2 GLU A 224     144.391  68.735-162.834  1.00  0.00           H  
ATOM   3729  H   GLU A 224     142.922  69.999-166.067  1.00  0.00           H  
ATOM   3730  HG1 GLU A 224     145.792  70.701-162.985  1.00  0.00           H  
ATOM   3731  HG2 GLU A 224     144.385  71.636-163.541  1.00  0.00           H  
ATOM   3732  HXT GLU A 224     144.503  65.996-165.104  1.00  0.00           H  
ATOM   3733  HA  GLU A 224     145.633  69.358-164.987  1.00  0.00           H  
TER    3734  HA  GLU A 224 
HETATM 3735  C1  UNK     1     124.518  91.595-181.830  1.00  0.00           C  
HETATM 3736  C2  UNK     1     125.784  85.512-183.746  1.00  0.00           C  
HETATM 3737  C3  UNK     1     127.799  86.691-184.371  1.00  0.00           C  
HETATM 3738  C4  UNK     1     126.334  84.321-184.220  1.00  0.00           C  
HETATM 3739  C5  UNK     1     128.348  85.500-184.845  1.00  0.00           C  
HETATM 3740  C6  UNK     1     125.425  92.471-181.244  1.00  0.00           C  
HETATM 3741  C7  UNK     1     122.674  89.407-183.219  1.00  0.00           C  
HETATM 3742  C8  UNK     1     127.205  90.892-181.679  1.00  0.00           C  
HETATM 3743  C9  UNK     1     122.389  88.215-183.845  1.00  0.00           C  
HETATM 3744  C10 UNK     1     124.966  90.360-182.342  1.00  0.00           C  
HETATM 3745  C11 UNK     1     124.075  89.437-182.948  1.00  0.00           C  
HETATM 3746  C12 UNK     1     126.516  86.697-183.821  1.00  0.00           C  
HETATM 3747  C13 UNK     1     126.327  89.991-182.271  1.00  0.00           C  
HETATM 3748  C14 UNK     1     124.599  88.237-183.430  1.00  0.00           C  
HETATM 3749  C15 UNK     1     127.616  84.315-184.770  1.00  0.00           C  
HETATM 3750  C16 UNK     1     126.768  92.119-181.168  1.00  0.00           C  
HETATM 3751  C17 UNK     1     125.946  87.933-183.331  1.00  0.00           C  
HETATM 3752  C18 UNK     1     129.119  82.950-186.259  1.00  0.00           C  
HETATM 3753  C19 UNK     1     129.309  81.761-189.015  1.00  0.00           C  
HETATM 3754  C20 UNK     1     129.467  79.473-188.055  1.00  0.00           C  
HETATM 3755  C21 UNK     1     127.354  80.784-187.802  1.00  0.00           C  
HETATM 3756  C22 UNK     1     127.172  93.833-179.570  1.00  0.00           C  
HETATM 3757  C23 UNK     1     129.468  81.477-186.488  1.00  0.00           C  
HETATM 3758  C24 UNK     1     128.892  80.885-187.813  1.00  0.00           C  
HETATM 3759  N1  UNK     1     126.787  88.821-182.750  1.00  0.00           N  
HETATM 3760  N2  UNK     1     123.559  87.516-183.967  1.00  0.00           N  
HETATM 3761  N3  UNK     1     128.173  83.106-185.251  1.00  0.00           N  
HETATM 3762  N4  UNK     1     128.994  80.696-185.302  1.00  0.00           N  
HETATM 3763  O1  UNK     1     129.652  83.839-186.918  1.00  0.00           O  
HETATM 3764  O2  UNK     1     127.663  92.972-180.596  1.00  0.00           O  
HETATM 3765  H1  UNK     1     123.470  91.880-181.884  1.00  0.00           H  
HETATM 3766  H2  UNK     1     124.783  85.501-183.321  1.00  0.00           H  
HETATM 3767  H3  UNK     1     128.382  87.606-184.437  1.00  0.00           H  
HETATM 3768  H4  UNK     1     125.753  83.404-184.159  1.00  0.00           H  
HETATM 3769  H5  UNK     1     129.348  85.507-185.273  1.00  0.00           H  
HETATM 3770  H6  UNK     1     125.081  93.423-180.850  1.00  0.00           H  
HETATM 3771  H7  UNK     1     121.949  90.174-182.983  1.00  0.00           H  
HETATM 3772  H8  UNK     1     128.263  90.641-181.607  1.00  0.00           H  
HETATM 3773  H9  UNK     1     121.460  87.804-184.213  1.00  0.00           H  
HETATM 3774  H10 UNK     1     128.931  82.784-188.907  1.00  0.00           H  
HETATM 3775  H11 UNK     1     130.400  81.820-189.102  1.00  0.00           H  
HETATM 3776  H12 UNK     1     128.936  81.360-189.963  1.00  0.00           H  
HETATM 3777  H13 UNK     1     129.207  78.794-187.234  1.00  0.00           H  
HETATM 3778  H14 UNK     1     130.560  79.497-188.129  1.00  0.00           H  
HETATM 3779  H15 UNK     1     129.094  79.037-188.988  1.00  0.00           H  
HETATM 3780  H16 UNK     1     126.991  80.173-186.970  1.00  0.00           H  
HETATM 3781  H17 UNK     1     126.899  81.776-187.695  1.00  0.00           H  
HETATM 3782  H18 UNK     1     126.971  80.354-188.733  1.00  0.00           H  
HETATM 3783  H19 UNK     1     127.987  94.460-179.199  1.00  0.00           H  
HETATM 3784  H20 UNK     1     126.761  93.233-178.755  1.00  0.00           H  
HETATM 3785  H21 UNK     1     126.387  94.469-179.985  1.00  0.00           H  
HETATM 3786  H22 UNK     1     130.558  81.357-186.473  1.00  0.00           H  
HETATM 3787  H23 UNK     1     123.644  86.602-184.392  1.00  0.00           H  
HETATM 3788  H24 UNK     1     127.843  82.252-184.808  1.00  0.00           H  
HETATM 3789  H25 UNK     1     129.318  79.730-185.362  1.00  0.00           H  
HETATM 3790  H26 UNK     1     127.973  80.696-185.264  1.00  0.00           H  
HETATM 3791  H27 UNK     1     129.352  81.109-184.440  1.00  0.00           H  
TER    3792  H27 UNK     1 
HETATM 3794  O   HOH     1     131.044  73.680-181.972  1.00  0.00           O  
HETATM 3795  H   HOH     1     130.266  74.001-181.445  1.00  0.00           H  
HETATM 3796  H   HOH     1     130.740  73.005-182.634  1.00  0.00           H  
TER    3797  H   HOH     1 
CONECT  629 1253
CONECT 1148 1724
CONECT 1253  629
CONECT 1517 1803
CONECT 1724 1148
CONECT 1803 1517
CONECT 2570 3552
CONECT 3552 2570
CONECT 3735 3740 3744 3765
CONECT 3736 3738 3746 3766
CONECT 3737 3739 3746 3767
CONECT 3738 3736 3749 3768
CONECT 3739 3737 3749 3769
CONECT 3740 3735 3750 3770
CONECT 3741 3743 3745 3771
CONECT 3742 3747 3750 3772
CONECT 3743 3741 3760 3773
CONECT 3744 3735 3745 3747
CONECT 3745 3741 3744 3748
CONECT 3746 3736 3737 3751
CONECT 3747 3742 3744 3759
CONECT 3748 3745 3751 3760
CONECT 3749 3738 3739 3761
CONECT 3750 3740 3742 3764
CONECT 3751 3746 3748 3759
CONECT 3752 3757 3761 3763
CONECT 3753 3758 3774 3775 3776
CONECT 3754 3758 3777 3778 3779
CONECT 3755 3758 3780 3781 3782
CONECT 3756 3764 3783 3784 3785
CONECT 3757 3752 3758 3762 3786
CONECT 3758 3753 3754 3755 3757
CONECT 3759 3747 3751
CONECT 3760 3743 3748 3787
CONECT 3761 3749 3752 3788
CONECT 3762 3757 3789 3790 3791
CONECT 3763 3752
CONECT 3764 3750 3756
CONECT 3765 3735
CONECT 3766 3736
CONECT 3767 3737
CONECT 3768 3738
CONECT 3769 3739
CONECT 3770 3740
CONECT 3771 3741
CONECT 3772 3742
CONECT 3773 3743
CONECT 3774 3753
CONECT 3775 3753
CONECT 3776 3753
CONECT 3777 3754
CONECT 3778 3754
CONECT 3779 3754
CONECT 3780 3755
CONECT 3781 3755
CONECT 3782 3755
CONECT 3783 3756
CONECT 3784 3756
CONECT 3785 3756
CONECT 3786 3757
CONECT 3787 3760
CONECT 3788 3761
CONECT 3789 3762
CONECT 3790 3762
CONECT 3791 3762
MASTER        0    0    0    0    0    0    0    3 3793    3   65    0
END
