# Supplementary material for: Fluorescent Marinoquinoline Derivative as Inhibitors of Plasmodium falciparum: SAR Analysis, Mode of Action and In Vivo Studies
Source: J Med Chem. 2025 Sep 30;68(20):21120–43. doi: 10.1021/acs.jmedchem.5c00138 (PMC12557366; doi:10.1021/acs.jmedchem.5c00138)
Supplement: Supplementary file 5 [file jm5c00138_si_005.pdb]

HEADER    CSD ENTRY 
SEQRES   1 A  242  TYR GLU ALA ASN TYR GLU ASP VAL ILE LYS LYS TYR LYS
SEQRES   2 A  242  PRO ALA ASP ALA LYS LEU ASP ARG ILE ALA TYR ASP TRP
SEQRES   3 A  242  ARG LEU HIS GLY GLY VAL THR PRO VAL LYS ASP GLN ALA
SEQRES   4 A  242  LEU CYS GLY SER CYS TRP ALA PHE SER SER VAL GLY SER
SEQRES   5 A  242  VAL GLU SER GLN TYR ALA ILE ARG LYS LYS ALA LEU PHE
SEQRES   6 A  242  LEU PHE SER GLU GLN GLU LEU VAL ASP CYS SER VAL LYS
SEQRES   7 A  242  ASN ASN GLY CYS TYR GLY GLY TYR ILE THR ASN ALA PHE
SEQRES   8 A  242  ASP ASP MET ILE ASP LEU GLY GLY LEU CYS SER GLN ASP
SEQRES   9 A  242  ASP TYR PRO TYR VAL SER ASN LEU PRO GLU THR CYS ASN
SEQRES  10 A  242  LEU LYS ARG CYS ASN GLU ARG TYR THR ILE LYS SER TYR
SEQRES  11 A  242  VAL SER ILE PRO ASP ASP LYS PHE LYS GLU ALA LEU ARG
SEQRES  12 A  242  TYR LEU GLY PRO ILE SER ILE SER ILE ALA ALA SER ASP
SEQRES  13 A  242  ASP PHE ALA PHE TYR ARG GLY GLY PHE TYR ASP GLY GLU
SEQRES  14 A  242  CYS GLY ALA ALA PRO ASN HIS ALA VAL ILE LEU VAL GLY
SEQRES  15 A  242  TYR GLY MET LYS ASP ILE TYR ASN GLU ASP THR GLY ARG
SEQRES  16 A  242  MET GLU LYS PHE TYR TYR TYR ILE ILE LYS ASN SER TRP
SEQRES  17 A  242  GLY SER ASP TRP GLY GLU GLY GLY TYR ILE ASN LEU GLU
SEQRES  18 A  242  THR ASP GLU ASN GLY TYR LYS LYS THR CYS SER ILE GLY
SEQRES  19 A  242  THR GLU ALA TYR VAL PRO LEU LEU
HELIX    1   1 TYR A   12  TYR A   19  1                                   8
HELIX    2   2 TRP A   33  LEU A   35  1                                   3
HELIX    3   3 CYS A   51  LYS A   68  1                                  18
HELIX    4   4 GLU A   76  CYS A   82  1                                   7
HELIX    5   5 GLY A   88  TYR A   90  1                                   3
HELIX    6   6 ILE A   94  ASP A  103  1                                  10
HELIX    7   7 LEU A  125  ARG A  127  1                                   3
HELIX    8   8 PHE A  145  TYR A  151  1                                   7
HELIX    9   9 ASP A  163  ALA A  166  1                                   4
SHEET    1   1 1 SER A 136  SER A 139  0
SHEET    2   2 1 ILE A 155  ILE A 159  0
SHEET    3   3 1 HIS A 183  ASN A 197  0
SHEET    4   4 1 ARG A 202  LYS A 212  0
SHEET    5   5 1 TYR A 224  GLU A 228  0
SHEET    6   6 1 TYR A 245  LEU A 248  0
SSBOND   1 CYS A   48    CYS A   89                          1555   1555  2.15
SSBOND   2 CYS A   82    CYS A  123                          1555   1555  2.09
SSBOND   3 CYS A  108    CYS A  128                          1555   1555  2.06
SSBOND   4 CYS A  177    CYS A  238                          1555   1555  2.16
CRYST1   1.0000   1.0000   1.0000  90.00  90.00  90.00          
SCALE1      1.000000  0.000000  0.000000       0.000000
SCALE2      0.000000  1.000000  0.000000       0.000000
SCALE3      0.000000  0.000000  1.000000       0.000000
MODEL        1
ATOM      1  N   TYR A   8      21.793  -4.854  49.873  1.00  0.00           N
ATOM      2  CA  TYR A   8      21.132  -4.496  48.560  1.00  0.00           C
ATOM      3  C   TYR A   8      19.716  -3.947  48.660  1.00  0.00           C
ATOM      4  O   TYR A   8      19.096  -3.690  47.634  1.00  0.00           O
ATOM      5  CB  TYR A   8      21.068  -5.701  47.625  1.00  0.00           C
ATOM      6  CG  TYR A   8      22.368  -6.424  47.426  1.00  0.00           C
ATOM      7  CD1 TYR A   8      23.567  -5.715  47.248  1.00  0.00           C
ATOM      8  CD2 TYR A   8      22.403  -7.829  47.381  1.00  0.00           C
ATOM      9  CE1 TYR A   8      24.762  -6.385  47.063  1.00  0.00           C
ATOM     10  CE2 TYR A   8      23.583  -8.501  47.188  1.00  0.00           C
ATOM     11  CZ  TYR A   8      24.758  -7.775  47.030  1.00  0.00           C
ATOM     12  OH  TYR A   8      25.937  -8.436  46.829  1.00  0.00           O
ATOM     13  HA  TYR A   8      21.747  -3.737  48.078  1.00  0.00           H
ATOM     14  HD1 TYR A   8      23.556  -4.626  47.256  1.00  0.00           H
ATOM     15  HD2 TYR A   8      21.479  -8.392  47.502  1.00  0.00           H
ATOM     16  HE2 TYR A   8      23.600  -9.589  47.159  1.00  0.00           H
ATOM     17  HE1 TYR A   8      25.693  -5.832  46.945  1.00  0.00           H
ATOM     18  HB1 TYR A   8      20.723  -5.354  46.652  1.00  0.00           H
ATOM     19  HB2 TYR A   8      20.349  -6.408  48.035  1.00  0.00           H
ATOM     20  H1  TYR A   8      22.728  -5.208  49.696  1.00  0.00           H
ATOM     21  H2  TYR A   8      21.245  -5.566  50.345  1.00  0.00           H
ATOM     22  HH  TYR A   8      25.754  -9.399  46.670  1.00  0.00           H
ATOM     23  N   GLU A   9      19.194  -3.814  49.873  1.00  0.00           N
ATOM     24  CA  GLU A   9      17.855  -3.277  50.093  1.00  0.00           C
ATOM     25  C   GLU A   9      17.872  -1.753  50.097  1.00  0.00           C
ATOM     26  O   GLU A   9      18.677  -1.126  50.771  1.00  0.00           O
ATOM     27  CB  GLU A   9      17.285  -3.830  51.403  1.00  0.00           C
ATOM     28  CG  GLU A   9      15.801  -3.659  51.536  1.00  0.00           C
ATOM     29  CD  GLU A   9      15.219  -4.248  52.823  1.00  0.00           C
ATOM     30  OE1 GLU A   9      14.201  -3.703  53.317  1.00  0.00           O
ATOM     31  OE2 GLU A   9      15.776  -5.249  53.340  1.00  0.00           O
ATOM     32  H   GLU A   9      19.745  -4.096  50.676  1.00  0.00           H
ATOM     33  HA  GLU A   9      17.215  -3.608  49.276  1.00  0.00           H
ATOM     34  HB1 GLU A   9      17.514  -4.893  51.456  1.00  0.00           H
ATOM     35  HB2 GLU A   9      17.766  -3.313  52.232  1.00  0.00           H
ATOM     36  HG1 GLU A   9      15.575  -2.594  51.514  1.00  0.00           H
ATOM     37  HG2 GLU A   9      15.322  -4.148  50.688  1.00  0.00           H
ATOM     38  N   ALA A  10      16.991  -1.160  49.310  1.00  0.00           N
ATOM     39  CA  ALA A  10      16.826   0.285  49.230  1.00  0.00           C
ATOM     40  C   ALA A  10      15.682   0.714  50.174  1.00  0.00           C
ATOM     41  O   ALA A  10      15.011  -0.119  50.802  1.00  0.00           O
ATOM     42  CB  ALA A  10      16.543   0.702  47.799  1.00  0.00           C
ATOM     43  HB1 ALA A  10      15.619   0.234  47.461  1.00  0.00           H
ATOM     44  HB2 ALA A  10      17.365   0.386  47.160  1.00  0.00           H
ATOM     45  HB3 ALA A  10      16.440   1.785  47.750  1.00  0.00           H
ATOM     46  HA  ALA A  10      17.748   0.762  49.559  1.00  0.00           H
ATOM     47  H   ALA A  10      16.396  -1.744  48.731  1.00  0.00           H
ATOM     48  N   ASN A  11      15.469   2.027  50.234  1.00  0.00           N
ATOM     49  CA  ASN A  11      14.586   2.692  51.187  1.00  0.00           C
ATOM     50  C   ASN A  11      13.322   3.113  50.437  1.00  0.00           C
ATOM     51  O   ASN A  11      13.432   3.823  49.456  1.00  0.00           O
ATOM     52  CB  ASN A  11      15.387   3.914  51.679  1.00  0.00           C
ATOM     53  CG  ASN A  11      14.764   4.623  52.855  1.00  0.00           C
ATOM     54  OD1 ASN A  11      13.579   4.892  52.884  1.00  0.00           O
ATOM     55  ND2 ASN A  11      15.590   4.993  53.805  1.00  0.00           N
ATOM     56  H   ASN A  11      15.959   2.611  49.564  1.00  0.00           H
ATOM     57 HD21 ASN A  11      15.236   5.475  54.625  1.00  0.00           H
ATOM     58 HD22 ASN A  11      16.582   4.797  53.720  1.00  0.00           H
ATOM     59  HB1 ASN A  11      15.469   4.623  50.856  1.00  0.00           H
ATOM     60  HB2 ASN A  11      16.381   3.577  51.969  1.00  0.00           H
ATOM     61  HA  ASN A  11      14.341   2.030  52.016  1.00  0.00           H
ATOM     62  N   TYR A  12      12.136   2.682  50.863  1.00  0.00           N
ATOM     63  CA  TYR A  12      10.906   3.023  50.114  1.00  0.00           C
ATOM     64  C   TYR A  12      10.743   4.539  49.898  1.00  0.00           C
ATOM     65  O   TYR A  12      10.426   5.002  48.795  1.00  0.00           O
ATOM     66  CB  TYR A  12       9.626   2.461  50.777  1.00  0.00           C
ATOM     67  CG  TYR A  12       8.372   2.769  49.952  1.00  0.00           C
ATOM     68  CD1 TYR A  12       8.093   2.060  48.808  1.00  0.00           C
ATOM     69  CD2 TYR A  12       7.512   3.800  50.297  1.00  0.00           C
ATOM     70  CE1 TYR A  12       6.975   2.334  48.038  1.00  0.00           C
ATOM     71  CE2 TYR A  12       6.402   4.104  49.526  1.00  0.00           C
ATOM     72  CZ  TYR A  12       6.138   3.358  48.400  1.00  0.00           C
ATOM     73  OH  TYR A  12       5.042   3.631  47.615  1.00  0.00           O
ATOM     74  HE2 TYR A  12       5.745   4.925  49.807  1.00  0.00           H
ATOM     75  HD1 TYR A  12       8.768   1.263  48.500  1.00  0.00           H
ATOM     76  HB1 TYR A  12       9.726   1.381  50.875  1.00  0.00           H
ATOM     77  HB2 TYR A  12       9.516   2.907  51.764  1.00  0.00           H
ATOM     78  HA  TYR A  12      10.989   2.563  49.130  1.00  0.00           H
ATOM     79  HH  TYR A  12       4.630   4.486  47.907  1.00  0.00           H
ATOM     80  H   TYR A  12      12.075   2.118  51.704  1.00  0.00           H
ATOM     81  HD2 TYR A  12       7.713   4.384  51.194  1.00  0.00           H
ATOM     82  HE1 TYR A  12       6.762   1.740  47.151  1.00  0.00           H
ATOM     83  N   GLU A  13      10.961   5.296  50.970  1.00  0.00           N
ATOM     84  CA  GLU A  13      10.804   6.743  50.982  1.00  0.00           C
ATOM     85  C   GLU A  13      11.638   7.445  49.908  1.00  0.00           C
ATOM     86  O   GLU A  13      11.137   8.319  49.197  1.00  0.00           O
ATOM     87  CB  GLU A  13      11.220   7.255  52.350  1.00  0.00           C
ATOM     88  CG  GLU A  13      10.609   8.549  52.729  1.00  0.00           C
ATOM     89  CD  GLU A  13      10.967   8.947  54.152  1.00  0.00           C
ATOM     90  OE1 GLU A  13      11.408   8.057  54.924  1.00  0.00           O
ATOM     91  OE2 GLU A  13      10.824  10.144  54.492  1.00  0.00           O
ATOM     92  H   GLU A  13      11.253   4.839  51.827  1.00  0.00           H
ATOM     93  HB1 GLU A  13      12.302   7.375  52.354  1.00  0.00           H
ATOM     94  HB2 GLU A  13      10.934   6.512  53.093  1.00  0.00           H
ATOM     95  HA  GLU A  13       9.754   6.983  50.822  1.00  0.00           H
ATOM     96  HG1 GLU A  13      10.965   9.320  52.047  1.00  0.00           H
ATOM     97  HG2 GLU A  13       9.526   8.464  52.648  1.00  0.00           H
ATOM     98  N   ASP A  14      12.911   7.065  49.788  1.00  0.00           N
ATOM     99  CA  ASP A  14      13.796   7.618  48.737  1.00  0.00           C
ATOM    100  C   ASP A  14      13.452   7.114  47.358  1.00  0.00           C
ATOM    101  O   ASP A  14      13.493   7.880  46.404  1.00  0.00           O
ATOM    102  CB  ASP A  14      15.247   7.270  49.008  1.00  0.00           C
ATOM    103  CG  ASP A  14      15.700   7.735  50.351  1.00  0.00           C
ATOM    104  OD1 ASP A  14      15.440   8.921  50.680  1.00  0.00           O
ATOM    105  OD2 ASP A  14      16.317   6.906  51.073  1.00  0.00           O
ATOM    106  HB1 ASP A  14      15.363   6.188  48.955  1.00  0.00           H
ATOM    107  HB2 ASP A  14      15.867   7.740  48.247  1.00  0.00           H
ATOM    108  HA  ASP A  14      13.697   8.702  48.741  1.00  0.00           H
ATOM    109  H   ASP A  14      13.283   6.377  50.436  1.00  0.00           H
ATOM    110  N   VAL A  15      13.128   5.828  47.248  1.00  0.00           N
ATOM    111  CA  VAL A  15      12.719   5.239  45.968  1.00  0.00           C
ATOM    112  C   VAL A  15      11.426   5.850  45.405  1.00  0.00           C
ATOM    113  O   VAL A  15      11.389   6.236  44.239  1.00  0.00           O
ATOM    114  CB  VAL A  15      12.608   3.672  46.069  1.00  0.00           C
ATOM    115  CG1 VAL A  15      11.899   3.080  44.855  1.00  0.00           C
ATOM    116  CG2 VAL A  15      14.030   3.045  46.278  1.00  0.00           C
ATOM    117 HG11 VAL A  15      10.893   3.492  44.785  1.00  0.00           H
ATOM    118 HG12 VAL A  15      11.841   1.998  44.960  1.00  0.00           H
ATOM    119 HG13 VAL A  15      12.456   3.328  43.953  1.00  0.00           H
ATOM    120  HB  VAL A  15      12.010   3.438  46.949  1.00  0.00           H
ATOM    121  H   VAL A  15      13.165   5.238  48.073  1.00  0.00           H
ATOM    122  HA  VAL A  15      13.510   5.455  45.252  1.00  0.00           H
ATOM    123 HG21 VAL A  15      14.466   3.433  47.197  1.00  0.00           H
ATOM    124 HG22 VAL A  15      13.942   1.962  46.347  1.00  0.00           H
ATOM    125 HG23 VAL A  15      14.668   3.305  45.435  1.00  0.00           H
ATOM    126  N   ILE A  16      10.380   5.981  46.207  1.00  0.00           N
ATOM    127  CA  ILE A  16       9.122   6.478  45.654  1.00  0.00           C
ATOM    128  C   ILE A  16       9.244   7.916  45.165  1.00  0.00           C
ATOM    129  O   ILE A  16       8.599   8.304  44.206  1.00  0.00           O
ATOM    130  CB  ILE A  16       7.888   6.292  46.625  1.00  0.00           C
ATOM    131  CG1 ILE A  16       6.572   6.351  45.841  1.00  0.00           C
ATOM    132  CG2 ILE A  16       7.880   7.329  47.740  1.00  0.00           C
ATOM    133  CD1 ILE A  16       6.344   5.169  44.853  1.00  0.00           C
ATOM    134  HA  ILE A  16       8.913   5.871  44.774  1.00  0.00           H
ATOM    135  HB  ILE A  16       7.964   5.306  47.082  1.00  0.00           H
ATOM    136 HG11 ILE A  16       6.560   7.277  45.269  1.00  0.00           H
ATOM    137 HG12 ILE A  16       5.751   6.356  46.557  1.00  0.00           H
ATOM    138 HG21 ILE A  16       8.792   7.237  48.328  1.00  0.00           H
ATOM    139 HG22 ILE A  16       7.825   8.327  47.308  1.00  0.00           H
ATOM    140 HG23 ILE A  16       7.016   7.164  48.383  1.00  0.00           H
ATOM    141  H   ILE A  16      10.451   5.740  47.191  1.00  0.00           H
ATOM    142 HD11 ILE A  16       6.337   4.230  45.405  1.00  0.00           H
ATOM    143 HD12 ILE A  16       7.146   5.151  44.117  1.00  0.00           H
ATOM    144 HD13 ILE A  16       5.389   5.299  44.346  1.00  0.00           H
ATOM    145  N   LYS A  17      10.078   8.705  45.827  1.00  0.00           N
ATOM    146  CA  LYS A  17      10.326  10.082  45.416  1.00  0.00           C
ATOM    147  C   LYS A  17      11.017  10.159  44.044  1.00  0.00           C
ATOM    148  O   LYS A  17      10.742  11.070  43.279  1.00  0.00           O
ATOM    149  CB  LYS A  17      11.143  10.803  46.483  1.00  0.00           C
ATOM    150  CG  LYS A  17      11.108  12.318  46.381  1.00  0.00           C
ATOM    151  CD  LYS A  17      12.035  12.979  47.395  1.00  0.00           C
ATOM    152  CE  LYS A  17      11.511  12.849  48.818  1.00  0.00           C
ATOM    153  NZ  LYS A  17      12.334  13.623  49.788  1.00  0.00           N
ATOM    154  HG1 LYS A  17      11.417  12.610  45.379  1.00  0.00           H
ATOM    155  HG2 LYS A  17      10.089  12.659  46.561  1.00  0.00           H
ATOM    156  HE1 LYS A  17      11.526  11.798  49.104  1.00  0.00           H
ATOM    157  HE2 LYS A  17      10.487  13.219  48.852  1.00  0.00           H
ATOM    158  HD1 LYS A  17      12.127  14.036  47.150  1.00  0.00           H
ATOM    159  HD2 LYS A  17      13.014  12.506  47.337  1.00  0.00           H
ATOM    160  HB1 LYS A  17      10.755  10.518  47.460  1.00  0.00           H
ATOM    161  HB2 LYS A  17      12.179  10.479  46.396  1.00  0.00           H
ATOM    162  HA  LYS A  17       9.363  10.585  45.335  1.00  0.00           H
ATOM    163  HZ1 LYS A  17      11.952  13.509  50.722  1.00  0.00           H
ATOM    164  HZ2 LYS A  17      12.321  14.605  49.535  1.00  0.00           H
ATOM    165  HZ3 LYS A  17      13.289  13.281  49.770  1.00  0.00           H
ATOM    166  H   LYS A  17      10.558   8.340  46.644  1.00  0.00           H
ATOM    167  N   LYS A  18      11.891   9.209  43.721  1.00  0.00           N
ATOM    168  CA  LYS A  18      12.473   9.131  42.369  1.00  0.00           C
ATOM    169  C   LYS A  18      11.481   8.665  41.287  1.00  0.00           C
ATOM    170  O   LYS A  18      11.556   9.146  40.170  1.00  0.00           O
ATOM    171  CB  LYS A  18      13.734   8.243  42.339  1.00  0.00           C
ATOM    172  CG  LYS A  18      14.874   8.768  43.198  1.00  0.00           C
ATOM    173  CD  LYS A  18      16.096   7.869  43.120  1.00  0.00           C
ATOM    174  CE  LYS A  18      17.241   8.419  43.954  1.00  0.00           C
ATOM    175  NZ  LYS A  18      18.463   7.575  43.855  1.00  0.00           N
ATOM    176  HB1 LYS A  18      13.463   7.250  42.696  1.00  0.00           H
ATOM    177  HB2 LYS A  18      14.082   8.176  41.309  1.00  0.00           H
ATOM    178  HZ1 LYS A  18      19.200   7.978  44.425  1.00  0.00           H
ATOM    179  HZ2 LYS A  18      18.769   7.534  42.888  1.00  0.00           H
ATOM    180  HZ3 LYS A  18      18.255   6.638  44.184  1.00  0.00           H
ATOM    181  HG1 LYS A  18      14.540   8.821  44.233  1.00  0.00           H
ATOM    182  HG2 LYS A  18      15.146   9.764  42.853  1.00  0.00           H
ATOM    183  HD1 LYS A  18      15.832   6.879  43.489  1.00  0.00           H
ATOM    184  HD2 LYS A  18      16.416   7.795  42.082  1.00  0.00           H
ATOM    185  HE1 LYS A  18      16.928   8.461  44.996  1.00  0.00           H
ATOM    186  HE2 LYS A  18      17.479   9.423  43.605  1.00  0.00           H
ATOM    187  HA  LYS A  18      12.787  10.138  42.099  1.00  0.00           H
ATOM    188  H   LYS A  18      12.162   8.524  44.419  1.00  0.00           H
ATOM    189  N   TYR A  19      10.560   7.751  41.609  1.00  0.00           N
ATOM    190  CA  TYR A  19       9.711   7.110  40.594  1.00  0.00           C
ATOM    191  C   TYR A  19       8.349   7.794  40.379  1.00  0.00           C
ATOM    192  O   TYR A  19       7.833   7.804  39.264  1.00  0.00           O
ATOM    193  CB  TYR A  19       9.491   5.622  40.928  1.00  0.00           C
ATOM    194  CG  TYR A  19      10.635   4.693  40.560  1.00  0.00           C
ATOM    195  CD1 TYR A  19      11.826   4.704  41.267  1.00  0.00           C
ATOM    196  CD2 TYR A  19      10.512   3.783  39.522  1.00  0.00           C
ATOM    197  CE1 TYR A  19      12.887   3.851  40.932  1.00  0.00           C
ATOM    198  CE2 TYR A  19      11.565   2.912  39.186  1.00  0.00           C
ATOM    199  CZ  TYR A  19      12.745   2.956  39.892  1.00  0.00           C
ATOM    200  OH  TYR A  19      13.774   2.110  39.558  1.00  0.00           O
ATOM    201  H   TYR A  19      10.443   7.492  42.583  1.00  0.00           H
ATOM    202  HE1 TYR A  19      13.820   3.895  41.492  1.00  0.00           H
ATOM    203  HH  TYR A  19      13.498   1.540  38.793  1.00  0.00           H
ATOM    204  HE2 TYR A  19      11.446   2.204  38.368  1.00  0.00           H
ATOM    205  HA  TYR A  19      10.248   7.153  39.648  1.00  0.00           H
ATOM    206  HD1 TYR A  19      11.941   5.392  42.102  1.00  0.00           H
ATOM    207  HD2 TYR A  19       9.582   3.741  38.956  1.00  0.00           H
ATOM    208  HB1 TYR A  19       8.602   5.287  40.394  1.00  0.00           H
ATOM    209  HB2 TYR A  19       9.323   5.540  42.000  1.00  0.00           H
ATOM    210  N   LYS A  20       7.750   8.340  41.435  1.00  0.00           N
ATOM    211  CA  LYS A  20       6.500   9.043  41.298  1.00  0.00           C
ATOM    212  C   LYS A  20       6.786  10.464  40.809  1.00  0.00           C
ATOM    213  O   LYS A  20       7.503  11.239  41.499  1.00  0.00           O
ATOM    214  CB  LYS A  20       5.739   9.108  42.615  1.00  0.00           C
ATOM    215  CG  LYS A  20       4.411   9.793  42.453  1.00  0.00           C
ATOM    216  CD  LYS A  20       3.556   9.717  43.662  1.00  0.00           C
ATOM    217  CE  LYS A  20       2.329  10.627  43.483  1.00  0.00           C
ATOM    218  NZ  LYS A  20       1.417  10.576  44.633  1.00  0.00           N
ATOM    219  HE1 LYS A  20       2.671  11.652  43.354  1.00  0.00           H
ATOM    220  HE2 LYS A  20       1.787  10.310  42.593  1.00  0.00           H
ATOM    221  HD1 LYS A  20       4.126  10.043  44.530  1.00  0.00           H
ATOM    222  HD2 LYS A  20       3.227   8.689  43.809  1.00  0.00           H
ATOM    223  HZ1 LYS A  20       0.627  11.191  44.466  1.00  0.00           H
ATOM    224  HZ2 LYS A  20       1.909  10.876  45.468  1.00  0.00           H
ATOM    225  HZ3 LYS A  20       1.085   9.625  44.759  1.00  0.00           H
ATOM    226  H   LYS A  20       8.180   8.259  42.350  1.00  0.00           H
ATOM    227  HA  LYS A  20       5.885   8.531  40.559  1.00  0.00           H
ATOM    228  HB1 LYS A  20       6.335   9.659  43.340  1.00  0.00           H
ATOM    229  HB2 LYS A  20       5.572   8.094  42.977  1.00  0.00           H
ATOM    230  HG1 LYS A  20       4.590  10.842  42.222  1.00  0.00           H
ATOM    231  HG2 LYS A  20       3.880   9.325  41.625  1.00  0.00           H
ATOM    232  N   PRO A  21       6.208  10.839  39.640  1.00  0.00           N
ATOM    233  CA  PRO A  21       6.410  12.217  39.166  1.00  0.00           C
ATOM    234  C   PRO A  21       5.804  13.241  40.114  1.00  0.00           C
ATOM    235  O   PRO A  21       4.826  12.951  40.800  1.00  0.00           O
ATOM    236  CB  PRO A  21       5.697  12.255  37.804  1.00  0.00           C
ATOM    237  CG  PRO A  21       5.409  10.824  37.423  1.00  0.00           C
ATOM    238  CD  PRO A  21       5.369  10.037  38.722  1.00  0.00           C
ATOM    239  HD1 PRO A  21       5.785   9.040  38.586  1.00  0.00           H
ATOM    240  HD2 PRO A  21       4.349   9.956  39.097  1.00  0.00           H
ATOM    241  HB1 PRO A  21       4.767  12.816  37.883  1.00  0.00           H
ATOM    242  HB2 PRO A  21       6.339  12.720  37.058  1.00  0.00           H
ATOM    243  HG1 PRO A  21       4.450  10.755  36.911  1.00  0.00           H
ATOM    244  HG2 PRO A  21       6.195  10.441  36.774  1.00  0.00           H
ATOM    245  HA  PRO A  21       7.473  12.414  39.036  1.00  0.00           H
ATOM    246  N   ALA A  22       6.418  14.420  40.173  1.00  0.00           N
ATOM    247  CA  ALA A  22       5.828  15.587  40.852  1.00  0.00           C
ATOM    248  C   ALA A  22       4.458  15.858  40.236  1.00  0.00           C
ATOM    249  O   ALA A  22       4.274  15.684  39.018  1.00  0.00           O
ATOM    250  CB  ALA A  22       6.752  16.831  40.688  1.00  0.00           C
ATOM    251  H   ALA A  22       7.327  14.519  39.734  1.00  0.00           H
ATOM    252  HB1 ALA A  22       7.724  16.623  41.133  1.00  0.00           H
ATOM    253  HB2 ALA A  22       6.300  17.687  41.188  1.00  0.00           H
ATOM    254  HB3 ALA A  22       6.877  17.054  39.630  1.00  0.00           H
ATOM    255  HA  ALA A  22       5.708  15.364  41.912  1.00  0.00           H
ATOM    256  N   ASP A  23       3.491  16.244  41.061  1.00  0.00           N
ATOM    257  CA  ASP A  23       2.132  16.600  40.563  1.00  0.00           C
ATOM    258  C   ASP A  23       1.328  15.401  39.982  1.00  0.00           C
ATOM    259  O   ASP A  23       0.191  15.577  39.487  1.00  0.00           O
ATOM    260  CB  ASP A  23       2.190  17.747  39.542  1.00  0.00           C
ATOM    261  CG  ASP A  23       2.987  18.942  40.043  1.00  0.00           C
ATOM    262  OD1 ASP A  23       3.190  19.061  41.272  1.00  0.00           O
ATOM    263  OD2 ASP A  23       3.409  19.767  39.205  1.00  0.00           O
ATOM    264  H   ASP A  23       3.683  16.297  42.056  1.00  0.00           H
ATOM    265  HA  ASP A  23       1.571  16.969  41.420  1.00  0.00           H
ATOM    266  HB1 ASP A  23       2.654  17.378  38.629  1.00  0.00           H
ATOM    267  HB2 ASP A  23       1.173  18.073  39.327  1.00  0.00           H
ATOM    268  N   ALA A  24       1.910  14.197  40.045  1.00  0.00           N
ATOM    269  CA  ALA A  24       1.170  12.962  39.775  1.00  0.00           C
ATOM    270  C   ALA A  24       0.219  12.748  40.955  1.00  0.00           C
ATOM    271  O   ALA A  24       0.630  12.905  42.094  1.00  0.00           O
ATOM    272  CB  ALA A  24       2.126  11.798  39.603  1.00  0.00           C
ATOM    273  HB1 ALA A  24       2.723  11.682  40.507  1.00  0.00           H
ATOM    274  HB2 ALA A  24       1.559  10.886  39.423  1.00  0.00           H
ATOM    275  HB3 ALA A  24       2.783  11.990  38.756  1.00  0.00           H
ATOM    276  H   ALA A  24       2.894  14.138  40.288  1.00  0.00           H
ATOM    277  HA  ALA A  24       0.588  13.085  38.863  1.00  0.00           H
ATOM    278  N   LYS A  25      -1.056  12.473  40.673  1.00  0.00           N
ATOM    279  CA  LYS A  25      -2.062  12.180  41.709  1.00  0.00           C
ATOM    280  C   LYS A  25      -2.490  10.727  41.533  1.00  0.00           C
ATOM    281  O   LYS A  25      -2.820  10.329  40.422  1.00  0.00           O
ATOM    282  CB  LYS A  25      -3.297  13.087  41.560  1.00  0.00           C
ATOM    283  CG  LYS A  25      -3.270  14.386  42.406  1.00  0.00           C
ATOM    284  CD  LYS A  25      -4.509  15.233  42.166  1.00  0.00           C
ATOM    285  CE  LYS A  25      -4.453  16.534  42.951  1.00  0.00           C
ATOM    286  NZ  LYS A  25      -5.669  17.366  42.738  1.00  0.00           N
ATOM    287  H   LYS A  25      -1.346  12.465  39.701  1.00  0.00           H
ATOM    288  HG1 LYS A  25      -2.388  14.965  42.137  1.00  0.00           H
ATOM    289  HG2 LYS A  25      -3.222  14.120  43.461  1.00  0.00           H
ATOM    290  HD1 LYS A  25      -5.388  14.670  42.475  1.00  0.00           H
ATOM    291  HD2 LYS A  25      -4.580  15.463  41.104  1.00  0.00           H
ATOM    292  HE1 LYS A  25      -3.579  17.100  42.632  1.00  0.00           H
ATOM    293  HE2 LYS A  25      -4.367  16.301  44.011  1.00  0.00           H
ATOM    294  HB1 LYS A  25      -3.382  13.369  40.511  1.00  0.00           H
ATOM    295  HB2 LYS A  25      -4.174  12.512  41.853  1.00  0.00           H
ATOM    296  HA  LYS A  25      -1.623  12.316  42.696  1.00  0.00           H
ATOM    297  HZ1 LYS A  25      -5.592  18.222  43.277  1.00  0.00           H
ATOM    298  HZ2 LYS A  25      -6.489  16.849  43.038  1.00  0.00           H
ATOM    299  HZ3 LYS A  25      -5.755  17.593  41.752  1.00  0.00           H
ATOM    300  N   LEU A  26      -2.494   9.935  42.607  1.00  0.00           N
ATOM    301  CA  LEU A  26      -2.861   8.514  42.512  1.00  0.00           C
ATOM    302  C   LEU A  26      -4.370   8.280  42.321  1.00  0.00           C
ATOM    303  O   LEU A  26      -5.208   8.802  43.055  1.00  0.00           O
ATOM    304  CB  LEU A  26      -2.365   7.749  43.748  1.00  0.00           C
ATOM    305  CG  LEU A  26      -2.543   6.209  43.815  1.00  0.00           C
ATOM    306  CD1 LEU A  26      -1.770   5.462  42.702  1.00  0.00           C
ATOM    307  CD2 LEU A  26      -2.139   5.709  45.186  1.00  0.00           C
ATOM    308 HD21 LEU A  26      -2.265   4.628  45.230  1.00  0.00           H
ATOM    309 HD22 LEU A  26      -2.766   6.178  45.943  1.00  0.00           H
ATOM    310 HD23 LEU A  26      -1.096   5.960  45.371  1.00  0.00           H
ATOM    311  H   LEU A  26      -2.238  10.322  43.510  1.00  0.00           H
ATOM    312  HA  LEU A  26      -2.352   8.100  41.643  1.00  0.00           H
ATOM    313 HD11 LEU A  26      -1.934   4.390  42.802  1.00  0.00           H
ATOM    314 HD12 LEU A  26      -0.706   5.676  42.792  1.00  0.00           H
ATOM    315 HD13 LEU A  26      -2.126   5.794  41.727  1.00  0.00           H
ATOM    316  HG  LEU A  26      -3.602   5.993  43.683  1.00  0.00           H
ATOM    317  HB1 LEU A  26      -1.298   7.949  43.837  1.00  0.00           H
ATOM    318  HB2 LEU A  26      -2.886   8.166  44.609  1.00  0.00           H
ATOM    319  N   ASP A  27      -4.688   7.479  41.311  1.00  0.00           N
ATOM    320  CA  ASP A  27      -6.023   6.927  41.144  1.00  0.00           C
ATOM    321  C   ASP A  27      -6.073   5.595  41.891  1.00  0.00           C
ATOM    322  O   ASP A  27      -5.461   4.621  41.473  1.00  0.00           O
ATOM    323  CB  ASP A  27      -6.360   6.736  39.645  1.00  0.00           C
ATOM    324  CG  ASP A  27      -7.775   6.164  39.411  1.00  0.00           C
ATOM    325  OD1 ASP A  27      -8.537   5.976  40.388  1.00  0.00           O
ATOM    326  OD2 ASP A  27      -8.132   5.893  38.238  1.00  0.00           O
ATOM    327  H   ASP A  27      -3.973   7.243  40.630  1.00  0.00           H
ATOM    328  HB1 ASP A  27      -6.290   7.702  39.148  1.00  0.00           H
ATOM    329  HB2 ASP A  27      -5.633   6.051  39.211  1.00  0.00           H
ATOM    330  HA  ASP A  27      -6.747   7.609  41.586  1.00  0.00           H
ATOM    331  N   ARG A  28      -6.801   5.587  43.004  1.00  0.00           N
ATOM    332  CA  ARG A  28      -6.956   4.443  43.885  1.00  0.00           C
ATOM    333  C   ARG A  28      -8.076   3.492  43.481  1.00  0.00           C
ATOM    334  O   ARG A  28      -8.261   2.456  44.131  1.00  0.00           O
ATOM    335  CB  ARG A  28      -7.218   4.931  45.314  1.00  0.00           C
ATOM    336  CG  ARG A  28      -5.961   5.399  45.998  1.00  0.00           C
ATOM    337  CD  ARG A  28      -6.200   6.132  47.324  1.00  0.00           C
ATOM    338  NE  ARG A  28      -4.918   6.697  47.802  1.00  0.00           N
ATOM    339  CZ  ARG A  28      -4.384   7.863  47.407  1.00  0.00           C
ATOM    340  NH1 ARG A  28      -4.993   8.661  46.529  1.00  0.00           N
ATOM    341  NH2 ARG A  28      -3.212   8.236  47.904  1.00  0.00           N
ATOM    342  H   ARG A  28      -7.284   6.443  43.256  1.00  0.00           H
ATOM    343  HG1 ARG A  28      -5.337   4.529  46.197  1.00  0.00           H
ATOM    344  HG2 ARG A  28      -5.437   6.075  45.324  1.00  0.00           H
ATOM    345  HA  ARG A  28      -6.021   3.885  43.883  1.00  0.00           H
ATOM    346  HB1 ARG A  28      -7.646   4.112  45.891  1.00  0.00           H
ATOM    347  HB2 ARG A  28      -7.925   5.758  45.277  1.00  0.00           H
ATOM    348  HD1 ARG A  28      -6.588   5.432  48.063  1.00  0.00           H
ATOM    349  HD2 ARG A  28      -6.919   6.936  47.172  1.00  0.00           H
ATOM    350 HH21 ARG A  28      -2.795   9.115  47.615  1.00  0.00           H
ATOM    351 HH22 ARG A  28      -2.732   7.642  48.573  1.00  0.00           H
ATOM    352 HH11 ARG A  28      -4.559   9.536  46.253  1.00  0.00           H
ATOM    353 HH12 ARG A  28      -5.890   8.393  46.137  1.00  0.00           H
ATOM    354  HE  ARG A  28      -4.399   6.157  48.487  1.00  0.00           H
ATOM    355  N   ILE A  29      -8.810   3.801  42.415  1.00  0.00           N
ATOM    356  CA  ILE A  29      -9.893   2.926  41.987  1.00  0.00           C
ATOM    357  C   ILE A  29      -9.352   1.691  41.263  1.00  0.00           C
ATOM    358  O   ILE A  29      -9.606   0.557  41.683  1.00  0.00           O
ATOM    359  CB  ILE A  29     -10.937   3.676  41.134  1.00  0.00           C
ATOM    360  CG1 ILE A  29     -11.576   4.800  41.950  1.00  0.00           C
ATOM    361  CG2 ILE A  29     -12.038   2.756  40.681  1.00  0.00           C
ATOM    362  CD1 ILE A  29     -12.526   5.698  41.074  1.00  0.00           C
ATOM    363 HD11 ILE A  29     -11.954   6.149  40.264  1.00  0.00           H
ATOM    364 HD12 ILE A  29     -12.957   6.482  41.694  1.00  0.00           H
ATOM    365 HD13 ILE A  29     -13.323   5.084  40.657  1.00  0.00           H
ATOM    366 HG11 ILE A  29     -10.787   5.425  42.366  1.00  0.00           H
ATOM    367 HG12 ILE A  29     -12.156   4.360  42.760  1.00  0.00           H
ATOM    368 HG21 ILE A  29     -11.615   1.951  40.082  1.00  0.00           H
ATOM    369 HG22 ILE A  29     -12.755   3.315  40.084  1.00  0.00           H
ATOM    370 HG23 ILE A  29     -12.540   2.336  41.552  1.00  0.00           H
ATOM    371  HB  ILE A  29     -10.445   4.102  40.260  1.00  0.00           H
ATOM    372  H   ILE A  29      -8.614   4.652  41.897  1.00  0.00           H
ATOM    373  HA  ILE A  29     -10.400   2.577  42.885  1.00  0.00           H
ATOM    374  N   ALA A  30      -8.564   1.901  40.212  1.00  0.00           N
ATOM    375  CA  ALA A  30      -8.235   0.808  39.297  1.00  0.00           C
ATOM    376  C   ALA A  30      -6.954   1.059  38.555  1.00  0.00           C
ATOM    377  O   ALA A  30      -6.725   2.135  38.065  1.00  0.00           O
ATOM    378  CB  ALA A  30      -9.363   0.619  38.299  1.00  0.00           C
ATOM    379  HA  ALA A  30      -8.127  -0.108  39.876  1.00  0.00           H
ATOM    380  HB1 ALA A  30     -10.294   0.437  38.834  1.00  0.00           H
ATOM    381  HB2 ALA A  30      -9.140  -0.232  37.657  1.00  0.00           H
ATOM    382  HB3 ALA A  30      -9.463   1.517  37.691  1.00  0.00           H
ATOM    383  H   ALA A  30      -8.188   2.828  40.042  1.00  0.00           H
ATOM    384  N   TYR A  31      -6.118   0.038  38.478  1.00  0.00           N
ATOM    385  CA  TYR A  31      -4.929   0.080  37.647  1.00  0.00           C
ATOM    386  C   TYR A  31      -4.401  -1.336  37.494  1.00  0.00           C
ATOM    387  O   TYR A  31      -4.123  -2.022  38.484  1.00  0.00           O
ATOM    388  CB  TYR A  31      -3.842   0.975  38.254  1.00  0.00           C
ATOM    389  CG  TYR A  31      -2.770   1.231  37.263  1.00  0.00           C
ATOM    390  CD1 TYR A  31      -2.957   2.161  36.291  1.00  0.00           C
ATOM    391  CD2 TYR A  31      -1.605   0.468  37.247  1.00  0.00           C
ATOM    392  CE1 TYR A  31      -2.015   2.382  35.316  1.00  0.00           C
ATOM    393  CE2 TYR A  31      -0.664   0.655  36.271  1.00  0.00           C
ATOM    394  CZ  TYR A  31      -0.872   1.623  35.318  1.00  0.00           C
ATOM    395  OH  TYR A  31       0.044   1.889  34.353  1.00  0.00           O
ATOM    396  HH  TYR A  31      -0.367   1.751  33.459  1.00  0.00           H
ATOM    397  HE1 TYR A  31      -2.172   3.145  34.556  1.00  0.00           H
ATOM    398  HD1 TYR A  31      -3.876   2.745  36.285  1.00  0.00           H
ATOM    399  HE2 TYR A  31       0.238   0.045  36.250  1.00  0.00           H
ATOM    400  HD2 TYR A  31      -1.441  -0.284  38.018  1.00  0.00           H
ATOM    401  H   TYR A  31      -6.313  -0.800  39.016  1.00  0.00           H
ATOM    402  HA  TYR A  31      -5.197   0.466  36.665  1.00  0.00           H
ATOM    403  HB1 TYR A  31      -4.285   1.923  38.556  1.00  0.00           H
ATOM    404  HB2 TYR A  31      -3.415   0.480  39.125  1.00  0.00           H
ATOM    405  N   ASP A  32      -4.246  -1.764  36.252  1.00  0.00           N
ATOM    406  CA  ASP A  32      -3.955  -3.141  35.968  1.00  0.00           C
ATOM    407  C   ASP A  32      -2.766  -3.181  34.996  1.00  0.00           C
ATOM    408  O   ASP A  32      -2.862  -2.719  33.879  1.00  0.00           O
ATOM    409  CB  ASP A  32      -5.227  -3.776  35.409  1.00  0.00           C
ATOM    410  CG  ASP A  32      -5.120  -5.281  35.154  1.00  0.00           C
ATOM    411  OD1 ASP A  32      -4.004  -5.874  35.154  1.00  0.00           O
ATOM    412  OD2 ASP A  32      -6.207  -5.854  34.910  1.00  0.00           O
ATOM    413  HA  ASP A  32      -3.679  -3.647  36.892  1.00  0.00           H
ATOM    414  H   ASP A  32      -4.334  -1.106  35.484  1.00  0.00           H
ATOM    415  HB1 ASP A  32      -6.034  -3.607  36.121  1.00  0.00           H
ATOM    416  HB2 ASP A  32      -5.466  -3.286  34.466  1.00  0.00           H
ATOM    417  N   TRP A  33      -1.640  -3.730  35.443  1.00  0.00           N
ATOM    418  CA  TRP A  33      -0.442  -3.800  34.593  1.00  0.00           C
ATOM    419  C   TRP A  33      -0.574  -4.723  33.359  1.00  0.00           C
ATOM    420  O   TRP A  33       0.181  -4.589  32.381  1.00  0.00           O
ATOM    421  CB  TRP A  33       0.766  -4.204  35.432  1.00  0.00           C
ATOM    422  CG  TRP A  33       1.396  -3.040  36.099  1.00  0.00           C
ATOM    423  CD1 TRP A  33       1.431  -2.780  37.436  1.00  0.00           C
ATOM    424  CD2 TRP A  33       2.093  -1.972  35.460  1.00  0.00           C
ATOM    425  NE1 TRP A  33       2.125  -1.622  37.668  1.00  0.00           N
ATOM    426  CE2 TRP A  33       2.553  -1.110  36.471  1.00  0.00           C
ATOM    427  CE3 TRP A  33       2.398  -1.674  34.131  1.00  0.00           C
ATOM    428  CZ2 TRP A  33       3.275   0.067  36.192  1.00  0.00           C
ATOM    429  CZ3 TRP A  33       3.131  -0.484  33.856  1.00  0.00           C
ATOM    430  CH2 TRP A  33       3.550   0.354  34.882  1.00  0.00           C
ATOM    431  HZ2 TRP A  33       3.604   0.728  36.993  1.00  0.00           H
ATOM    432  HB1 TRP A  33       0.444  -4.913  36.193  1.00  0.00           H
ATOM    433  HB2 TRP A  33       1.502  -4.677  34.783  1.00  0.00           H
ATOM    434  HA  TRP A  33      -0.253  -2.794  34.222  1.00  0.00           H
ATOM    435  HE3 TRP A  33       2.083  -2.335  33.324  1.00  0.00           H
ATOM    436  HZ3 TRP A  33       3.367  -0.227  32.824  1.00  0.00           H
ATOM    437  HH2 TRP A  33       4.108   1.257  34.639  1.00  0.00           H
ATOM    438  HE1 TRP A  33       2.295  -1.210  38.580  1.00  0.00           H
ATOM    439  HD1 TRP A  33       0.975  -3.401  38.206  1.00  0.00           H
ATOM    440  H   TRP A  33      -1.607  -4.106  36.385  1.00  0.00           H
ATOM    441  N   ARG A  34      -1.539  -5.639  33.411  1.00  0.00           N
ATOM    442  CA  ARG A  34      -1.898  -6.466  32.250  1.00  0.00           C
ATOM    443  C   ARG A  34      -2.467  -5.642  31.098  1.00  0.00           C
ATOM    444  O   ARG A  34      -2.349  -6.037  29.973  1.00  0.00           O
ATOM    445  CB  ARG A  34      -2.913  -7.550  32.640  1.00  0.00           C
ATOM    446  CG  ARG A  34      -2.399  -8.533  33.665  1.00  0.00           C
ATOM    447  CD  ARG A  34      -3.478  -9.516  34.146  1.00  0.00           C
ATOM    448  NE  ARG A  34      -4.609  -8.835  34.774  1.00  0.00           N
ATOM    449  CZ  ARG A  34      -5.672  -9.455  35.252  1.00  0.00           C
ATOM    450  NH1 ARG A  34      -5.747 -10.780  35.226  1.00  0.00           N
ATOM    451  NH2 ARG A  34      -6.670  -8.758  35.755  1.00  0.00           N
ATOM    452  H   ARG A  34      -2.044  -5.771  34.281  1.00  0.00           H
ATOM    453  HA  ARG A  34      -0.995  -6.961  31.896  1.00  0.00           H
ATOM    454  HB1 ARG A  34      -3.796  -7.061  33.047  1.00  0.00           H
ATOM    455  HB2 ARG A  34      -3.186  -8.103  31.742  1.00  0.00           H
ATOM    456 HH11 ARG A  34      -6.567 -11.249  35.595  1.00  0.00           H
ATOM    457 HH12 ARG A  34      -4.984 -11.324  34.837  1.00  0.00           H
ATOM    458 HH21 ARG A  34      -7.487  -9.234  36.123  1.00  0.00           H
ATOM    459 HH22 ARG A  34      -6.622  -7.744  35.775  1.00  0.00           H
ATOM    460  HE  ARG A  34      -4.575  -7.823  34.847  1.00  0.00           H
ATOM    461  HG1 ARG A  34      -2.028  -7.976  34.524  1.00  0.00           H
ATOM    462  HG2 ARG A  34      -1.583  -9.102  33.221  1.00  0.00           H
ATOM    463  HD1 ARG A  34      -3.033 -10.197  34.870  1.00  0.00           H
ATOM    464  HD2 ARG A  34      -3.842 -10.083  33.290  1.00  0.00           H
ATOM    465  N   LEU A  35      -3.077  -4.498  31.395  1.00  0.00           N
ATOM    466  CA  LEU A  35      -3.549  -3.563  30.388  1.00  0.00           C
ATOM    467  C   LEU A  35      -2.489  -2.530  29.961  1.00  0.00           C
ATOM    468  O   LEU A  35      -2.731  -1.707  29.066  1.00  0.00           O
ATOM    469  CB  LEU A  35      -4.835  -2.871  30.884  1.00  0.00           C
ATOM    470  CG  LEU A  35      -6.039  -3.814  31.110  1.00  0.00           C
ATOM    471  CD1 LEU A  35      -7.252  -3.018  31.625  1.00  0.00           C
ATOM    472  CD2 LEU A  35      -6.397  -4.627  29.836  1.00  0.00           C
ATOM    473  HG  LEU A  35      -5.758  -4.525  31.885  1.00  0.00           H
ATOM    474 HD11 LEU A  35      -8.091  -3.695  31.779  1.00  0.00           H
ATOM    475 HD12 LEU A  35      -7.526  -2.259  30.894  1.00  0.00           H
ATOM    476 HD13 LEU A  35      -6.996  -2.537  32.568  1.00  0.00           H
ATOM    477 HD21 LEU A  35      -7.248  -5.273  30.046  1.00  0.00           H
ATOM    478 HD22 LEU A  35      -5.543  -5.235  29.542  1.00  0.00           H
ATOM    479 HD23 LEU A  35      -6.651  -3.943  29.028  1.00  0.00           H
ATOM    480  H   LEU A  35      -3.220  -4.267  32.373  1.00  0.00           H
ATOM    481  HA  LEU A  35      -3.812  -4.143  29.505  1.00  0.00           H
ATOM    482  HB1 LEU A  35      -4.610  -2.378  31.829  1.00  0.00           H
ATOM    483  HB2 LEU A  35      -5.124  -2.125  30.146  1.00  0.00           H
ATOM    484  N   HIS A  36      -1.315  -2.570  30.577  1.00  0.00           N
ATOM    485  CA  HIS A  36      -0.253  -1.605  30.267  1.00  0.00           C
ATOM    486  C   HIS A  36       1.106  -2.255  29.974  1.00  0.00           C
ATOM    487  O   HIS A  36       2.127  -1.612  30.067  1.00  0.00           O
ATOM    488  CB  HIS A  36      -0.153  -0.553  31.386  1.00  0.00           C
ATOM    489  CG  HIS A  36      -1.428   0.199  31.602  1.00  0.00           C
ATOM    490  ND1 HIS A  36      -1.939   1.093  30.679  1.00  0.00           N
ATOM    491  CD2 HIS A  36      -2.324   0.157  32.617  1.00  0.00           C
ATOM    492  CE1 HIS A  36      -3.082   1.583  31.127  1.00  0.00           C
ATOM    493  NE2 HIS A  36      -3.335   1.038  32.307  1.00  0.00           N
ATOM    494  H   HIS A  36      -1.147  -3.284  31.279  1.00  0.00           H
ATOM    495  HA  HIS A  36      -0.555  -1.079  29.363  1.00  0.00           H
ATOM    496  HE1 HIS A  36      -3.708   2.310  30.612  1.00  0.00           H
ATOM    497  HD2 HIS A  36      -2.257  -0.460  33.512  1.00  0.00           H
ATOM    498  HD1 HIS A  36      -1.503   1.335  29.795  1.00  0.00           H
ATOM    499  HB1 HIS A  36       0.628   0.159  31.122  1.00  0.00           H
ATOM    500  HB2 HIS A  36       0.113  -1.058  32.313  1.00  0.00           H
ATOM    501  N   GLY A  37       1.102  -3.522  29.578  1.00  0.00           N
ATOM    502  CA  GLY A  37       2.313  -4.177  29.104  1.00  0.00           C
ATOM    503  C   GLY A  37       3.348  -4.517  30.171  1.00  0.00           C
ATOM    504  O   GLY A  37       4.515  -4.669  29.859  1.00  0.00           O
ATOM    505  H   GLY A  37       0.234  -4.047  29.607  1.00  0.00           H
ATOM    506  HA1 GLY A  37       2.021  -5.105  28.615  1.00  0.00           H
ATOM    507  HA2 GLY A  37       2.787  -3.518  28.378  1.00  0.00           H
ATOM    508  N   GLY A  38       2.918  -4.682  31.416  1.00  0.00           N
ATOM    509  CA  GLY A  38       3.840  -4.918  32.524  1.00  0.00           C
ATOM    510  C   GLY A  38       3.854  -6.333  33.086  1.00  0.00           C
ATOM    511  O   GLY A  38       4.513  -6.569  34.090  1.00  0.00           O
ATOM    512  HA1 GLY A  38       3.571  -4.240  33.332  1.00  0.00           H
ATOM    513  HA2 GLY A  38       4.846  -4.687  32.176  1.00  0.00           H
ATOM    514  H   GLY A  38       1.921  -4.643  31.602  1.00  0.00           H
ATOM    515  N   VAL A  39       3.138  -7.262  32.449  1.00  0.00           N
ATOM    516  CA  VAL A  39       2.975  -8.636  32.942  1.00  0.00           C
ATOM    517  C   VAL A  39       3.190  -9.675  31.820  1.00  0.00           C
ATOM    518  O   VAL A  39       2.533  -9.682  30.786  1.00  0.00           O
ATOM    519  CB  VAL A  39       1.571  -8.901  33.623  1.00  0.00           C
ATOM    520  CG1 VAL A  39       1.566 -10.230  34.369  1.00  0.00           C
ATOM    521  CG2 VAL A  39       1.152  -7.770  34.549  1.00  0.00           C
ATOM    522  H   VAL A  39       2.683  -7.006  31.578  1.00  0.00           H
ATOM    523 HG11 VAL A  39       1.773 -11.039  33.670  1.00  0.00           H
ATOM    524 HG12 VAL A  39       2.332 -10.214  35.143  1.00  0.00           H
ATOM    525 HG13 VAL A  39       0.590 -10.386  34.826  1.00  0.00           H
ATOM    526  HB  VAL A  39       0.828  -8.967  32.829  1.00  0.00           H
ATOM    527 HG21 VAL A  39       1.892  -7.655  35.339  1.00  0.00           H
ATOM    528 HG22 VAL A  39       1.080  -6.843  33.981  1.00  0.00           H
ATOM    529 HG23 VAL A  39       0.183  -8.001  34.989  1.00  0.00           H
ATOM    530  HA  VAL A  39       3.742  -8.806  33.696  1.00  0.00           H
ATOM    531  N   THR A  40       4.066 -10.617  32.119  1.00  0.00           N
ATOM    532  CA  THR A  40       4.478 -11.677  31.245  1.00  0.00           C
ATOM    533  C   THR A  40       3.567 -12.890  31.511  1.00  0.00           C
ATOM    534  O   THR A  40       2.824 -12.906  32.488  1.00  0.00           O
ATOM    535  CB  THR A  40       5.966 -11.968  31.526  1.00  0.00           C
ATOM    536  OG1 THR A  40       6.129 -12.327  32.908  1.00  0.00           O
ATOM    537  CG2 THR A  40       6.822 -10.712  31.227  1.00  0.00           C
ATOM    538  HA  THR A  40       4.362 -11.357  30.211  1.00  0.00           H
ATOM    539  HB  THR A  40       6.299 -12.791  30.897  1.00  0.00           H
ATOM    540 HG21 THR A  40       7.870 -10.930  31.429  1.00  0.00           H
ATOM    541 HG22 THR A  40       6.494  -9.889  31.860  1.00  0.00           H
ATOM    542 HG23 THR A  40       6.704 -10.434  30.180  1.00  0.00           H
ATOM    543  HG1 THR A  40       6.985 -12.816  33.024  1.00  0.00           H
ATOM    544  H   THR A  40       4.483 -10.588  33.044  1.00  0.00           H
ATOM    545  N   PRO A  41       3.575 -13.887  30.609  1.00  0.00           N
ATOM    546  CA  PRO A  41       2.700 -15.043  30.757  1.00  0.00           C
ATOM    547  C   PRO A  41       2.788 -15.767  32.098  1.00  0.00           C
ATOM    548  O   PRO A  41       3.824 -15.758  32.769  1.00  0.00           O
ATOM    549  CB  PRO A  41       3.170 -15.977  29.629  1.00  0.00           C
ATOM    550  CG  PRO A  41       3.684 -15.088  28.611  1.00  0.00           C
ATOM    551  CD  PRO A  41       4.377 -13.979  29.379  1.00  0.00           C
ATOM    552  HD1 PRO A  41       5.410 -14.242  29.603  1.00  0.00           H
ATOM    553  HD2 PRO A  41       4.353 -13.042  28.824  1.00  0.00           H
ATOM    554  HA  PRO A  41       1.669 -14.743  30.574  1.00  0.00           H
ATOM    555  HB1 PRO A  41       3.951 -16.646  29.985  1.00  0.00           H
ATOM    556  HB2 PRO A  41       2.337 -16.563  29.243  1.00  0.00           H
ATOM    557  HG1 PRO A  41       4.391 -15.609  27.968  1.00  0.00           H
ATOM    558  HG2 PRO A  41       2.872 -14.686  28.007  1.00  0.00           H
ATOM    559  N   VAL A  42       1.662 -16.368  32.463  1.00  0.00           N
ATOM    560  CA  VAL A  42       1.529 -17.201  33.633  1.00  0.00           C
ATOM    561  C   VAL A  42       2.355 -18.468  33.403  1.00  0.00           C
ATOM    562  O   VAL A  42       2.345 -19.052  32.298  1.00  0.00           O
ATOM    563  CB  VAL A  42       0.011 -17.538  33.945  1.00  0.00           C
ATOM    564  CG1 VAL A  42      -0.133 -18.660  35.020  1.00  0.00           C
ATOM    565  CG2 VAL A  42      -0.706 -16.286  34.415  1.00  0.00           C
ATOM    566 HG11 VAL A  42       0.349 -19.568  34.663  1.00  0.00           H
ATOM    567 HG12 VAL A  42      -1.189 -18.856  35.200  1.00  0.00           H
ATOM    568 HG13 VAL A  42       0.340 -18.337  35.946  1.00  0.00           H
ATOM    569  HA  VAL A  42       1.946 -16.668  34.486  1.00  0.00           H
ATOM    570 HG21 VAL A  42      -1.748 -16.522  34.628  1.00  0.00           H
ATOM    571 HG22 VAL A  42      -0.658 -15.526  33.636  1.00  0.00           H
ATOM    572 HG23 VAL A  42      -0.227 -15.910  35.318  1.00  0.00           H
ATOM    573  H   VAL A  42       0.841 -16.232  31.881  1.00  0.00           H
ATOM    574  HB  VAL A  42      -0.462 -17.881  33.025  1.00  0.00           H
ATOM    575  N   LYS A  43       3.106 -18.837  34.440  1.00  0.00           N
ATOM    576  CA  LYS A  43       3.882 -20.076  34.452  1.00  0.00           C
ATOM    577  C   LYS A  43       3.317 -21.111  35.489  1.00  0.00           C
ATOM    578  O   LYS A  43       2.336 -20.862  36.222  1.00  0.00           O
ATOM    579  CB  LYS A  43       5.362 -19.774  34.700  1.00  0.00           C
ATOM    580  CG  LYS A  43       6.031 -18.718  33.781  1.00  0.00           C
ATOM    581  CD  LYS A  43       7.502 -18.530  34.212  1.00  0.00           C
ATOM    582  CE  LYS A  43       8.223 -17.314  33.557  1.00  0.00           C
ATOM    583  NZ  LYS A  43       9.703 -17.282  33.879  1.00  0.00           N
ATOM    584  H   LYS A  43       3.141 -18.233  35.255  1.00  0.00           H
ATOM    585  HA  LYS A  43       3.800 -20.523  33.463  1.00  0.00           H
ATOM    586  HB1 LYS A  43       5.911 -20.707  34.581  1.00  0.00           H
ATOM    587  HB2 LYS A  43       5.458 -19.425  35.727  1.00  0.00           H
ATOM    588  HD1 LYS A  43       7.524 -18.397  35.292  1.00  0.00           H
ATOM    589  HD2 LYS A  43       8.050 -19.433  33.946  1.00  0.00           H
ATOM    590  HG1 LYS A  43       5.502 -17.770  33.870  1.00  0.00           H
ATOM    591  HG2 LYS A  43       5.994 -19.058  32.747  1.00  0.00           H
ATOM    592  HE1 LYS A  43       8.100 -17.374  32.476  1.00  0.00           H
ATOM    593  HE2 LYS A  43       7.765 -16.396  33.923  1.00  0.00           H
ATOM    594  HZ1 LYS A  43      10.129 -16.477  33.433  1.00  0.00           H
ATOM    595  HZ2 LYS A  43       9.829 -17.220  34.884  1.00  0.00           H
ATOM    596  HZ3 LYS A  43      10.142 -18.131  33.535  1.00  0.00           H
ATOM    597  N   ASP A  44       3.893 -22.310  35.443  1.00  0.00           N
ATOM    598  CA  ASP A  44       3.478 -23.436  36.272  1.00  0.00           C
ATOM    599  C   ASP A  44       4.673 -24.106  36.964  1.00  0.00           C
ATOM    600  O   ASP A  44       5.550 -24.697  36.312  1.00  0.00           O
ATOM    601  CB  ASP A  44       2.779 -24.455  35.396  1.00  0.00           C
ATOM    602  CG  ASP A  44       2.027 -25.505  36.201  1.00  0.00           C
ATOM    603  OD1 ASP A  44       2.184 -25.603  37.430  1.00  0.00           O
ATOM    604  OD2 ASP A  44       1.238 -26.233  35.585  1.00  0.00           O
ATOM    605  H   ASP A  44       4.663 -22.449  34.796  1.00  0.00           H
ATOM    606  HB1 ASP A  44       2.070 -23.935  34.754  1.00  0.00           H
ATOM    607  HB2 ASP A  44       3.525 -24.956  34.781  1.00  0.00           H
ATOM    608  HA  ASP A  44       2.781 -23.082  37.030  1.00  0.00           H
ATOM    609  N   GLN A  45       4.672 -24.040  38.287  1.00  0.00           N
ATOM    610  CA  GLN A  45       5.739 -24.625  39.078  1.00  0.00           C
ATOM    611  C   GLN A  45       5.700 -26.168  39.175  1.00  0.00           C
ATOM    612  O   GLN A  45       6.706 -26.783  39.539  1.00  0.00           O
ATOM    613  CB  GLN A  45       5.824 -23.932  40.447  1.00  0.00           C
ATOM    614  CG  GLN A  45       4.637 -24.075  41.306  1.00  0.00           C
ATOM    615  CD  GLN A  45       4.687 -23.249  42.602  1.00  0.00           C
ATOM    616  OE1 GLN A  45       4.300 -22.077  42.639  1.00  0.00           O
ATOM    617  NE2 GLN A  45       5.053 -23.910  43.684  1.00  0.00           N
ATOM    618  HA  GLN A  45       6.665 -24.381  38.560  1.00  0.00           H
ATOM    619  HB1 GLN A  45       6.676 -24.349  40.981  1.00  0.00           H
ATOM    620  HB2 GLN A  45       5.987 -22.869  40.274  1.00  0.00           H
ATOM    621  H   GLN A  45       3.906 -23.569  38.759  1.00  0.00           H
ATOM    622  HG1 GLN A  45       3.764 -23.761  40.735  1.00  0.00           H
ATOM    623  HG2 GLN A  45       4.536 -25.126  41.575  1.00  0.00           H
ATOM    624 HE21 GLN A  45       5.109 -23.431  44.577  1.00  0.00           H
ATOM    625 HE22 GLN A  45       5.278 -24.898  43.623  1.00  0.00           H
ATOM    626  N   ALA A  46       4.586 -26.788  38.759  1.00  0.00           N
ATOM    627  CA  ALA A  46       4.426 -28.236  38.809  1.00  0.00           C
ATOM    628  C   ALA A  46       4.676 -28.770  40.221  1.00  0.00           C
ATOM    629  O   ALA A  46       4.347 -28.091  41.182  1.00  0.00           O
ATOM    630  CB  ALA A  46       5.284 -28.954  37.707  1.00  0.00           C
ATOM    631  HB1 ALA A  46       6.342 -28.818  37.925  1.00  0.00           H
ATOM    632  HB2 ALA A  46       5.049 -30.018  37.700  1.00  0.00           H
ATOM    633  HB3 ALA A  46       5.055 -28.525  36.733  1.00  0.00           H
ATOM    634  H   ALA A  46       3.823 -26.226  38.395  1.00  0.00           H
ATOM    635  HA  ALA A  46       3.382 -28.444  38.577  1.00  0.00           H
ATOM    636  N   LEU A  47       5.211 -29.983  40.371  1.00  0.00           N
ATOM    637  CA  LEU A  47       5.327 -30.602  41.692  1.00  0.00           C
ATOM    638  C   LEU A  47       6.623 -30.130  42.384  1.00  0.00           C
ATOM    639  O   LEU A  47       7.604 -30.862  42.471  1.00  0.00           O
ATOM    640  CB  LEU A  47       5.268 -32.127  41.593  1.00  0.00           C
ATOM    641  CG  LEU A  47       4.416 -32.849  42.674  1.00  0.00           C
ATOM    642  CD1 LEU A  47       4.580 -34.370  42.648  1.00  0.00           C
ATOM    643  CD2 LEU A  47       4.635 -32.297  44.104  1.00  0.00           C
ATOM    644  H   LEU A  47       5.543 -30.486  39.555  1.00  0.00           H
ATOM    645 HD11 LEU A  47       3.961 -34.815  43.425  1.00  0.00           H
ATOM    646 HD12 LEU A  47       5.624 -34.626  42.824  1.00  0.00           H
ATOM    647 HD13 LEU A  47       4.272 -34.752  41.675  1.00  0.00           H
ATOM    648  HG  LEU A  47       3.374 -32.650  42.425  1.00  0.00           H
ATOM    649  HA  LEU A  47       4.483 -30.271  42.295  1.00  0.00           H
ATOM    650 HD21 LEU A  47       5.681 -32.414  44.382  1.00  0.00           H
ATOM    651 HD22 LEU A  47       4.009 -32.847  44.805  1.00  0.00           H
ATOM    652 HD23 LEU A  47       4.368 -31.242  44.130  1.00  0.00           H
ATOM    653  HB1 LEU A  47       4.854 -32.382  40.618  1.00  0.00           H
ATOM    654  HB2 LEU A  47       6.287 -32.505  41.664  1.00  0.00           H
ATOM    655  N   CYS A  48       6.612 -28.897  42.887  1.00  0.00           N
ATOM    656  CA  CYS A  48       7.807 -28.290  43.435  1.00  0.00           C
ATOM    657  C   CYS A  48       7.423 -27.046  44.226  1.00  0.00           C
ATOM    658  O   CYS A  48       6.573 -26.280  43.787  1.00  0.00           O
ATOM    659  CB  CYS A  48       8.779 -27.970  42.281  1.00  0.00           C
ATOM    660  SG  CYS A  48      10.354 -27.185  42.697  1.00  0.00           S
ATOM    661  HA  CYS A  48       8.284 -29.001  44.108  1.00  0.00           H
ATOM    662  H   CYS A  48       5.745 -28.370  42.886  1.00  0.00           H
ATOM    663  HB1 CYS A  48       9.007 -28.909  41.778  1.00  0.00           H
ATOM    664  HB2 CYS A  48       8.258 -27.307  41.592  1.00  0.00           H
ATOM    665  N   GLY A  49       8.047 -26.843  45.392  1.00  0.00           N
ATOM    666  CA  GLY A  49       7.774 -25.671  46.235  1.00  0.00           C
ATOM    667  C   GLY A  49       8.600 -24.440  45.891  1.00  0.00           C
ATOM    668  O   GLY A  49       9.115 -23.749  46.778  1.00  0.00           O
ATOM    669  HA1 GLY A  49       7.980 -25.941  47.270  1.00  0.00           H
ATOM    670  HA2 GLY A  49       6.721 -25.415  46.130  1.00  0.00           H
ATOM    671  H   GLY A  49       8.733 -27.523  45.705  1.00  0.00           H
ATOM    672  N   SER A  50       8.705 -24.161  44.597  1.00  0.00           N
ATOM    673  CA  SER A  50       9.526 -23.053  44.082  1.00  0.00           C
ATOM    674  C   SER A  50       8.777 -21.742  43.866  1.00  0.00           C
ATOM    675  O   SER A  50       9.219 -20.916  43.083  1.00  0.00           O
ATOM    676  CB  SER A  50      10.144 -23.473  42.744  1.00  0.00           C
ATOM    677  OG  SER A  50       9.094 -23.924  41.874  1.00  0.00           O
ATOM    678  HG  SER A  50       9.480 -24.488  41.153  1.00  0.00           H
ATOM    679  H   SER A  50       8.197 -24.738  43.934  1.00  0.00           H
ATOM    680  HA  SER A  50      10.334 -22.871  44.788  1.00  0.00           H
ATOM    681  HB1 SER A  50      10.857 -24.280  42.907  1.00  0.00           H
ATOM    682  HB2 SER A  50      10.654 -22.623  42.293  1.00  0.00           H
ATOM    683  N   CYS A  51       7.656 -21.548  44.550  1.00  0.00           N
ATOM    684  CA  CYS A  51       6.856 -20.321  44.444  1.00  0.00           C
ATOM    685  C   CYS A  51       7.696 -19.078  44.689  1.00  0.00           C
ATOM    686  O   CYS A  51       7.524 -18.059  44.015  1.00  0.00           O
ATOM    687  CB  CYS A  51       5.698 -20.339  45.459  1.00  0.00           C
ATOM    688  SG  CYS A  51       6.222 -20.625  47.137  1.00  0.00           S
ATOM    689  HB1 CYS A  51       5.005 -21.130  45.176  1.00  0.00           H
ATOM    690  HB2 CYS A  51       5.189 -19.378  45.417  1.00  0.00           H
ATOM    691  HG  CYS A  51       7.270 -19.753  47.454  1.00  0.00           H
ATOM    692  H   CYS A  51       7.337 -22.282  45.175  1.00  0.00           H
ATOM    693  HA  CYS A  51       6.437 -20.265  43.440  1.00  0.00           H
ATOM    694  N   TRP A  52       8.616 -19.166  45.644  1.00  0.00           N
ATOM    695  CA  TRP A  52       9.526 -18.041  45.953  1.00  0.00           C
ATOM    696  C   TRP A  52      10.356 -17.532  44.736  1.00  0.00           C
ATOM    697  O   TRP A  52      10.692 -16.345  44.637  1.00  0.00           O
ATOM    698  CB  TRP A  52      10.458 -18.407  47.098  1.00  0.00           C
ATOM    699  CG  TRP A  52      11.308 -19.595  46.781  1.00  0.00           C
ATOM    700  CD1 TRP A  52      10.984 -20.884  47.007  1.00  0.00           C
ATOM    701  CD2 TRP A  52      12.600 -19.616  46.133  1.00  0.00           C
ATOM    702  NE1 TRP A  52      11.972 -21.705  46.569  1.00  0.00           N
ATOM    703  CE2 TRP A  52      12.988 -20.964  46.040  1.00  0.00           C
ATOM    704  CE3 TRP A  52      13.466 -18.630  45.630  1.00  0.00           C
ATOM    705  CZ2 TRP A  52      14.204 -21.358  45.496  1.00  0.00           C
ATOM    706  CZ3 TRP A  52      14.669 -19.023  45.078  1.00  0.00           C
ATOM    707  CH2 TRP A  52      15.029 -20.373  45.015  1.00  0.00           C
ATOM    708  H   TRP A  52       8.697 -20.028  46.175  1.00  0.00           H
ATOM    709  HA  TRP A  52       8.908 -17.210  46.292  1.00  0.00           H
ATOM    710  HD1 TRP A  52      10.059 -21.220  47.475  1.00  0.00           H
ATOM    711  HZ2 TRP A  52      14.491 -22.408  45.453  1.00  0.00           H
ATOM    712  HB1 TRP A  52       9.858 -18.632  47.979  1.00  0.00           H
ATOM    713  HB2 TRP A  52      11.107 -17.558  47.307  1.00  0.00           H
ATOM    714  HZ3 TRP A  52      15.349 -18.270  44.685  1.00  0.00           H
ATOM    715  HE3 TRP A  52      13.193 -17.576  45.675  1.00  0.00           H
ATOM    716  HH2 TRP A  52      15.986 -20.649  44.574  1.00  0.00           H
ATOM    717  HE1 TRP A  52      11.957 -22.719  46.627  1.00  0.00           H
ATOM    718  N   ALA A  53      10.676 -18.463  43.846  1.00  0.00           N
ATOM    719  CA  ALA A  53      11.456 -18.227  42.629  1.00  0.00           C
ATOM    720  C   ALA A  53      10.540 -17.701  41.510  1.00  0.00           C
ATOM    721  O   ALA A  53      10.892 -16.809  40.770  1.00  0.00           O
ATOM    722  CB  ALA A  53      12.153 -19.552  42.226  1.00  0.00           C
ATOM    723  HB1 ALA A  53      11.399 -20.309  42.015  1.00  0.00           H
ATOM    724  HB2 ALA A  53      12.759 -19.386  41.337  1.00  0.00           H
ATOM    725  HB3 ALA A  53      12.789 -19.890  43.042  1.00  0.00           H
ATOM    726  H   ALA A  53      10.356 -19.411  44.022  1.00  0.00           H
ATOM    727  HA  ALA A  53      12.218 -17.479  42.840  1.00  0.00           H
ATOM    728  N   PHE A  54       9.331 -18.218  41.414  1.00  0.00           N
ATOM    729  CA  PHE A  54       8.313 -17.694  40.496  1.00  0.00           C
ATOM    730  C   PHE A  54       7.872 -16.257  40.833  1.00  0.00           C
ATOM    731  O   PHE A  54       7.804 -15.359  39.954  1.00  0.00           O
ATOM    732  CB  PHE A  54       7.151 -18.707  40.410  1.00  0.00           C
ATOM    733  CG  PHE A  54       7.482 -19.881  39.531  1.00  0.00           C
ATOM    734  CD1 PHE A  54       8.097 -21.000  40.051  1.00  0.00           C
ATOM    735  CD2 PHE A  54       7.268 -19.817  38.152  1.00  0.00           C
ATOM    736  CE1 PHE A  54       8.445 -22.079  39.225  1.00  0.00           C
ATOM    737  CE2 PHE A  54       7.657 -20.892  37.285  1.00  0.00           C
ATOM    738  CZ  PHE A  54       8.261 -22.009  37.838  1.00  0.00           C
ATOM    739  H   PHE A  54       9.095 -19.014  41.999  1.00  0.00           H
ATOM    740  HA  PHE A  54       8.770 -17.657  39.509  1.00  0.00           H
ATOM    741  HZ  PHE A  54       8.590 -22.828  37.199  1.00  0.00           H
ATOM    742  HE1 PHE A  54       8.863 -22.982  39.668  1.00  0.00           H
ATOM    743  HB1 PHE A  54       6.929 -19.072  41.412  1.00  0.00           H
ATOM    744  HB2 PHE A  54       6.275 -18.203  40.006  1.00  0.00           H
ATOM    745  HE2 PHE A  54       7.480 -20.831  36.212  1.00  0.00           H
ATOM    746  HD1 PHE A  54       8.315 -21.047  41.117  1.00  0.00           H
ATOM    747  HD2 PHE A  54       6.796 -18.932  37.726  1.00  0.00           H
ATOM    748  N   SER A  55       7.646 -16.018  42.121  1.00  0.00           N
ATOM    749  CA  SER A  55       7.326 -14.671  42.609  1.00  0.00           C
ATOM    750  C   SER A  55       8.413 -13.662  42.298  1.00  0.00           C
ATOM    751  O   SER A  55       8.164 -12.667  41.607  1.00  0.00           O
ATOM    752  CB  SER A  55       7.083 -14.705  44.100  1.00  0.00           C
ATOM    753  OG  SER A  55       6.620 -13.465  44.563  1.00  0.00           O
ATOM    754  HB1 SER A  55       6.338 -15.468  44.322  1.00  0.00           H
ATOM    755  HB2 SER A  55       8.015 -14.948  44.607  1.00  0.00           H
ATOM    756  H   SER A  55       7.696 -16.785  42.783  1.00  0.00           H
ATOM    757  HA  SER A  55       6.408 -14.342  42.123  1.00  0.00           H
ATOM    758  HG  SER A  55       5.628 -13.445  44.522  1.00  0.00           H
ATOM    759  N   SER A  56       9.618 -13.922  42.787  1.00  0.00           N
ATOM    760  CA  SER A  56      10.715 -13.016  42.633  1.00  0.00           C
ATOM    761  C   SER A  56      11.142 -12.836  41.163  1.00  0.00           C
ATOM    762  O   SER A  56      11.275 -11.712  40.715  1.00  0.00           O
ATOM    763  CB  SER A  56      11.886 -13.441  43.514  1.00  0.00           C
ATOM    764  OG  SER A  56      12.370 -14.722  43.146  1.00  0.00           O
ATOM    765  HG  SER A  56      11.886 -15.419  43.661  1.00  0.00           H
ATOM    766  H   SER A  56       9.767 -14.792  43.287  1.00  0.00           H
ATOM    767  HB1 SER A  56      11.556 -13.471  44.551  1.00  0.00           H
ATOM    768  HB2 SER A  56      12.690 -12.714  43.409  1.00  0.00           H
ATOM    769  HA  SER A  56      10.380 -12.043  42.991  1.00  0.00           H
ATOM    770  N   VAL A  57      11.357 -13.920  40.413  1.00  0.00           N
ATOM    771  CA  VAL A  57      11.713 -13.788  38.997  1.00  0.00           C
ATOM    772  C   VAL A  57      10.629 -13.077  38.192  1.00  0.00           C
ATOM    773  O   VAL A  57      10.921 -12.252  37.325  1.00  0.00           O
ATOM    774  CB  VAL A  57      12.041 -15.145  38.341  1.00  0.00           C
ATOM    775  CG1 VAL A  57      12.119 -14.999  36.824  1.00  0.00           C
ATOM    776  CG2 VAL A  57      13.356 -15.718  38.919  1.00  0.00           C
ATOM    777  HB  VAL A  57      11.235 -15.839  38.575  1.00  0.00           H
ATOM    778 HG21 VAL A  57      13.248 -15.859  39.994  1.00  0.00           H
ATOM    779 HG22 VAL A  57      13.573 -16.674  38.447  1.00  0.00           H
ATOM    780 HG23 VAL A  57      14.171 -15.023  38.724  1.00  0.00           H
ATOM    781 HG11 VAL A  57      11.162 -14.643  36.444  1.00  0.00           H
ATOM    782 HG12 VAL A  57      12.351 -15.964  36.378  1.00  0.00           H
ATOM    783 HG13 VAL A  57      12.899 -14.284  36.568  1.00  0.00           H
ATOM    784  H   VAL A  57      11.273 -14.843  40.826  1.00  0.00           H
ATOM    785  HA  VAL A  57      12.611 -13.175  38.944  1.00  0.00           H
ATOM    786  N   GLY A  58       9.377 -13.386  38.486  1.00  0.00           N
ATOM    787  CA  GLY A  58       8.259 -12.764  37.793  1.00  0.00           C
ATOM    788  C   GLY A  58       8.205 -11.269  37.977  1.00  0.00           C
ATOM    789  O   GLY A  58       7.896 -10.541  37.043  1.00  0.00           O
ATOM    790  H   GLY A  58       9.192 -14.072  39.211  1.00  0.00           H
ATOM    791  HA1 GLY A  58       7.333 -13.193  38.174  1.00  0.00           H
ATOM    792  HA2 GLY A  58       8.348 -12.979  36.729  1.00  0.00           H
ATOM    793  N   SER A  59       8.491 -10.795  39.192  1.00  0.00           N
ATOM    794  CA  SER A  59       8.470  -9.366  39.459  1.00  0.00           C
ATOM    795  C   SER A  59       9.603  -8.666  38.671  1.00  0.00           C
ATOM    796  O   SER A  59       9.449  -7.520  38.251  1.00  0.00           O
ATOM    797  CB  SER A  59       8.490  -9.078  40.962  1.00  0.00           C
ATOM    798  OG  SER A  59       9.725  -9.402  41.574  1.00  0.00           O
ATOM    799  HB1 SER A  59       7.704  -9.663  41.438  1.00  0.00           H
ATOM    800  HB2 SER A  59       8.295  -8.017  41.115  1.00  0.00           H
ATOM    801  HG  SER A  59      10.070 -10.251  41.192  1.00  0.00           H
ATOM    802  H   SER A  59       8.726 -11.441  39.939  1.00  0.00           H
ATOM    803  HA  SER A  59       7.527  -8.982  39.073  1.00  0.00           H
ATOM    804  N   VAL A  60      10.709  -9.381  38.448  1.00  0.00           N
ATOM    805  CA  VAL A  60      11.837  -8.879  37.655  1.00  0.00           C
ATOM    806  C   VAL A  60      11.489  -8.832  36.169  1.00  0.00           C
ATOM    807  O   VAL A  60      11.807  -7.857  35.485  1.00  0.00           O
ATOM    808  CB  VAL A  60      13.147  -9.697  37.910  1.00  0.00           C
ATOM    809  CG1 VAL A  60      14.335  -9.127  37.070  1.00  0.00           C
ATOM    810  CG2 VAL A  60      13.510  -9.738  39.424  1.00  0.00           C
ATOM    811  HA  VAL A  60      12.027  -7.855  37.975  1.00  0.00           H
ATOM    812 HG11 VAL A  60      14.089  -9.182  36.011  1.00  0.00           H
ATOM    813 HG12 VAL A  60      15.232  -9.713  37.266  1.00  0.00           H
ATOM    814 HG13 VAL A  60      14.511  -8.089  37.349  1.00  0.00           H
ATOM    815 HG21 VAL A  60      12.698 -10.206  39.980  1.00  0.00           H
ATOM    816 HG22 VAL A  60      14.424 -10.313  39.563  1.00  0.00           H
ATOM    817 HG23 VAL A  60      13.661  -8.723  39.789  1.00  0.00           H
ATOM    818  H   VAL A  60      10.772 -10.313  38.845  1.00  0.00           H
ATOM    819  HB  VAL A  60      12.969 -10.720  37.583  1.00  0.00           H
ATOM    820  N   GLU A  61      10.836  -9.879  35.665  1.00  0.00           N
ATOM    821  CA  GLU A  61      10.277  -9.884  34.292  1.00  0.00           C
ATOM    822  C   GLU A  61       9.386  -8.669  34.066  1.00  0.00           C
ATOM    823  O   GLU A  61       9.514  -7.984  33.050  1.00  0.00           O
ATOM    824  CB  GLU A  61       9.489 -11.173  34.013  1.00  0.00           C
ATOM    825  CG  GLU A  61      10.360 -12.411  33.792  1.00  0.00           C
ATOM    826  CD  GLU A  61       9.573 -13.704  33.560  1.00  0.00           C
ATOM    827  OE1 GLU A  61       8.311 -13.703  33.663  1.00  0.00           O
ATOM    828  OE2 GLU A  61      10.221 -14.745  33.262  1.00  0.00           O
ATOM    829  HG1 GLU A  61      10.989 -12.234  32.921  1.00  0.00           H
ATOM    830  HG2 GLU A  61      10.988 -12.547  34.671  1.00  0.00           H
ATOM    831  H   GLU A  61      10.717 -10.704  36.243  1.00  0.00           H
ATOM    832  HB1 GLU A  61       8.835 -11.363  34.863  1.00  0.00           H
ATOM    833  HB2 GLU A  61       8.886 -11.017  33.120  1.00  0.00           H
ATOM    834  HA  GLU A  61      11.106  -9.833  33.587  1.00  0.00           H
ATOM    835  N   SER A  62       8.500  -8.400  35.020  1.00  0.00           N
ATOM    836  CA  SER A  62       7.663  -7.197  35.004  1.00  0.00           C
ATOM    837  C   SER A  62       8.455  -5.864  34.998  1.00  0.00           C
ATOM    838  O   SER A  62       8.114  -4.962  34.215  1.00  0.00           O
ATOM    839  CB  SER A  62       6.638  -7.224  36.143  1.00  0.00           C
ATOM    840  OG  SER A  62       5.563  -8.117  35.837  1.00  0.00           O
ATOM    841  HB1 SER A  62       6.239  -6.221  36.288  1.00  0.00           H
ATOM    842  HB2 SER A  62       7.128  -7.555  37.057  1.00  0.00           H
ATOM    843  HA  SER A  62       7.096  -7.225  34.075  1.00  0.00           H
ATOM    844  H   SER A  62       8.399  -9.053  35.790  1.00  0.00           H
ATOM    845  HG  SER A  62       5.012  -7.733  35.105  1.00  0.00           H
ATOM    846  N   GLN A  63       9.501  -5.729  35.814  1.00  0.00           N
ATOM    847  CA  GLN A  63      10.283  -4.486  35.793  1.00  0.00           C
ATOM    848  C   GLN A  63      10.985  -4.299  34.471  1.00  0.00           C
ATOM    849  O   GLN A  63      10.993  -3.215  33.923  1.00  0.00           O
ATOM    850  CB  GLN A  63      11.368  -4.456  36.853  1.00  0.00           C
ATOM    851  CG  GLN A  63      10.994  -3.930  38.154  1.00  0.00           C
ATOM    852  CD  GLN A  63      10.338  -2.588  38.153  1.00  0.00           C
ATOM    853  OE1 GLN A  63      10.987  -1.559  37.925  1.00  0.00           O
ATOM    854  NE2 GLN A  63       9.046  -2.580  38.516  1.00  0.00           N
ATOM    855 HE21 GLN A  63       8.531  -1.706  38.540  1.00  0.00           H
ATOM    856 HE22 GLN A  63       8.584  -3.448  38.767  1.00  0.00           H
ATOM    857  HA  GLN A  63       9.610  -3.645  35.955  1.00  0.00           H
ATOM    858  HG1 GLN A  63      11.898  -3.859  38.757  1.00  0.00           H
ATOM    859  HG2 GLN A  63      10.305  -4.637  38.614  1.00  0.00           H
ATOM    860  HB1 GLN A  63      11.716  -5.478  36.998  1.00  0.00           H
ATOM    861  HB2 GLN A  63      12.184  -3.844  36.472  1.00  0.00           H
ATOM    862  H   GLN A  63       9.755  -6.481  36.446  1.00  0.00           H
ATOM    863  N   TYR A  64      11.596  -5.368  33.978  1.00  0.00           N
ATOM    864  CA  TYR A  64      12.164  -5.353  32.621  1.00  0.00           C
ATOM    865  C   TYR A  64      11.147  -4.951  31.558  1.00  0.00           C
ATOM    866  O   TYR A  64      11.468  -4.128  30.719  1.00  0.00           O
ATOM    867  CB  TYR A  64      12.858  -6.686  32.257  1.00  0.00           C
ATOM    868  CG  TYR A  64      14.316  -6.734  32.616  1.00  0.00           C
ATOM    869  CD1 TYR A  64      14.731  -6.980  33.913  1.00  0.00           C
ATOM    870  CD2 TYR A  64      15.287  -6.541  31.657  1.00  0.00           C
ATOM    871  CE1 TYR A  64      16.111  -7.018  34.247  1.00  0.00           C
ATOM    872  CE2 TYR A  64      16.645  -6.578  31.968  1.00  0.00           C
ATOM    873  CZ  TYR A  64      17.055  -6.816  33.253  1.00  0.00           C
ATOM    874  OH  TYR A  64      18.405  -6.843  33.539  1.00  0.00           O
ATOM    875  HB1 TYR A  64      12.349  -7.492  32.783  1.00  0.00           H
ATOM    876  HB2 TYR A  64      12.764  -6.838  31.182  1.00  0.00           H
ATOM    877  HD1 TYR A  64      13.987  -7.147  34.690  1.00  0.00           H
ATOM    878  HA  TYR A  64      12.938  -4.587  32.616  1.00  0.00           H
ATOM    879  H   TYR A  64      11.672  -6.207  34.544  1.00  0.00           H
ATOM    880  HD2 TYR A  64      14.984  -6.354  30.627  1.00  0.00           H
ATOM    881  HE2 TYR A  64      17.385  -6.417  31.184  1.00  0.00           H
ATOM    882  HE1 TYR A  64      16.423  -7.204  35.273  1.00  0.00           H
ATOM    883  HH  TYR A  64      18.541  -6.694  34.511  1.00  0.00           H
ATOM    884  N   ALA A  65       9.932  -5.501  31.604  1.00  0.00           N
ATOM    885  CA  ALA A  65       8.914  -5.192  30.589  1.00  0.00           C
ATOM    886  C   ALA A  65       8.528  -3.725  30.631  1.00  0.00           C
ATOM    887  O   ALA A  65       8.395  -3.073  29.598  1.00  0.00           O
ATOM    888  CB  ALA A  65       7.648  -6.106  30.741  1.00  0.00           C
ATOM    889  H   ALA A  65       9.706  -6.146  32.354  1.00  0.00           H
ATOM    890  HB1 ALA A  65       7.949  -7.152  30.708  1.00  0.00           H
ATOM    891  HB2 ALA A  65       6.953  -5.902  29.928  1.00  0.00           H
ATOM    892  HB3 ALA A  65       7.162  -5.898  31.694  1.00  0.00           H
ATOM    893  HA  ALA A  65       9.350  -5.391  29.612  1.00  0.00           H
ATOM    894  N   ILE A  66       8.371  -3.202  31.837  1.00  0.00           N
ATOM    895  CA  ILE A  66       7.944  -1.826  32.050  1.00  0.00           C
ATOM    896  C   ILE A  66       9.054  -0.833  31.671  1.00  0.00           C
ATOM    897  O   ILE A  66       8.785   0.154  31.024  1.00  0.00           O
ATOM    898  CB  ILE A  66       7.482  -1.616  33.541  1.00  0.00           C
ATOM    899  CG1 ILE A  66       6.237  -2.478  33.847  1.00  0.00           C
ATOM    900  CG2 ILE A  66       7.206  -0.143  33.844  1.00  0.00           C
ATOM    901  CD1 ILE A  66       5.983  -2.677  35.316  1.00  0.00           C
ATOM    902  HA  ILE A  66       7.088  -1.636  31.403  1.00  0.00           H
ATOM    903  H   ILE A  66       8.556  -3.784  32.647  1.00  0.00           H
ATOM    904  HB  ILE A  66       8.289  -1.948  34.192  1.00  0.00           H
ATOM    905 HG11 ILE A  66       6.374  -3.455  33.387  1.00  0.00           H
ATOM    906 HG12 ILE A  66       5.366  -1.991  33.411  1.00  0.00           H
ATOM    907 HG21 ILE A  66       8.113   0.437  33.681  1.00  0.00           H
ATOM    908 HG22 ILE A  66       6.890  -0.039  34.881  1.00  0.00           H
ATOM    909 HG23 ILE A  66       6.418   0.222  33.186  1.00  0.00           H
ATOM    910 HD11 ILE A  66       6.840  -3.174  35.768  1.00  0.00           H
ATOM    911 HD12 ILE A  66       5.094  -3.291  35.451  1.00  0.00           H
ATOM    912 HD13 ILE A  66       5.831  -1.710  35.792  1.00  0.00           H
ATOM    913  N   ARG A  67      10.294  -1.094  32.079  1.00  0.00           N
ATOM    914  CA  ARG A  67      11.375  -0.131  31.922  1.00  0.00           C
ATOM    915  C   ARG A  67      12.058  -0.219  30.567  1.00  0.00           C
ATOM    916  O   ARG A  67      12.530   0.788  30.043  1.00  0.00           O
ATOM    917  CB  ARG A  67      12.434  -0.325  33.004  1.00  0.00           C
ATOM    918  CG  ARG A  67      11.925  -0.309  34.434  1.00  0.00           C
ATOM    919  CD  ARG A  67      11.293   1.020  34.817  1.00  0.00           C
ATOM    920  NE  ARG A  67      10.420   0.845  35.997  1.00  0.00           N
ATOM    921  CZ  ARG A  67       9.559   1.759  36.443  1.00  0.00           C
ATOM    922  NH1 ARG A  67       9.424   2.926  35.845  1.00  0.00           N
ATOM    923  NH2 ARG A  67       8.830   1.500  37.510  1.00  0.00           N
ATOM    924  HE  ARG A  67      10.480  -0.033  36.503  1.00  0.00           H
ATOM    925 HH21 ARG A  67       8.172   2.192  37.855  1.00  0.00           H
ATOM    926 HH22 ARG A  67       8.926   0.609  37.987  1.00  0.00           H
ATOM    927  H   ARG A  67      10.491  -1.990  32.512  1.00  0.00           H
ATOM    928  HA  ARG A  67      10.958   0.869  32.028  1.00  0.00           H
ATOM    929  HG1 ARG A  67      11.179  -1.095  34.547  1.00  0.00           H
ATOM    930  HG2 ARG A  67      12.761  -0.503  35.103  1.00  0.00           H
ATOM    931  HD1 ARG A  67      12.077   1.738  35.052  1.00  0.00           H
ATOM    932  HD2 ARG A  67      10.700   1.391  33.982  1.00  0.00           H
ATOM    933 HH11 ARG A  67       8.761   3.606  36.203  1.00  0.00           H
ATOM    934 HH12 ARG A  67       9.982   3.144  35.026  1.00  0.00           H
ATOM    935  HB1 ARG A  67      12.916  -1.286  32.831  1.00  0.00           H
ATOM    936  HB2 ARG A  67      13.167   0.473  32.901  1.00  0.00           H
ATOM    937  N   LYS A  68      12.121  -1.424  30.004  1.00  0.00           N
ATOM    938  CA  LYS A  68      12.806  -1.629  28.741  1.00  0.00           C
ATOM    939  C   LYS A  68      11.837  -1.843  27.586  1.00  0.00           C
ATOM    940  O   LYS A  68      12.229  -1.808  26.437  1.00  0.00           O
ATOM    941  CB  LYS A  68      13.828  -2.747  28.889  1.00  0.00           C
ATOM    942  CG  LYS A  68      14.870  -2.423  29.962  1.00  0.00           C
ATOM    943  CD  LYS A  68      16.027  -3.407  29.925  1.00  0.00           C
ATOM    944  CE  LYS A  68      17.409  -2.714  29.965  1.00  0.00           C
ATOM    945  NZ  LYS A  68      18.284  -3.209  28.801  1.00  0.00           N
ATOM    946  HA  LYS A  68      13.360  -0.716  28.527  1.00  0.00           H
ATOM    947  HD1 LYS A  68      15.957  -3.990  29.009  1.00  0.00           H
ATOM    948  HD2 LYS A  68      15.946  -4.071  30.785  1.00  0.00           H
ATOM    949  H   LYS A  68      11.682  -2.214  30.467  1.00  0.00           H
ATOM    950  HB1 LYS A  68      13.310  -3.664  29.166  1.00  0.00           H
ATOM    951  HB2 LYS A  68      14.335  -2.890  27.936  1.00  0.00           H
ATOM    952  HG1 LYS A  68      14.396  -2.469  30.942  1.00  0.00           H
ATOM    953  HG2 LYS A  68      15.253  -1.418  29.792  1.00  0.00           H
ATOM    954  HE1 LYS A  68      17.900  -2.946  30.909  1.00  0.00           H
ATOM    955  HE2 LYS A  68      17.273  -1.637  29.881  1.00  0.00           H
ATOM    956  HZ1 LYS A  68      19.187  -2.748  28.837  1.00  0.00           H
ATOM    957  HZ2 LYS A  68      17.828  -2.993  27.920  1.00  0.00           H
ATOM    958  HZ3 LYS A  68      18.413  -4.213  28.878  1.00  0.00           H
ATOM    959  N   LYS A  69      10.561  -2.023  27.897  1.00  0.00           N
ATOM    960  CA  LYS A  69       9.514  -2.113  26.869  1.00  0.00           C
ATOM    961  C   LYS A  69       9.798  -3.191  25.814  1.00  0.00           C
ATOM    962  O   LYS A  69       9.665  -2.980  24.630  1.00  0.00           O
ATOM    963  CB  LYS A  69       9.221  -0.726  26.246  1.00  0.00           C
ATOM    964  CG  LYS A  69       8.553   0.211  27.261  1.00  0.00           C
ATOM    965  CD  LYS A  69       8.317   1.614  26.708  1.00  0.00           C
ATOM    966  CE  LYS A  69       7.642   2.511  27.733  1.00  0.00           C
ATOM    967  NZ  LYS A  69       7.338   3.861  27.182  1.00  0.00           N
ATOM    968  H   LYS A  69      10.299  -2.101  28.875  1.00  0.00           H
ATOM    969  HA  LYS A  69       8.603  -2.418  27.383  1.00  0.00           H
ATOM    970  HB1 LYS A  69      10.158  -0.281  25.915  1.00  0.00           H
ATOM    971  HB2 LYS A  69       8.558  -0.854  25.391  1.00  0.00           H
ATOM    972  HD1 LYS A  69       7.682   1.544  25.826  1.00  0.00           H
ATOM    973  HD2 LYS A  69       9.275   2.051  26.432  1.00  0.00           H
ATOM    974  HE1 LYS A  69       8.303   2.623  28.591  1.00  0.00           H
ATOM    975  HE2 LYS A  69       6.711   2.043  28.050  1.00  0.00           H
ATOM    976  HG1 LYS A  69       9.194   0.286  28.138  1.00  0.00           H
ATOM    977  HG2 LYS A  69       7.593  -0.215  27.548  1.00  0.00           H
ATOM    978  HZ1 LYS A  69       6.889   4.425  27.897  1.00  0.00           H
ATOM    979  HZ2 LYS A  69       6.717   3.769  26.385  1.00  0.00           H
ATOM    980  HZ3 LYS A  69       8.200   4.309  26.889  1.00  0.00           H
ATOM    981  N   ALA A  70      10.165  -4.365  26.292  1.00  0.00           N
ATOM    982  CA  ALA A  70      10.417  -5.515  25.440  1.00  0.00           C
ATOM    983  C   ALA A  70      10.154  -6.707  26.334  1.00  0.00           C
ATOM    984  O   ALA A  70       9.998  -6.551  27.546  1.00  0.00           O
ATOM    985  CB  ALA A  70      11.854  -5.534  24.907  1.00  0.00           C
ATOM    986  HB1 ALA A  70      12.015  -4.667  24.268  1.00  0.00           H
ATOM    987  HB2 ALA A  70      12.551  -5.504  25.742  1.00  0.00           H
ATOM    988  HB3 ALA A  70      12.015  -6.444  24.331  1.00  0.00           H
ATOM    989  H   ALA A  70      10.275  -4.469  27.296  1.00  0.00           H
ATOM    990  HA  ALA A  70       9.715  -5.517  24.607  1.00  0.00           H
ATOM    991  N   LEU A  71      10.095  -7.884  25.726  1.00  0.00           N
ATOM    992  CA  LEU A  71       9.709  -9.084  26.423  1.00  0.00           C
ATOM    993  C   LEU A  71      10.969  -9.810  26.907  1.00  0.00           C
ATOM    994  O   LEU A  71      11.817 -10.171  26.111  1.00  0.00           O
ATOM    995  CB  LEU A  71       8.906  -9.975  25.477  1.00  0.00           C
ATOM    996  CG  LEU A  71       8.517 -11.322  26.063  1.00  0.00           C
ATOM    997  CD1 LEU A  71       7.546 -11.087  27.225  1.00  0.00           C
ATOM    998  CD2 LEU A  71       7.963 -12.204  24.944  1.00  0.00           C
ATOM    999  HB1 LEU A  71       7.994  -9.446  25.203  1.00  0.00           H
ATOM   1000  HB2 LEU A  71       9.505 -10.152  24.585  1.00  0.00           H
ATOM   1001 HD21 LEU A  71       7.680 -13.173  25.352  1.00  0.00           H
ATOM   1002 HD22 LEU A  71       8.725 -12.340  24.178  1.00  0.00           H
ATOM   1003 HD23 LEU A  71       7.088 -11.726  24.504  1.00  0.00           H
ATOM   1004  H   LEU A  71      10.329  -7.941  24.740  1.00  0.00           H
ATOM   1005  HA  LEU A  71       9.092  -8.820  27.281  1.00  0.00           H
ATOM   1006  HG  LEU A  71       9.415 -11.795  26.458  1.00  0.00           H
ATOM   1007 HD11 LEU A  71       7.257 -12.044  27.656  1.00  0.00           H
ATOM   1008 HD12 LEU A  71       6.659 -10.572  26.859  1.00  0.00           H
ATOM   1009 HD13 LEU A  71       8.031 -10.477  27.986  1.00  0.00           H
ATOM   1010  N   PHE A  72      11.073 -10.001  28.213  1.00  0.00           N
ATOM   1011  CA  PHE A  72      12.168 -10.718  28.822  1.00  0.00           C
ATOM   1012  C   PHE A  72      11.581 -11.826  29.658  1.00  0.00           C
ATOM   1013  O   PHE A  72      10.746 -11.582  30.524  1.00  0.00           O
ATOM   1014  CB  PHE A  72      12.987  -9.792  29.724  1.00  0.00           C
ATOM   1015  CG  PHE A  72      13.746  -8.703  28.983  1.00  0.00           C
ATOM   1016  CD1 PHE A  72      13.118  -7.516  28.626  1.00  0.00           C
ATOM   1017  CD2 PHE A  72      15.089  -8.861  28.686  1.00  0.00           C
ATOM   1018  CE1 PHE A  72      13.823  -6.500  27.975  1.00  0.00           C
ATOM   1019  CE2 PHE A  72      15.810  -7.852  28.027  1.00  0.00           C
ATOM   1020  CZ  PHE A  72      15.173  -6.666  27.686  1.00  0.00           C
ATOM   1021  HA  PHE A  72      12.808 -11.139  28.049  1.00  0.00           H
ATOM   1022  HB1 PHE A  72      12.307  -9.314  30.429  1.00  0.00           H
ATOM   1023  HB2 PHE A  72      13.708 -10.398  30.270  1.00  0.00           H
ATOM   1024  HD1 PHE A  72      12.063  -7.375  28.857  1.00  0.00           H
ATOM   1025  HE1 PHE A  72      13.315  -5.578  27.694  1.00  0.00           H
ATOM   1026  HE2 PHE A  72      16.861  -7.998  27.785  1.00  0.00           H
ATOM   1027  HD2 PHE A  72      15.594  -9.783  28.968  1.00  0.00           H
ATOM   1028  HZ  PHE A  72      15.728  -5.869  27.194  1.00  0.00           H
ATOM   1029  H   PHE A  72      10.347  -9.625  28.815  1.00  0.00           H
ATOM   1030  N   LEU A  73      12.008 -13.046  29.358  1.00  0.00           N
ATOM   1031  CA  LEU A  73      11.575 -14.251  30.027  1.00  0.00           C
ATOM   1032  C   LEU A  73      12.790 -14.909  30.663  1.00  0.00           C
ATOM   1033  O   LEU A  73      13.728 -15.291  29.964  1.00  0.00           O
ATOM   1034  CB  LEU A  73      10.907 -15.173  29.003  1.00  0.00           C
ATOM   1035  CG  LEU A  73       9.630 -14.599  28.353  1.00  0.00           C
ATOM   1036  CD1 LEU A  73       9.157 -15.497  27.230  1.00  0.00           C
ATOM   1037  CD2 LEU A  73       8.545 -14.370  29.391  1.00  0.00           C
ATOM   1038  H   LEU A  73      12.684 -13.139  28.608  1.00  0.00           H
ATOM   1039  HA  LEU A  73      10.856 -13.993  30.804  1.00  0.00           H
ATOM   1040  HB1 LEU A  73      11.627 -15.379  28.212  1.00  0.00           H
ATOM   1041  HB2 LEU A  73      10.643 -16.102  29.505  1.00  0.00           H
ATOM   1042 HD21 LEU A  73       8.902 -13.664  30.140  1.00  0.00           H
ATOM   1043 HD22 LEU A  73       7.658 -13.965  28.906  1.00  0.00           H
ATOM   1044 HD23 LEU A  73       8.297 -15.315  29.872  1.00  0.00           H
ATOM   1045 HD11 LEU A  73       8.257 -15.076  26.784  1.00  0.00           H
ATOM   1046 HD12 LEU A  73       8.938 -16.487  27.625  1.00  0.00           H
ATOM   1047 HD13 LEU A  73       9.936 -15.572  26.473  1.00  0.00           H
ATOM   1048  HG  LEU A  73       9.884 -13.632  27.920  1.00  0.00           H
ATOM   1049  N   PHE A  74      12.783 -15.001  31.998  1.00  0.00           N
ATOM   1050  CA  PHE A  74      13.939 -15.472  32.773  1.00  0.00           C
ATOM   1051  C   PHE A  74      13.685 -16.816  33.438  1.00  0.00           C
ATOM   1052  O   PHE A  74      12.596 -17.352  33.435  1.00  0.00           O
ATOM   1053  CB  PHE A  74      14.330 -14.453  33.850  1.00  0.00           C
ATOM   1054  CG  PHE A  74      14.574 -13.062  33.320  1.00  0.00           C
ATOM   1055  CD1 PHE A  74      13.914 -11.965  33.890  1.00  0.00           C
ATOM   1056  CD2 PHE A  74      15.466 -12.843  32.278  1.00  0.00           C
ATOM   1057  CE1 PHE A  74      14.116 -10.680  33.414  1.00  0.00           C
ATOM   1058  CE2 PHE A  74      15.671 -11.571  31.794  1.00  0.00           C
ATOM   1059  CZ  PHE A  74      14.984 -10.473  32.371  1.00  0.00           C
ATOM   1060  H   PHE A  74      11.941 -14.733  32.497  1.00  0.00           H
ATOM   1061  HA  PHE A  74      14.780 -15.584  32.091  1.00  0.00           H
ATOM   1062  HE1 PHE A  74      13.589  -9.839  33.864  1.00  0.00           H
ATOM   1063  HB1 PHE A  74      15.241 -14.799  34.334  1.00  0.00           H
ATOM   1064  HB2 PHE A  74      13.525 -14.403  34.583  1.00  0.00           H
ATOM   1065  HE2 PHE A  74      16.361 -11.408  30.967  1.00  0.00           H
ATOM   1066  HZ  PHE A  74      15.144  -9.466  31.987  1.00  0.00           H
ATOM   1067  HD2 PHE A  74      16.006 -13.682  31.841  1.00  0.00           H
ATOM   1068  HD1 PHE A  74      13.230 -12.125  34.722  1.00  0.00           H
ATOM   1069  N   SER A  75      14.729 -17.341  34.045  1.00  0.00           N
ATOM   1070  CA  SER A  75      14.778 -18.713  34.469  1.00  0.00           C
ATOM   1071  C   SER A  75      14.623 -18.845  35.963  1.00  0.00           C
ATOM   1072  O   SER A  75      15.494 -18.451  36.732  1.00  0.00           O
ATOM   1073  CB  SER A  75      16.117 -19.311  34.022  1.00  0.00           C
ATOM   1074  OG  SER A  75      16.344 -20.550  34.663  1.00  0.00           O
ATOM   1075  HB1 SER A  75      16.099 -19.462  32.944  1.00  0.00           H
ATOM   1076  HB2 SER A  75      16.920 -18.622  34.279  1.00  0.00           H
ATOM   1077  HG  SER A  75      16.270 -21.285  33.998  1.00  0.00           H
ATOM   1078  H   SER A  75      15.535 -16.751  34.221  1.00  0.00           H
ATOM   1079  HA  SER A  75      13.970 -19.260  33.983  1.00  0.00           H
ATOM   1080  N   GLU A  76      13.503 -19.404  36.394  1.00  0.00           N
ATOM   1081  CA  GLU A  76      13.327 -19.777  37.799  1.00  0.00           C
ATOM   1082  C   GLU A  76      14.237 -20.930  38.187  1.00  0.00           C
ATOM   1083  O   GLU A  76      14.686 -20.995  39.305  1.00  0.00           O
ATOM   1084  CB  GLU A  76      11.872 -20.151  38.077  1.00  0.00           C
ATOM   1085  CG  GLU A  76      10.922 -18.939  38.129  1.00  0.00           C
ATOM   1086  CD  GLU A  76      10.382 -18.526  36.775  1.00  0.00           C
ATOM   1087  OE1 GLU A  76      10.633 -19.273  35.799  1.00  0.00           O
ATOM   1088  OE2 GLU A  76       9.692 -17.462  36.688  1.00  0.00           O
ATOM   1089  HB1 GLU A  76      11.826 -20.666  39.036  1.00  0.00           H
ATOM   1090  HB2 GLU A  76      11.532 -20.821  37.289  1.00  0.00           H
ATOM   1091  HA  GLU A  76      13.582 -18.918  38.416  1.00  0.00           H
ATOM   1092  HG1 GLU A  76      11.464 -18.095  38.553  1.00  0.00           H
ATOM   1093  HG2 GLU A  76      10.080 -19.189  38.773  1.00  0.00           H
ATOM   1094  H   GLU A  76      12.749 -19.577  35.736  1.00  0.00           H
ATOM   1095  N   GLN A  77      14.511 -21.838  37.251  1.00  0.00           N
ATOM   1096  CA  GLN A  77      15.352 -23.015  37.527  1.00  0.00           C
ATOM   1097  C   GLN A  77      16.790 -22.692  37.967  1.00  0.00           C
ATOM   1098  O   GLN A  77      17.380 -23.395  38.762  1.00  0.00           O
ATOM   1099  CB  GLN A  77      15.392 -23.909  36.280  1.00  0.00           C
ATOM   1100  CG  GLN A  77      15.944 -25.279  36.514  1.00  0.00           C
ATOM   1101  CD  GLN A  77      15.060 -26.105  37.402  1.00  0.00           C
ATOM   1102  OE1 GLN A  77      13.863 -26.182  37.163  1.00  0.00           O
ATOM   1103  NE2 GLN A  77      15.645 -26.763  38.411  1.00  0.00           N
ATOM   1104  HB1 GLN A  77      14.375 -24.012  35.903  1.00  0.00           H
ATOM   1105  HB2 GLN A  77      16.009 -23.418  35.529  1.00  0.00           H
ATOM   1106  H   GLN A  77      14.128 -21.715  36.319  1.00  0.00           H
ATOM   1107  HG1 GLN A  77      16.922 -25.187  36.982  1.00  0.00           H
ATOM   1108  HG2 GLN A  77      16.046 -25.784  35.555  1.00  0.00           H
ATOM   1109 HE21 GLN A  77      15.085 -27.334  39.037  1.00  0.00           H
ATOM   1110 HE22 GLN A  77      16.647 -26.691  38.550  1.00  0.00           H
ATOM   1111  HA  GLN A  77      14.878 -23.582  38.328  1.00  0.00           H
ATOM   1112  N   GLU A  78      17.352 -21.639  37.422  1.00  0.00           N
ATOM   1113  CA  GLU A  78      18.648 -21.174  37.834  1.00  0.00           C
ATOM   1114  C   GLU A  78      18.712 -20.812  39.300  1.00  0.00           C
ATOM   1115  O   GLU A  78      19.691 -21.110  39.969  1.00  0.00           O
ATOM   1116  CB  GLU A  78      18.956 -19.930  37.043  1.00  0.00           C
ATOM   1117  CG  GLU A  78      20.312 -19.381  37.238  1.00  0.00           C
ATOM   1118  CD  GLU A  78      20.270 -17.915  37.521  1.00  0.00           C
ATOM   1119  OE1 GLU A  78      19.270 -17.264  37.131  1.00  0.00           O
ATOM   1120  OE2 GLU A  78      21.237 -17.421  38.140  1.00  0.00           O
ATOM   1121  H   GLU A  78      16.858 -21.140  36.690  1.00  0.00           H
ATOM   1122  HB1 GLU A  78      18.837 -20.165  35.986  1.00  0.00           H
ATOM   1123  HB2 GLU A  78      18.238 -19.163  37.328  1.00  0.00           H
ATOM   1124  HG1 GLU A  78      20.784 -19.890  38.077  1.00  0.00           H
ATOM   1125  HG2 GLU A  78      20.897 -19.550  36.335  1.00  0.00           H
ATOM   1126  HA  GLU A  78      19.394 -21.938  37.616  1.00  0.00           H
ATOM   1127  N   LEU A  79      17.677 -20.139  39.803  1.00  0.00           N
ATOM   1128  CA  LEU A  79      17.613 -19.803  41.214  1.00  0.00           C
ATOM   1129  C   LEU A  79      17.421 -21.062  42.022  1.00  0.00           C
ATOM   1130  O   LEU A  79      18.064 -21.248  43.069  1.00  0.00           O
ATOM   1131  CB  LEU A  79      16.460 -18.867  41.509  1.00  0.00           C
ATOM   1132  CG  LEU A  79      16.590 -17.383  41.261  1.00  0.00           C
ATOM   1133  CD1 LEU A  79      15.374 -16.797  41.987  1.00  0.00           C
ATOM   1134  CD2 LEU A  79      17.902 -16.803  41.768  1.00  0.00           C
ATOM   1135 HD11 LEU A  79      15.369 -15.714  41.871  1.00  0.00           H
ATOM   1136 HD12 LEU A  79      15.427 -17.048  43.045  1.00  0.00           H
ATOM   1137 HD13 LEU A  79      14.461 -17.212  41.560  1.00  0.00           H
ATOM   1138 HD21 LEU A  79      17.933 -15.735  41.559  1.00  0.00           H
ATOM   1139 HD22 LEU A  79      18.734 -17.295  41.265  1.00  0.00           H
ATOM   1140 HD23 LEU A  79      17.980 -16.966  42.842  1.00  0.00           H
ATOM   1141  HB1 LEU A  79      15.619 -19.211  40.908  1.00  0.00           H
ATOM   1142  HB2 LEU A  79      16.224 -18.987  42.565  1.00  0.00           H
ATOM   1143  HA  LEU A  79      18.547 -19.327  41.511  1.00  0.00           H
ATOM   1144  H   LEU A  79      16.920 -19.855  39.189  1.00  0.00           H
ATOM   1145  HG  LEU A  79      16.499 -17.187  40.193  1.00  0.00           H
ATOM   1146  N   VAL A  80      16.536 -21.925  41.547  1.00  0.00           N
ATOM   1147  CA  VAL A  80      16.307 -23.189  42.227  1.00  0.00           C
ATOM   1148  C   VAL A  80      17.602 -23.937  42.349  1.00  0.00           C
ATOM   1149  O   VAL A  80      17.905 -24.415  43.419  1.00  0.00           O
ATOM   1150  CB  VAL A  80      15.262 -24.078  41.548  1.00  0.00           C
ATOM   1151  CG1 VAL A  80      15.223 -25.488  42.199  1.00  0.00           C
ATOM   1152  CG2 VAL A  80      13.877 -23.410  41.623  1.00  0.00           C
ATOM   1153  HA  VAL A  80      15.953 -22.968  43.233  1.00  0.00           H
ATOM   1154  H   VAL A  80      16.015 -21.703  40.704  1.00  0.00           H
ATOM   1155  HB  VAL A  80      15.534 -24.191  40.499  1.00  0.00           H
ATOM   1156 HG21 VAL A  80      13.911 -22.446  41.117  1.00  0.00           H
ATOM   1157 HG22 VAL A  80      13.139 -24.048  41.138  1.00  0.00           H
ATOM   1158 HG23 VAL A  80      13.600 -23.264  42.666  1.00  0.00           H
ATOM   1159 HG11 VAL A  80      16.199 -25.960  42.101  1.00  0.00           H
ATOM   1160 HG12 VAL A  80      14.473 -26.099  41.698  1.00  0.00           H
ATOM   1161 HG13 VAL A  80      14.969 -25.394  43.254  1.00  0.00           H
ATOM   1162  N   ASP A  81      18.370 -24.019  41.263  1.00  0.00           N
ATOM   1163  CA  ASP A  81      19.601 -24.766  41.256  1.00  0.00           C
ATOM   1164  C   ASP A  81      20.699 -24.066  42.011  1.00  0.00           C
ATOM   1165  O   ASP A  81      21.508 -24.726  42.590  1.00  0.00           O
ATOM   1166  CB  ASP A  81      20.139 -24.974  39.831  1.00  0.00           C
ATOM   1167  CG  ASP A  81      19.341 -25.948  39.016  1.00  0.00           C
ATOM   1168  OD1 ASP A  81      18.366 -26.581  39.508  1.00  0.00           O
ATOM   1169  OD2 ASP A  81      19.721 -26.080  37.834  1.00  0.00           O
ATOM   1170  HA  ASP A  81      19.424 -25.739  41.711  1.00  0.00           H
ATOM   1171  HB1 ASP A  81      20.133 -24.013  39.319  1.00  0.00           H
ATOM   1172  HB2 ASP A  81      21.161 -25.342  39.902  1.00  0.00           H
ATOM   1173  H   ASP A  81      18.079 -23.541  40.416  1.00  0.00           H
ATOM   1174  N   CYS A  82      20.784 -22.744  41.916  1.00  0.00           N
ATOM   1175  CA  CYS A  82      22.010 -22.016  42.293  1.00  0.00           C
ATOM   1176  C   CYS A  82      21.888 -21.130  43.512  1.00  0.00           C
ATOM   1177  O   CYS A  82      22.895 -20.709  44.029  1.00  0.00           O
ATOM   1178  CB  CYS A  82      22.485 -21.126  41.140  1.00  0.00           C
ATOM   1179  SG  CYS A  82      22.753 -21.998  39.599  1.00  0.00           S
ATOM   1180  H   CYS A  82      19.984 -22.221  41.575  1.00  0.00           H
ATOM   1181  HA  CYS A  82      22.789 -22.752  42.490  1.00  0.00           H
ATOM   1182  HB1 CYS A  82      21.733 -20.358  40.970  1.00  0.00           H
ATOM   1183  HB2 CYS A  82      23.423 -20.658  41.434  1.00  0.00           H
ATOM   1184  N   SER A  83      20.677 -20.805  43.939  1.00  0.00           N
ATOM   1185  CA  SER A  83      20.481 -19.919  45.095  1.00  0.00           C
ATOM   1186  C   SER A  83      20.741 -20.674  46.385  1.00  0.00           C
ATOM   1187  O   SER A  83      19.866 -21.374  46.854  1.00  0.00           O
ATOM   1188  CB  SER A  83      19.038 -19.372  45.096  1.00  0.00           C
ATOM   1189  OG  SER A  83      18.826 -18.447  46.160  1.00  0.00           O
ATOM   1190  HB1 SER A  83      18.345 -20.204  45.208  1.00  0.00           H
ATOM   1191  HB2 SER A  83      18.852 -18.868  44.148  1.00  0.00           H
ATOM   1192  H   SER A  83      19.866 -21.177  43.456  1.00  0.00           H
ATOM   1193  HG  SER A  83      19.700 -18.100  46.478  1.00  0.00           H
ATOM   1194  HA  SER A  83      21.178 -19.085  45.025  1.00  0.00           H
ATOM   1195  N   VAL A  84      21.932 -20.517  46.959  1.00  0.00           N
ATOM   1196  CA  VAL A  84      22.339 -21.240  48.169  1.00  0.00           C
ATOM   1197  C   VAL A  84      21.635 -20.741  49.437  1.00  0.00           C
ATOM   1198  O   VAL A  84      21.530 -21.462  50.438  1.00  0.00           O
ATOM   1199  CB  VAL A  84      23.870 -21.192  48.360  1.00  0.00           C
ATOM   1200  CG1 VAL A  84      24.561 -21.825  47.153  1.00  0.00           C
ATOM   1201  CG2 VAL A  84      24.363 -19.730  48.600  1.00  0.00           C
ATOM   1202  HA  VAL A  84      22.061 -22.285  48.033  1.00  0.00           H
ATOM   1203  H   VAL A  84      22.590 -19.867  46.540  1.00  0.00           H
ATOM   1204  HB  VAL A  84      24.120 -21.782  49.241  1.00  0.00           H
ATOM   1205 HG11 VAL A  84      24.293 -21.276  46.252  1.00  0.00           H
ATOM   1206 HG12 VAL A  84      25.641 -21.789  47.293  1.00  0.00           H
ATOM   1207 HG13 VAL A  84      24.243 -22.862  47.055  1.00  0.00           H
ATOM   1208 HG21 VAL A  84      23.889 -19.330  49.495  1.00  0.00           H
ATOM   1209 HG22 VAL A  84      25.444 -19.729  48.731  1.00  0.00           H
ATOM   1210 HG23 VAL A  84      24.101 -19.113  47.742  1.00  0.00           H
ATOM   1211  N   LYS A  85      21.132 -19.515  49.367  1.00  0.00           N
ATOM   1212  CA  LYS A  85      20.349 -18.904  50.448  1.00  0.00           C
ATOM   1213  C   LYS A  85      18.916 -19.398  50.521  1.00  0.00           C
ATOM   1214  O   LYS A  85      18.238 -19.140  51.501  1.00  0.00           O
ATOM   1215  CB  LYS A  85      20.375 -17.369  50.313  1.00  0.00           C
ATOM   1216  CG  LYS A  85      21.741 -16.773  50.723  1.00  0.00           C
ATOM   1217  CD  LYS A  85      21.781 -15.221  50.694  1.00  0.00           C
ATOM   1218  CE  LYS A  85      23.168 -14.727  51.193  1.00  0.00           C
ATOM   1219  NZ  LYS A  85      23.371 -13.224  51.178  1.00  0.00           N
ATOM   1220  H   LYS A  85      21.298 -18.972  48.526  1.00  0.00           H
ATOM   1221  HA  LYS A  85      20.833 -19.159  51.389  1.00  0.00           H
ATOM   1222  HB1 LYS A  85      20.174 -17.104  49.276  1.00  0.00           H
ATOM   1223  HB2 LYS A  85      19.602 -16.947  50.952  1.00  0.00           H
ATOM   1224  HG1 LYS A  85      22.500 -17.148  50.038  1.00  0.00           H
ATOM   1225  HG2 LYS A  85      21.971 -17.103  51.735  1.00  0.00           H
ATOM   1226  HE1 LYS A  85      23.932 -15.174  50.558  1.00  0.00           H
ATOM   1227  HE2 LYS A  85      23.299 -15.072  52.217  1.00  0.00           H
ATOM   1228  HD1 LYS A  85      21.617 -14.873  49.675  1.00  0.00           H
ATOM   1229  HD2 LYS A  85      21.001 -14.825  51.342  1.00  0.00           H
ATOM   1230  HZ1 LYS A  85      23.269 -12.878  50.229  1.00  0.00           H
ATOM   1231  HZ2 LYS A  85      24.302 -13.005  51.519  1.00  0.00           H
ATOM   1232  HZ3 LYS A  85      22.679 -12.783  51.775  1.00  0.00           H
ATOM   1233  N   ASN A  86      18.463 -20.116  49.495  1.00  0.00           N
ATOM   1234  CA  ASN A  86      17.142 -20.747  49.483  1.00  0.00           C
ATOM   1235  C   ASN A  86      17.285 -22.257  49.462  1.00  0.00           C
ATOM   1236  O   ASN A  86      18.381 -22.726  49.554  1.00  0.00           O
ATOM   1237  CB  ASN A  86      16.321 -20.220  48.299  1.00  0.00           C
ATOM   1238  CG  ASN A  86      15.995 -18.768  48.454  1.00  0.00           C
ATOM   1239  OD1 ASN A  86      15.257 -18.418  49.346  1.00  0.00           O
ATOM   1240  ND2 ASN A  86      16.606 -17.910  47.644  1.00  0.00           N
ATOM   1241 HD21 ASN A  86      16.412 -16.917  47.718  1.00  0.00           H
ATOM   1242 HD22 ASN A  86      17.266 -18.249  46.952  1.00  0.00           H
ATOM   1243  HB1 ASN A  86      16.893 -20.356  47.383  1.00  0.00           H
ATOM   1244  HB2 ASN A  86      15.392 -20.785  48.235  1.00  0.00           H
ATOM   1245  HA  ASN A  86      16.628 -20.471  50.402  1.00  0.00           H
ATOM   1246  H   ASN A  86      19.062 -20.230  48.684  1.00  0.00           H
ATOM   1247  N   ASN A  87      16.178 -23.000  49.373  1.00  0.00           N
ATOM   1248  CA  ASN A  87      16.183 -24.453  49.489  1.00  0.00           C
ATOM   1249  C   ASN A  87      15.446 -25.125  48.341  1.00  0.00           C
ATOM   1250  O   ASN A  87      14.709 -26.072  48.564  1.00  0.00           O
ATOM   1251  CB  ASN A  87      15.526 -24.885  50.797  1.00  0.00           C
ATOM   1252  CG  ASN A  87      16.151 -24.217  52.044  1.00  0.00           C
ATOM   1253  OD1 ASN A  87      17.352 -24.348  52.301  1.00  0.00           O
ATOM   1254  ND2 ASN A  87      15.327 -23.524  52.826  1.00  0.00           N
ATOM   1255  HB1 ASN A  87      14.470 -24.623  50.756  1.00  0.00           H
ATOM   1256  HB2 ASN A  87      15.628 -25.965  50.895  1.00  0.00           H
ATOM   1257  H   ASN A  87      15.291 -22.531  49.216  1.00  0.00           H
ATOM   1258  HA  ASN A  87      17.215 -24.799  49.489  1.00  0.00           H
ATOM   1259 HD21 ASN A  87      15.683 -23.065  53.658  1.00  0.00           H
ATOM   1260 HD22 ASN A  87      14.342 -23.455  52.590  1.00  0.00           H
ATOM   1261  N   GLY A  88      15.631 -24.628  47.116  1.00  0.00           N
ATOM   1262  CA  GLY A  88      14.985 -25.204  45.935  1.00  0.00           C
ATOM   1263  C   GLY A  88      13.500 -25.490  46.063  1.00  0.00           C
ATOM   1264  O   GLY A  88      12.712 -24.619  46.429  1.00  0.00           O
ATOM   1265  H   GLY A  88      16.239 -23.825  47.000  1.00  0.00           H
ATOM   1266  HA1 GLY A  88      15.120 -24.509  45.108  1.00  0.00           H
ATOM   1267  HA2 GLY A  88      15.486 -26.143  45.705  1.00  0.00           H
ATOM   1268  N   CYS A  89      13.128 -26.737  45.786  1.00  0.00           N
ATOM   1269  CA  CYS A  89      11.735 -27.204  45.913  1.00  0.00           C
ATOM   1270  C   CYS A  89      11.196 -27.229  47.338  1.00  0.00           C
ATOM   1271  O   CYS A  89       9.988 -27.309  47.545  1.00  0.00           O
ATOM   1272  CB  CYS A  89      11.581 -28.589  45.281  1.00  0.00           C
ATOM   1273  SG  CYS A  89      11.806 -28.582  43.449  1.00  0.00           S
ATOM   1274  HB1 CYS A  89      10.583 -28.963  45.506  1.00  0.00           H
ATOM   1275  HB2 CYS A  89      12.324 -29.254  45.718  1.00  0.00           H
ATOM   1276  H   CYS A  89      13.834 -27.396  45.474  1.00  0.00           H
ATOM   1277  HA  CYS A  89      11.110 -26.518  45.343  1.00  0.00           H
ATOM   1278  N   TYR A  90      12.073 -27.150  48.326  1.00  0.00           N
ATOM   1279  CA  TYR A  90      11.637 -27.152  49.714  1.00  0.00           C
ATOM   1280  C   TYR A  90      11.297 -25.779  50.244  1.00  0.00           C
ATOM   1281  O   TYR A  90      10.848 -25.686  51.364  1.00  0.00           O
ATOM   1282  CB  TYR A  90      12.686 -27.818  50.607  1.00  0.00           C
ATOM   1283  CG  TYR A  90      12.919 -29.266  50.241  1.00  0.00           C
ATOM   1284  CD1 TYR A  90      13.773 -29.606  49.211  1.00  0.00           C
ATOM   1285  CD2 TYR A  90      12.283 -30.297  50.942  1.00  0.00           C
ATOM   1286  CE1 TYR A  90      13.991 -30.934  48.884  1.00  0.00           C
ATOM   1287  CE2 TYR A  90      12.511 -31.624  50.626  1.00  0.00           C
ATOM   1288  CZ  TYR A  90      13.349 -31.934  49.590  1.00  0.00           C
ATOM   1289  OH  TYR A  90      13.574 -33.234  49.254  1.00  0.00           O
ATOM   1290  HD1 TYR A  90      14.280 -28.823  48.649  1.00  0.00           H
ATOM   1291  HD2 TYR A  90      11.596 -30.050  51.750  1.00  0.00           H
ATOM   1292  H   TYR A  90      13.063 -27.087  48.113  1.00  0.00           H
ATOM   1293  HB1 TYR A  90      13.625 -27.277  50.506  1.00  0.00           H
ATOM   1294  HB2 TYR A  90      12.347 -27.769  51.640  1.00  0.00           H
ATOM   1295  HA  TYR A  90      10.732 -27.756  49.769  1.00  0.00           H
ATOM   1296  HE2 TYR A  90      12.027 -32.416  51.197  1.00  0.00           H
ATOM   1297  HH  TYR A  90      13.043 -33.826  49.849  1.00  0.00           H
ATOM   1298  HE1 TYR A  90      14.669 -31.191  48.072  1.00  0.00           H
ATOM   1299  N   GLY A  91      11.535 -24.734  49.447  1.00  0.00           N
ATOM   1300  CA  GLY A  91      11.112 -23.381  49.763  1.00  0.00           C
ATOM   1301  C   GLY A  91      12.214 -22.344  49.867  1.00  0.00           C
ATOM   1302  O   GLY A  91      13.383 -22.638  49.764  1.00  0.00           O
ATOM   1303  H   GLY A  91      12.035 -24.893  48.578  1.00  0.00           H
ATOM   1304  HA1 GLY A  91      10.423 -23.058  48.984  1.00  0.00           H
ATOM   1305  HA2 GLY A  91      10.591 -23.410  50.718  1.00  0.00           H
ATOM   1306  N   GLY A  92      11.806 -21.112  50.109  1.00  0.00           N
ATOM   1307  CA  GLY A  92      12.702 -20.003  50.206  1.00  0.00           C
ATOM   1308  C   GLY A  92      11.967 -18.713  50.526  1.00  0.00           C
ATOM   1309  O   GLY A  92      10.827 -18.741  50.983  1.00  0.00           O
ATOM   1310  HA1 GLY A  92      13.222 -19.885  49.256  1.00  0.00           H
ATOM   1311  HA2 GLY A  92      13.425 -20.201  50.995  1.00  0.00           H
ATOM   1312  H   GLY A  92      10.812 -20.946  50.231  1.00  0.00           H
ATOM   1313  N   TYR A  93      12.663 -17.596  50.305  1.00  0.00           N
ATOM   1314  CA  TYR A  93      12.276 -16.287  50.779  1.00  0.00           C
ATOM   1315  C   TYR A  93      12.494 -15.339  49.644  1.00  0.00           C
ATOM   1316  O   TYR A  93      13.413 -15.535  48.875  1.00  0.00           O
ATOM   1317  CB  TYR A  93      13.140 -15.854  51.979  1.00  0.00           C
ATOM   1318  CG  TYR A  93      12.907 -16.651  53.240  1.00  0.00           C
ATOM   1319  CD1 TYR A  93      13.844 -17.555  53.719  1.00  0.00           C
ATOM   1320  CD2 TYR A  93      11.729 -16.522  53.939  1.00  0.00           C
ATOM   1321  CE1 TYR A  93      13.598 -18.316  54.891  1.00  0.00           C
ATOM   1322  CE2 TYR A  93      11.478 -17.264  55.092  1.00  0.00           C
ATOM   1323  CZ  TYR A  93      12.404 -18.148  55.551  1.00  0.00           C
ATOM   1324  OH  TYR A  93      12.099 -18.863  56.710  1.00  0.00           O
ATOM   1325  H   TYR A  93      13.521 -17.672  49.768  1.00  0.00           H
ATOM   1326  HE1 TYR A  93      14.342 -19.019  55.261  1.00  0.00           H
ATOM   1327  HA  TYR A  93      11.224 -16.291  51.061  1.00  0.00           H
ATOM   1328  HD1 TYR A  93      14.784 -17.684  53.185  1.00  0.00           H
ATOM   1329  HE2 TYR A  93      10.538 -17.134  55.627  1.00  0.00           H
ATOM   1330  HB1 TYR A  93      14.187 -15.959  51.699  1.00  0.00           H
ATOM   1331  HB2 TYR A  93      12.924 -14.808  52.193  1.00  0.00           H
ATOM   1332  HH  TYR A  93      11.468 -18.335  57.267  1.00  0.00           H
ATOM   1333  HD2 TYR A  93      10.974 -15.822  53.583  1.00  0.00           H
ATOM   1334  N   ILE A  94      11.678 -14.292  49.569  1.00  0.00           N
ATOM   1335  CA  ILE A  94      11.726 -13.339  48.474  1.00  0.00           C
ATOM   1336  C   ILE A  94      13.042 -12.554  48.471  1.00  0.00           C
ATOM   1337  O   ILE A  94      13.664 -12.436  47.430  1.00  0.00           O
ATOM   1338  CB  ILE A  94      10.503 -12.378  48.501  1.00  0.00           C
ATOM   1339  CG1 ILE A  94       9.205 -13.169  48.228  1.00  0.00           C
ATOM   1340  CG2 ILE A  94      10.655 -11.270  47.454  1.00  0.00           C
ATOM   1341  CD1 ILE A  94       7.932 -12.513  48.729  1.00  0.00           C
ATOM   1342 HG11 ILE A  94       9.113 -13.304  47.152  1.00  0.00           H
ATOM   1343 HG12 ILE A  94       9.295 -14.141  48.710  1.00  0.00           H
ATOM   1344 HG21 ILE A  94      11.556 -10.695  47.662  1.00  0.00           H
ATOM   1345 HG22 ILE A  94      10.728 -11.715  46.463  1.00  0.00           H
ATOM   1346 HG23 ILE A  94       9.788 -10.612  47.493  1.00  0.00           H
ATOM   1347  HA  ILE A  94      11.678 -13.904  47.545  1.00  0.00           H
ATOM   1348  H   ILE A  94      10.994 -14.153  50.306  1.00  0.00           H
ATOM   1349  HB  ILE A  94      10.436 -11.922  49.488  1.00  0.00           H
ATOM   1350 HD11 ILE A  94       7.810 -11.542  48.250  1.00  0.00           H
ATOM   1351 HD12 ILE A  94       7.079 -13.145  48.489  1.00  0.00           H
ATOM   1352 HD13 ILE A  94       7.993 -12.379  49.809  1.00  0.00           H
ATOM   1353  N   THR A  95      13.468 -12.041  49.629  1.00  0.00           N
ATOM   1354  CA  THR A  95      14.690 -11.237  49.705  1.00  0.00           C
ATOM   1355  C   THR A  95      15.947 -12.063  49.444  1.00  0.00           C
ATOM   1356  O   THR A  95      16.852 -11.598  48.792  1.00  0.00           O
ATOM   1357  CB  THR A  95      14.845 -10.562  51.061  1.00  0.00           C
ATOM   1358  OG1 THR A  95      14.754 -11.575  52.052  1.00  0.00           O
ATOM   1359  CG2 THR A  95      13.770  -9.507  51.266  1.00  0.00           C
ATOM   1360 HG21 THR A  95      13.901  -9.039  52.240  1.00  0.00           H
ATOM   1361 HG22 THR A  95      13.850  -8.750  50.486  1.00  0.00           H
ATOM   1362 HG23 THR A  95      12.788  -9.975  51.217  1.00  0.00           H
ATOM   1363  HA  THR A  95      14.632 -10.460  48.944  1.00  0.00           H
ATOM   1364  HB  THR A  95      15.825 -10.091  51.117  1.00  0.00           H
ATOM   1365  H   THR A  95      12.933 -12.212  50.474  1.00  0.00           H
ATOM   1366  HG1 THR A  95      15.476 -12.242  51.911  1.00  0.00           H
ATOM   1367  N   ASN A  96      15.987 -13.287  49.968  1.00  0.00           N
ATOM   1368  CA  ASN A  96      17.072 -14.227  49.681  1.00  0.00           C
ATOM   1369  C   ASN A  96      17.233 -14.412  48.181  1.00  0.00           C
ATOM   1370  O   ASN A  96      18.341 -14.367  47.660  1.00  0.00           O
ATOM   1371  CB  ASN A  96      16.780 -15.558  50.345  1.00  0.00           C
ATOM   1372  CG  ASN A  96      16.899 -15.503  51.876  1.00  0.00           C
ATOM   1373  OD1 ASN A  96      16.557 -14.508  52.491  1.00  0.00           O
ATOM   1374  ND2 ASN A  96      17.346 -16.596  52.482  1.00  0.00           N
ATOM   1375  HB1 ASN A  96      15.767 -15.860  50.086  1.00  0.00           H
ATOM   1376  HB2 ASN A  96      17.487 -16.295  49.968  1.00  0.00           H
ATOM   1377 HD21 ASN A  96      17.444 -16.612  53.492  1.00  0.00           H
ATOM   1378 HD22 ASN A  96      17.591 -17.415  51.935  1.00  0.00           H
ATOM   1379  HA  ASN A  96      18.000 -13.827  50.087  1.00  0.00           H
ATOM   1380  H   ASN A  96      15.238 -13.578  50.590  1.00  0.00           H
ATOM   1381  N   ALA A  97      16.103 -14.614  47.499  1.00  0.00           N
ATOM   1382  CA  ALA A  97      16.028 -14.738  46.044  1.00  0.00           C
ATOM   1383  C   ALA A  97      16.654 -13.524  45.353  1.00  0.00           C
ATOM   1384  O   ALA A  97      17.552 -13.703  44.515  1.00  0.00           O
ATOM   1385  CB  ALA A  97      14.585 -14.909  45.608  1.00  0.00           C
ATOM   1386  HA  ALA A  97      16.583 -15.626  45.747  1.00  0.00           H
ATOM   1387  HB1 ALA A  97      14.017 -14.018  45.873  1.00  0.00           H
ATOM   1388  HB2 ALA A  97      14.546 -15.056  44.530  1.00  0.00           H
ATOM   1389  HB3 ALA A  97      14.155 -15.775  46.108  1.00  0.00           H
ATOM   1390  H   ALA A  97      15.238 -14.686  48.026  1.00  0.00           H
ATOM   1391  N   PHE A  98      16.223 -12.301  45.720  1.00  0.00           N
ATOM   1392  CA  PHE A  98      16.828 -11.109  45.136  1.00  0.00           C
ATOM   1393  C   PHE A  98      18.332 -10.957  45.447  1.00  0.00           C
ATOM   1394  O   PHE A  98      19.090 -10.558  44.578  1.00  0.00           O
ATOM   1395  CB  PHE A  98      16.104  -9.839  45.562  1.00  0.00           C
ATOM   1396  CG  PHE A  98      14.696  -9.702  45.033  1.00  0.00           C
ATOM   1397  CD1 PHE A  98      14.388  -9.972  43.739  1.00  0.00           C
ATOM   1398  CD2 PHE A  98      13.701  -9.232  45.840  1.00  0.00           C
ATOM   1399  CE1 PHE A  98      13.103  -9.818  43.276  1.00  0.00           C
ATOM   1400  CE2 PHE A  98      12.422  -9.059  45.360  1.00  0.00           C
ATOM   1401  CZ  PHE A  98      12.132  -9.369  44.098  1.00  0.00           C
ATOM   1402  H   PHE A  98      15.477 -12.209  46.403  1.00  0.00           H
ATOM   1403  HD1 PHE A  98      15.167 -10.314  43.060  1.00  0.00           H
ATOM   1404  HD2 PHE A  98      13.921  -8.990  46.879  1.00  0.00           H
ATOM   1405  HE1 PHE A  98      12.867 -10.059  42.240  1.00  0.00           H
ATOM   1406  HB1 PHE A  98      16.059  -9.823  46.650  1.00  0.00           H
ATOM   1407  HB2 PHE A  98      16.682  -8.986  45.210  1.00  0.00           H
ATOM   1408  HA  PHE A  98      16.727 -11.191  44.055  1.00  0.00           H
ATOM   1409  HE2 PHE A  98      11.645  -8.667  46.015  1.00  0.00           H
ATOM   1410  HZ  PHE A  98      11.113  -9.260  43.730  1.00  0.00           H
ATOM   1411  N   ASP A  99      18.745 -11.253  46.684  1.00  0.00           N
ATOM   1412  CA  ASP A  99      20.142 -11.238  47.075  1.00  0.00           C
ATOM   1413  C   ASP A  99      21.012 -12.162  46.224  1.00  0.00           C
ATOM   1414  O   ASP A  99      22.115 -11.785  45.857  1.00  0.00           O
ATOM   1415  CB  ASP A  99      20.319 -11.624  48.550  1.00  0.00           C
ATOM   1416  CG  ASP A  99      19.814 -10.560  49.529  1.00  0.00           C
ATOM   1417  OD1 ASP A  99      19.573  -9.380  49.154  1.00  0.00           O
ATOM   1418  OD2 ASP A  99      19.643 -10.929  50.698  1.00  0.00           O
ATOM   1419  H   ASP A  99      18.050 -11.499  47.381  1.00  0.00           H
ATOM   1420  HB1 ASP A  99      19.771 -12.547  48.733  1.00  0.00           H
ATOM   1421  HB2 ASP A  99      21.379 -11.788  48.738  1.00  0.00           H
ATOM   1422  HA  ASP A  99      20.513 -10.221  46.950  1.00  0.00           H
ATOM   1423  N   ASP A 100      20.528 -13.364  45.938  1.00  0.00           N
ATOM   1424  CA  ASP A 100      21.250 -14.313  45.082  1.00  0.00           C
ATOM   1425  C   ASP A 100      21.207 -13.962  43.615  1.00  0.00           C
ATOM   1426  O   ASP A 100      22.148 -14.273  42.903  1.00  0.00           O
ATOM   1427  CB  ASP A 100      20.756 -15.772  45.275  1.00  0.00           C
ATOM   1428  CG  ASP A 100      21.379 -16.450  46.500  1.00  0.00           C
ATOM   1429  OD1 ASP A 100      20.870 -17.471  46.994  1.00  0.00           O
ATOM   1430  OD2 ASP A 100      22.404 -15.966  46.979  1.00  0.00           O
ATOM   1431  HA  ASP A 100      22.296 -14.286  45.386  1.00  0.00           H
ATOM   1432  HB1 ASP A 100      19.674 -15.760  45.396  1.00  0.00           H
ATOM   1433  HB2 ASP A 100      21.016 -16.348  44.388  1.00  0.00           H
ATOM   1434  H   ASP A 100      19.630 -13.636  46.324  1.00  0.00           H
ATOM   1435  N   MET A 101      20.137 -13.342  43.133  1.00  0.00           N
ATOM   1436  CA  MET A 101      20.140 -12.808  41.751  1.00  0.00           C
ATOM   1437  C   MET A 101      21.280 -11.847  41.578  1.00  0.00           C
ATOM   1438  O   MET A 101      21.872 -11.801  40.529  1.00  0.00           O
ATOM   1439  CB  MET A 101      18.869 -12.034  41.402  1.00  0.00           C
ATOM   1440  CG  MET A 101      17.616 -12.846  41.346  1.00  0.00           C
ATOM   1441  SD  MET A 101      16.209 -11.813  40.920  1.00  0.00           S
ATOM   1442  CE  MET A 101      14.862 -12.922  41.369  1.00  0.00           C
ATOM   1443  HE1 MET A 101      14.929 -13.165  42.428  1.00  0.00           H
ATOM   1444  HE2 MET A 101      13.908 -12.435  41.167  1.00  0.00           H
ATOM   1445  HE3 MET A 101      14.933 -13.836  40.781  1.00  0.00           H
ATOM   1446  HB1 MET A 101      18.733 -11.257  42.153  1.00  0.00           H
ATOM   1447  HB2 MET A 101      19.015 -11.573  40.425  1.00  0.00           H
ATOM   1448  H   MET A 101      19.311 -13.233  43.714  1.00  0.00           H
ATOM   1449  HA  MET A 101      20.260 -13.633  41.050  1.00  0.00           H
ATOM   1450  HG1 MET A 101      17.443 -13.303  42.319  1.00  0.00           H
ATOM   1451  HG2 MET A 101      17.729 -13.624  40.593  1.00  0.00           H
ATOM   1452  N   ILE A 102      21.549 -11.042  42.597  1.00  0.00           N
ATOM   1453  CA  ILE A 102      22.615 -10.068  42.536  1.00  0.00           C
ATOM   1454  C   ILE A 102      23.967 -10.753  42.683  1.00  0.00           C
ATOM   1455  O   ILE A 102      24.885 -10.501  41.885  1.00  0.00           O
ATOM   1456  CB  ILE A 102      22.447  -8.913  43.595  1.00  0.00           C
ATOM   1457  CG1 ILE A 102      21.212  -8.056  43.255  1.00  0.00           C
ATOM   1458  CG2 ILE A 102      23.720  -8.009  43.632  1.00  0.00           C
ATOM   1459  CD1 ILE A 102      20.682  -7.159  44.368  1.00  0.00           C
ATOM   1460  H   ILE A 102      20.992 -11.111  43.442  1.00  0.00           H
ATOM   1461  HA  ILE A 102      22.586  -9.612  41.547  1.00  0.00           H
ATOM   1462  HB  ILE A 102      22.305  -9.358  44.579  1.00  0.00           H
ATOM   1463 HG11 ILE A 102      20.410  -8.732  42.964  1.00  0.00           H
ATOM   1464 HG12 ILE A 102      21.474  -7.418  42.411  1.00  0.00           H
ATOM   1465 HD11 ILE A 102      20.395  -7.771  45.221  1.00  0.00           H
ATOM   1466 HD12 ILE A 102      21.459  -6.457  44.669  1.00  0.00           H
ATOM   1467 HD13 ILE A 102      19.815  -6.608  44.008  1.00  0.00           H
ATOM   1468 HG21 ILE A 102      24.586  -8.612  43.903  1.00  0.00           H
ATOM   1469 HG22 ILE A 102      23.583  -7.219  44.369  1.00  0.00           H
ATOM   1470 HG23 ILE A 102      23.880  -7.566  42.650  1.00  0.00           H
ATOM   1471  N   ASP A 103      24.103 -11.613  43.686  1.00  0.00           N
ATOM   1472  CA  ASP A 103      25.394 -12.252  43.933  1.00  0.00           C
ATOM   1473  C   ASP A 103      25.817 -13.207  42.824  1.00  0.00           C
ATOM   1474  O   ASP A 103      27.002 -13.330  42.553  1.00  0.00           O
ATOM   1475  CB  ASP A 103      25.397 -12.981  45.283  1.00  0.00           C
ATOM   1476  CG  ASP A 103      25.396 -12.017  46.470  1.00  0.00           C
ATOM   1477  OD1 ASP A 103      26.016 -10.919  46.371  1.00  0.00           O
ATOM   1478  OD2 ASP A 103      24.754 -12.357  47.499  1.00  0.00           O
ATOM   1479  H   ASP A 103      23.310 -11.826  44.282  1.00  0.00           H
ATOM   1480  HA  ASP A 103      26.143 -11.463  43.987  1.00  0.00           H
ATOM   1481  HB1 ASP A 103      24.510 -13.609  45.343  1.00  0.00           H
ATOM   1482  HB2 ASP A 103      26.288 -13.605  45.341  1.00  0.00           H
ATOM   1483  N   LEU A 104      24.858 -13.908  42.213  1.00  0.00           N
ATOM   1484  CA  LEU A 104      25.165 -14.844  41.139  1.00  0.00           C
ATOM   1485  C   LEU A 104      25.541 -14.150  39.821  1.00  0.00           C
ATOM   1486  O   LEU A 104      26.027 -14.784  38.912  1.00  0.00           O
ATOM   1487  CB  LEU A 104      23.972 -15.772  40.894  1.00  0.00           C
ATOM   1488  CG  LEU A 104      23.704 -16.808  41.989  1.00  0.00           C
ATOM   1489  CD1 LEU A 104      22.315 -17.448  41.791  1.00  0.00           C
ATOM   1490  CD2 LEU A 104      24.816 -17.845  41.998  1.00  0.00           C
ATOM   1491  H   LEU A 104      23.893 -13.786  42.503  1.00  0.00           H
ATOM   1492  HG  LEU A 104      23.709 -16.297  42.950  1.00  0.00           H
ATOM   1493  HB1 LEU A 104      23.082 -15.153  40.793  1.00  0.00           H
ATOM   1494  HB2 LEU A 104      24.150 -16.307  39.962  1.00  0.00           H
ATOM   1495 HD11 LEU A 104      21.550 -16.676  41.838  1.00  0.00           H
ATOM   1496 HD12 LEU A 104      22.277 -17.939  40.819  1.00  0.00           H
ATOM   1497 HD13 LEU A 104      22.139 -18.183  42.575  1.00  0.00           H
ATOM   1498 HD21 LEU A 104      24.622 -18.579  42.778  1.00  0.00           H
ATOM   1499 HD22 LEU A 104      25.769 -17.353  42.191  1.00  0.00           H
ATOM   1500 HD23 LEU A 104      24.855 -18.343  41.030  1.00  0.00           H
ATOM   1501  HA  LEU A 104      26.010 -15.454  41.453  1.00  0.00           H
ATOM   1502  N   GLY A 105      25.281 -12.854  39.705  1.00  0.00           N
ATOM   1503  CA  GLY A 105      25.633 -12.122  38.494  1.00  0.00           C
ATOM   1504  C   GLY A 105      24.487 -11.991  37.511  1.00  0.00           C
ATOM   1505  O   GLY A 105      24.707 -11.747  36.329  1.00  0.00           O
ATOM   1506  H   GLY A 105      24.830 -12.364  40.472  1.00  0.00           H
ATOM   1507  HA1 GLY A 105      25.959 -11.122  38.778  1.00  0.00           H
ATOM   1508  HA2 GLY A 105      26.452 -12.644  38.002  1.00  0.00           H
ATOM   1509  N   GLY A 106      23.265 -12.138  38.010  1.00  0.00           N
ATOM   1510  CA  GLY A 106      22.075 -11.919  37.216  1.00  0.00           C
ATOM   1511  C   GLY A 106      21.291 -13.162  36.860  1.00  0.00           C
ATOM   1512  O   GLY A 106      21.684 -14.294  37.143  1.00  0.00           O
ATOM   1513  HA1 GLY A 106      21.417 -11.255  37.775  1.00  0.00           H
ATOM   1514  HA2 GLY A 106      22.376 -11.434  36.288  1.00  0.00           H
ATOM   1515  H   GLY A 106      23.163 -12.413  38.982  1.00  0.00           H
ATOM   1516  N   LEU A 107      20.146 -12.926  36.236  1.00  0.00           N
ATOM   1517  CA  LEU A 107      19.264 -13.994  35.809  1.00  0.00           C
ATOM   1518  C   LEU A 107      19.668 -14.486  34.418  1.00  0.00           C
ATOM   1519  O   LEU A 107      20.388 -13.807  33.715  1.00  0.00           O
ATOM   1520  CB  LEU A 107      17.811 -13.524  35.854  1.00  0.00           C
ATOM   1521  CG  LEU A 107      17.137 -13.334  37.235  1.00  0.00           C
ATOM   1522  CD1 LEU A 107      15.724 -12.864  37.061  1.00  0.00           C
ATOM   1523  CD2 LEU A 107      17.098 -14.616  38.061  1.00  0.00           C
ATOM   1524  H   LEU A 107      19.878 -11.964  36.051  1.00  0.00           H
ATOM   1525  HA  LEU A 107      19.373 -14.823  36.506  1.00  0.00           H
ATOM   1526 HD11 LEU A 107      15.261 -12.734  38.038  1.00  0.00           H
ATOM   1527 HD12 LEU A 107      15.163 -13.602  36.490  1.00  0.00           H
ATOM   1528 HD13 LEU A 107      15.720 -11.914  36.529  1.00  0.00           H
ATOM   1529 HD21 LEU A 107      18.113 -14.968  38.234  1.00  0.00           H
ATOM   1530 HD22 LEU A 107      16.614 -14.417  39.017  1.00  0.00           H
ATOM   1531 HD23 LEU A 107      16.536 -15.377  37.522  1.00  0.00           H
ATOM   1532  HG  LEU A 107      17.690 -12.578  37.791  1.00  0.00           H
ATOM   1533  HB1 LEU A 107      17.767 -12.564  35.341  1.00  0.00           H
ATOM   1534  HB2 LEU A 107      17.219 -14.256  35.306  1.00  0.00           H
ATOM   1535  N   CYS A 108      19.235 -15.698  34.077  1.00  0.00           N
ATOM   1536  CA  CYS A 108      19.396 -16.295  32.756  1.00  0.00           C
ATOM   1537  C   CYS A 108      18.055 -16.257  32.064  1.00  0.00           C
ATOM   1538  O   CYS A 108      17.015 -16.207  32.723  1.00  0.00           O
ATOM   1539  CB  CYS A 108      19.858 -17.768  32.865  1.00  0.00           C
ATOM   1540  SG  CYS A 108      21.372 -17.892  33.835  1.00  0.00           S
ATOM   1541  H   CYS A 108      18.758 -16.245  34.786  1.00  0.00           H
ATOM   1542  HA  CYS A 108      20.124 -15.723  32.181  1.00  0.00           H
ATOM   1543  HB1 CYS A 108      20.040 -18.161  31.865  1.00  0.00           H
ATOM   1544  HB2 CYS A 108      19.076 -18.353  33.347  1.00  0.00           H
ATOM   1545  N   SER A 109      18.084 -16.341  30.737  1.00  0.00           N
ATOM   1546  CA  SER A 109      16.863 -16.500  29.970  1.00  0.00           C
ATOM   1547  C   SER A 109      16.234 -17.878  30.207  1.00  0.00           C
ATOM   1548  O   SER A 109      16.919 -18.881  30.479  1.00  0.00           O
ATOM   1549  CB  SER A 109      17.102 -16.284  28.465  1.00  0.00           C
ATOM   1550  OG  SER A 109      17.767 -17.393  27.914  1.00  0.00           O
ATOM   1551  H   SER A 109      18.975 -16.293  30.253  1.00  0.00           H
ATOM   1552  HG  SER A 109      18.075 -17.991  28.645  1.00  0.00           H
ATOM   1553  HA  SER A 109      16.155 -15.745  30.309  1.00  0.00           H
ATOM   1554  HB1 SER A 109      16.143 -16.153  27.965  1.00  0.00           H
ATOM   1555  HB2 SER A 109      17.710 -15.392  28.322  1.00  0.00           H
ATOM   1556  N   GLN A 110      14.915 -17.881  30.081  1.00  0.00           N
ATOM   1557  CA  GLN A 110      14.084 -19.076  30.207  1.00  0.00           C
ATOM   1558  C   GLN A 110      14.548 -20.189  29.246  1.00  0.00           C
ATOM   1559  O   GLN A 110      14.655 -21.341  29.647  1.00  0.00           O
ATOM   1560  CB  GLN A 110      12.613 -18.694  29.964  1.00  0.00           C
ATOM   1561  CG  GLN A 110      11.626 -19.828  30.061  1.00  0.00           C
ATOM   1562  CD  GLN A 110      10.264 -19.377  30.541  1.00  0.00           C
ATOM   1563  OE1 GLN A 110       9.995 -19.334  31.768  1.00  0.00           O
ATOM   1564  NE2 GLN A 110       9.403 -18.998  29.598  1.00  0.00           N
ATOM   1565  H   GLN A 110      14.453 -16.999  29.885  1.00  0.00           H
ATOM   1566  HA  GLN A 110      14.175 -19.448  31.227  1.00  0.00           H
ATOM   1567  HB1 GLN A 110      12.335 -17.942  30.702  1.00  0.00           H
ATOM   1568  HB2 GLN A 110      12.537 -18.267  28.965  1.00  0.00           H
ATOM   1569  HG1 GLN A 110      12.013 -20.568  30.759  1.00  0.00           H
ATOM   1570  HG2 GLN A 110      11.516 -20.279  29.076  1.00  0.00           H
ATOM   1571 HE21 GLN A 110       8.473 -18.685  29.857  1.00  0.00           H
ATOM   1572 HE22 GLN A 110       9.677 -19.024  28.621  1.00  0.00           H
ATOM   1573  N   ASP A 111      14.883 -19.829  28.010  1.00  0.00           N
ATOM   1574  CA  ASP A 111      15.361 -20.802  27.004  1.00  0.00           C
ATOM   1575  C   ASP A 111      16.793 -21.330  27.198  1.00  0.00           C
ATOM   1576  O   ASP A 111      17.093 -22.456  26.793  1.00  0.00           O
ATOM   1577  CB  ASP A 111      15.170 -20.235  25.596  1.00  0.00           C
ATOM   1578  CG  ASP A 111      13.671 -20.162  25.191  1.00  0.00           C
ATOM   1579  OD1 ASP A 111      12.805 -20.726  25.913  1.00  0.00           O
ATOM   1580  OD2 ASP A 111      13.351 -19.555  24.148  1.00  0.00           O
ATOM   1581  H   ASP A 111      14.807 -18.852  27.748  1.00  0.00           H
ATOM   1582  HA  ASP A 111      14.703 -21.667  27.078  1.00  0.00           H
ATOM   1583  HB1 ASP A 111      15.693 -20.875  24.887  1.00  0.00           H
ATOM   1584  HB2 ASP A 111      15.592 -19.232  25.561  1.00  0.00           H
ATOM   1585  N   ASP A 112      17.663 -20.546  27.833  1.00  0.00           N
ATOM   1586  CA  ASP A 112      19.009 -21.030  28.166  1.00  0.00           C
ATOM   1587  C   ASP A 112      19.020 -22.003  29.341  1.00  0.00           C
ATOM   1588  O   ASP A 112      19.889 -22.864  29.423  1.00  0.00           O
ATOM   1589  CB  ASP A 112      19.919 -19.855  28.508  1.00  0.00           C
ATOM   1590  CG  ASP A 112      20.391 -19.095  27.284  1.00  0.00           C
ATOM   1591  OD1 ASP A 112      20.113 -19.532  26.149  1.00  0.00           O
ATOM   1592  OD2 ASP A 112      21.068 -18.073  27.475  1.00  0.00           O
ATOM   1593  HB1 ASP A 112      19.373 -19.168  29.153  1.00  0.00           H
ATOM   1594  HB2 ASP A 112      20.792 -20.234  29.038  1.00  0.00           H
ATOM   1595  HA  ASP A 112      19.417 -21.540  27.294  1.00  0.00           H
ATOM   1596  H   ASP A 112      17.392 -19.603  28.090  1.00  0.00           H
ATOM   1597  N   TYR A 113      18.067 -21.839  30.263  1.00  0.00           N
ATOM   1598  CA  TYR A 113      18.020 -22.603  31.480  1.00  0.00           C
ATOM   1599  C   TYR A 113      16.557 -22.990  31.796  1.00  0.00           C
ATOM   1600  O   TYR A 113      15.911 -22.437  32.694  1.00  0.00           O
ATOM   1601  CB  TYR A 113      18.677 -21.775  32.595  1.00  0.00           C
ATOM   1602  CG  TYR A 113      19.390 -22.554  33.689  1.00  0.00           C
ATOM   1603  CD1 TYR A 113      20.712 -22.260  34.024  1.00  0.00           C
ATOM   1604  CD2 TYR A 113      18.738 -23.557  34.412  1.00  0.00           C
ATOM   1605  CE1 TYR A 113      21.367 -22.930  35.050  1.00  0.00           C
ATOM   1606  CE2 TYR A 113      19.375 -24.238  35.432  1.00  0.00           C
ATOM   1607  CZ  TYR A 113      20.699 -23.915  35.759  1.00  0.00           C
ATOM   1608  OH  TYR A 113      21.381 -24.575  36.755  1.00  0.00           O
ATOM   1609  HB1 TYR A 113      17.899 -21.178  33.067  1.00  0.00           H
ATOM   1610  HB2 TYR A 113      19.408 -21.116  32.129  1.00  0.00           H
ATOM   1611  HD1 TYR A 113      21.243 -21.488  33.468  1.00  0.00           H
ATOM   1612  H   TYR A 113      17.345 -21.145  30.097  1.00  0.00           H
ATOM   1613  HE2 TYR A 113      18.852 -25.021  35.978  1.00  0.00           H
ATOM   1614  HA  TYR A 113      18.597 -23.516  31.340  1.00  0.00           H
ATOM   1615  HD2 TYR A 113      17.706 -23.807  34.167  1.00  0.00           H
ATOM   1616  HH  TYR A 113      20.784 -25.249  37.175  1.00  0.00           H
ATOM   1617  HE1 TYR A 113      22.399 -22.683  35.295  1.00  0.00           H
ATOM   1618  N   PRO A 114      16.035 -23.969  31.064  1.00  0.00           N
ATOM   1619  CA  PRO A 114      14.625 -24.343  31.248  1.00  0.00           C
ATOM   1620  C   PRO A 114      14.283 -24.994  32.592  1.00  0.00           C
ATOM   1621  O   PRO A 114      15.155 -25.547  33.295  1.00  0.00           O
ATOM   1622  CB  PRO A 114      14.357 -25.307  30.086  1.00  0.00           C
ATOM   1623  CG  PRO A 114      15.533 -25.190  29.181  1.00  0.00           C
ATOM   1624  CD  PRO A 114      16.686 -24.764  29.998  1.00  0.00           C
ATOM   1625  HB1 PRO A 114      13.445 -25.024  29.562  1.00  0.00           H
ATOM   1626  HB2 PRO A 114      14.262 -26.328  30.455  1.00  0.00           H
ATOM   1627  HG1 PRO A 114      15.333 -24.451  28.407  1.00  0.00           H
ATOM   1628  HG2 PRO A 114      15.741 -26.153  28.718  1.00  0.00           H
ATOM   1629  HA  PRO A 114      14.006 -23.456  31.120  1.00  0.00           H
ATOM   1630  HD1 PRO A 114      17.216 -25.621  30.412  1.00  0.00           H
ATOM   1631  HD2 PRO A 114      17.378 -24.155  29.418  1.00  0.00           H
ATOM   1632  N   TYR A 115      12.990 -24.908  32.926  1.00  0.00           N
ATOM   1633  CA  TYR A 115      12.436 -25.410  34.182  1.00  0.00           C
ATOM   1634  C   TYR A 115      12.228 -26.915  34.179  1.00  0.00           C
ATOM   1635  O   TYR A 115      11.583 -27.438  33.306  1.00  0.00           O
ATOM   1636  CB  TYR A 115      11.103 -24.719  34.424  1.00  0.00           C
ATOM   1637  CG  TYR A 115      10.522 -24.938  35.804  1.00  0.00           C
ATOM   1638  CD1 TYR A 115      11.181 -24.492  36.932  1.00  0.00           C
ATOM   1639  CD2 TYR A 115       9.302 -25.597  35.964  1.00  0.00           C
ATOM   1640  CE1 TYR A 115      10.658 -24.725  38.187  1.00  0.00           C
ATOM   1641  CE2 TYR A 115       8.781 -25.827  37.207  1.00  0.00           C
ATOM   1642  CZ  TYR A 115       9.454 -25.387  38.307  1.00  0.00           C
ATOM   1643  OH  TYR A 115       8.912 -25.599  39.524  1.00  0.00           O
ATOM   1644  H   TYR A 115      12.355 -24.468  32.267  1.00  0.00           H
ATOM   1645  HA  TYR A 115      13.116 -25.152  34.992  1.00  0.00           H
ATOM   1646  HE1 TYR A 115      11.191 -24.390  39.075  1.00  0.00           H
ATOM   1647  HE2 TYR A 115       7.836 -26.358  37.317  1.00  0.00           H
ATOM   1648  HD1 TYR A 115      12.121 -23.952  36.830  1.00  0.00           H
ATOM   1649  HD2 TYR A 115       8.756 -25.934  35.084  1.00  0.00           H
ATOM   1650  HH  TYR A 115       8.052 -26.086  39.424  1.00  0.00           H
ATOM   1651  HB1 TYR A 115      11.244 -23.649  34.281  1.00  0.00           H
ATOM   1652  HB2 TYR A 115      10.389 -25.093  33.691  1.00  0.00           H
ATOM   1653  N   VAL A 116      12.763 -27.613  35.181  1.00  0.00           N
ATOM   1654  CA  VAL A 116      12.606 -29.076  35.304  1.00  0.00           C
ATOM   1655  C   VAL A 116      12.014 -29.462  36.684  1.00  0.00           C
ATOM   1656  O   VAL A 116      12.058 -30.631  37.106  1.00  0.00           O
ATOM   1657  CB  VAL A 116      13.956 -29.817  35.045  1.00  0.00           C
ATOM   1658  CG1 VAL A 116      14.396 -29.651  33.595  1.00  0.00           C
ATOM   1659  CG2 VAL A 116      15.064 -29.365  36.018  1.00  0.00           C
ATOM   1660  HA  VAL A 116      11.900 -29.398  34.540  1.00  0.00           H
ATOM   1661  HB  VAL A 116      13.784 -30.879  35.215  1.00  0.00           H
ATOM   1662 HG11 VAL A 116      14.528 -28.593  33.375  1.00  0.00           H
ATOM   1663 HG12 VAL A 116      15.337 -30.175  33.439  1.00  0.00           H
ATOM   1664 HG13 VAL A 116      13.635 -30.067  32.935  1.00  0.00           H
ATOM   1665  H   VAL A 116      13.299 -27.119  35.887  1.00  0.00           H
ATOM   1666 HG21 VAL A 116      14.755 -29.573  37.041  1.00  0.00           H
ATOM   1667 HG22 VAL A 116      15.982 -29.907  35.799  1.00  0.00           H
ATOM   1668 HG23 VAL A 116      15.236 -28.296  35.900  1.00  0.00           H
ATOM   1669  N   SER A 117      11.419 -28.481  37.350  1.00  0.00           N
ATOM   1670  CA  SER A 117      10.736 -28.640  38.636  1.00  0.00           C
ATOM   1671  C   SER A 117      11.501 -29.429  39.683  1.00  0.00           C
ATOM   1672  O   SER A 117      12.546 -28.970  40.147  1.00  0.00           O
ATOM   1673  CB  SER A 117       9.263 -29.100  38.482  1.00  0.00           C
ATOM   1674  OG  SER A 117       9.135 -30.446  38.058  1.00  0.00           O
ATOM   1675  HA  SER A 117      10.670 -27.632  39.042  1.00  0.00           H
ATOM   1676  HB1 SER A 117       8.776 -28.459  37.749  1.00  0.00           H
ATOM   1677  HB2 SER A 117       8.765 -28.993  39.445  1.00  0.00           H
ATOM   1678  H   SER A 117      11.438 -27.553  36.939  1.00  0.00           H
ATOM   1679  HG  SER A 117       9.983 -30.742  37.635  1.00  0.00           H
ATOM   1680  N   ASN A 118      10.990 -30.604  40.056  1.00  0.00           N
ATOM   1681  CA  ASN A 118      11.604 -31.435  41.105  1.00  0.00           C
ATOM   1682  C   ASN A 118      12.797 -32.305  40.669  1.00  0.00           C
ATOM   1683  O   ASN A 118      13.389 -32.992  41.515  1.00  0.00           O
ATOM   1684  CB  ASN A 118      10.532 -32.280  41.853  1.00  0.00           C
ATOM   1685  CG  ASN A 118       9.636 -33.091  40.926  1.00  0.00           C
ATOM   1686  OD1 ASN A 118       9.861 -33.138  39.720  1.00  0.00           O
ATOM   1687  ND2 ASN A 118       8.637 -33.760  41.493  1.00  0.00           N
ATOM   1688 HD21 ASN A 118       8.010 -34.316  40.920  1.00  0.00           H
ATOM   1689 HD22 ASN A 118       8.501 -33.715  42.497  1.00  0.00           H
ATOM   1690  HA  ASN A 118      11.999 -30.738  41.842  1.00  0.00           H
ATOM   1691  HB1 ASN A 118       9.905 -31.605  42.433  1.00  0.00           H
ATOM   1692  HB2 ASN A 118      11.043 -32.968  42.525  1.00  0.00           H
ATOM   1693  H   ASN A 118      10.146 -30.937  39.600  1.00  0.00           H
ATOM   1694  N   LEU A 119      13.134 -32.296  39.371  1.00  0.00           N
ATOM   1695  CA  LEU A 119      14.269 -33.057  38.853  1.00  0.00           C
ATOM   1696  C   LEU A 119      15.569 -32.437  39.417  1.00  0.00           C
ATOM   1697  O   LEU A 119      15.870 -31.262  39.138  1.00  0.00           O
ATOM   1698  CB  LEU A 119      14.307 -33.008  37.321  1.00  0.00           C
ATOM   1699  CG  LEU A 119      14.790 -34.139  36.395  1.00  0.00           C
ATOM   1700  CD1 LEU A 119      15.647 -33.538  35.258  1.00  0.00           C
ATOM   1701  CD2 LEU A 119      15.486 -35.310  37.085  1.00  0.00           C
ATOM   1702  H   LEU A 119      12.581 -31.741  38.726  1.00  0.00           H
ATOM   1703  HB1 LEU A 119      13.281 -32.806  37.016  1.00  0.00           H
ATOM   1704  HB2 LEU A 119      14.933 -32.151  37.078  1.00  0.00           H
ATOM   1705 HD21 LEU A 119      15.783 -36.046  36.340  1.00  0.00           H
ATOM   1706 HD22 LEU A 119      14.802 -35.770  37.797  1.00  0.00           H
ATOM   1707 HD23 LEU A 119      16.368 -34.949  37.611  1.00  0.00           H
ATOM   1708  HG  LEU A 119      13.898 -34.549  35.922  1.00  0.00           H
ATOM   1709 HD11 LEU A 119      15.990 -34.336  34.601  1.00  0.00           H
ATOM   1710 HD12 LEU A 119      16.507 -33.024  35.684  1.00  0.00           H
ATOM   1711 HD13 LEU A 119      15.047 -32.831  34.687  1.00  0.00           H
ATOM   1712  HA  LEU A 119      14.190 -34.093  39.181  1.00  0.00           H
ATOM   1713  N   PRO A 120      16.336 -33.206  40.212  1.00  0.00           N
ATOM   1714  CA  PRO A 120      17.587 -32.598  40.733  1.00  0.00           C
ATOM   1715  C   PRO A 120      18.549 -32.188  39.617  1.00  0.00           C
ATOM   1716  O   PRO A 120      18.744 -32.915  38.665  1.00  0.00           O
ATOM   1717  CB  PRO A 120      18.174 -33.704  41.630  1.00  0.00           C
ATOM   1718  CG  PRO A 120      16.991 -34.613  41.940  1.00  0.00           C
ATOM   1719  CD  PRO A 120      16.168 -34.592  40.681  1.00  0.00           C
ATOM   1720  HD1 PRO A 120      15.122 -34.812  40.892  1.00  0.00           H
ATOM   1721  HD2 PRO A 120      16.548 -35.304  39.950  1.00  0.00           H
ATOM   1722  HB1 PRO A 120      18.953 -34.253  41.103  1.00  0.00           H
ATOM   1723  HB2 PRO A 120      18.583 -33.280  42.545  1.00  0.00           H
ATOM   1724  HA  PRO A 120      17.343 -31.728  41.340  1.00  0.00           H
ATOM   1725  HG1 PRO A 120      16.419 -34.228  42.782  1.00  0.00           H
ATOM   1726  HG2 PRO A 120      17.330 -35.624  42.162  1.00  0.00           H
ATOM   1727  N   GLU A 121      19.110 -31.002  39.728  1.00  0.00           N
ATOM   1728  CA  GLU A 121      19.936 -30.442  38.682  1.00  0.00           C
ATOM   1729  C   GLU A 121      21.052 -29.600  39.310  1.00  0.00           C
ATOM   1730  O   GLU A 121      20.828 -28.810  40.228  1.00  0.00           O
ATOM   1731  CB  GLU A 121      19.064 -29.602  37.742  1.00  0.00           C
ATOM   1732  CG  GLU A 121      19.700 -29.279  36.376  1.00  0.00           C
ATOM   1733  CD  GLU A 121      18.777 -28.415  35.530  1.00  0.00           C
ATOM   1734  OE1 GLU A 121      18.558 -27.265  35.937  1.00  0.00           O
ATOM   1735  OE2 GLU A 121      18.238 -28.869  34.486  1.00  0.00           O
ATOM   1736  H   GLU A 121      18.956 -30.464  40.575  1.00  0.00           H
ATOM   1737  HG1 GLU A 121      20.636 -28.747  36.537  1.00  0.00           H
ATOM   1738  HG2 GLU A 121      19.897 -30.211  35.847  1.00  0.00           H
ATOM   1739  HB1 GLU A 121      18.139 -30.147  37.563  1.00  0.00           H
ATOM   1740  HB2 GLU A 121      18.841 -28.660  38.241  1.00  0.00           H
ATOM   1741  HA  GLU A 121      20.386 -31.256  38.114  1.00  0.00           H
ATOM   1742  N   THR A 122      22.261 -29.782  38.819  1.00  0.00           N
ATOM   1743  CA  THR A 122      23.413 -29.092  39.353  1.00  0.00           C
ATOM   1744  C   THR A 122      23.357 -27.663  38.880  1.00  0.00           C
ATOM   1745  O   THR A 122      22.850 -27.399  37.803  1.00  0.00           O
ATOM   1746  CB  THR A 122      24.727 -29.751  38.810  1.00  0.00           C
ATOM   1747  OG1 THR A 122      24.596 -31.178  38.869  1.00  0.00           O
ATOM   1748  CG2 THR A 122      25.954 -29.313  39.619  1.00  0.00           C
ATOM   1749  HG1 THR A 122      25.427 -31.601  38.526  1.00  0.00           H
ATOM   1750  HA  THR A 122      23.399 -29.127  40.442  1.00  0.00           H
ATOM   1751  HB  THR A 122      24.866 -29.454  37.772  1.00  0.00           H
ATOM   1752  H   THR A 122      22.387 -30.425  38.044  1.00  0.00           H
ATOM   1753 HG21 THR A 122      26.062 -28.231  39.559  1.00  0.00           H
ATOM   1754 HG22 THR A 122      25.827 -29.608  40.660  1.00  0.00           H
ATOM   1755 HG23 THR A 122      26.846 -29.790  39.214  1.00  0.00           H
ATOM   1756  N   CYS A 123      23.905 -26.745  39.661  1.00  0.00           N
ATOM   1757  CA  CYS A 123      24.077 -25.377  39.197  1.00  0.00           C
ATOM   1758  C   CYS A 123      25.134 -25.347  38.090  1.00  0.00           C
ATOM   1759  O   CYS A 123      26.237 -25.795  38.303  1.00  0.00           O
ATOM   1760  CB  CYS A 123      24.530 -24.460  40.340  1.00  0.00           C
ATOM   1761  SG  CYS A 123      24.703 -22.713  39.822  1.00  0.00           S
ATOM   1762  HA  CYS A 123      23.131 -25.013  38.799  1.00  0.00           H
ATOM   1763  H   CYS A 123      24.209 -26.999  40.596  1.00  0.00           H
ATOM   1764  HB1 CYS A 123      23.795 -24.514  41.142  1.00  0.00           H
ATOM   1765  HB2 CYS A 123      25.494 -24.811  40.707  1.00  0.00           H
ATOM   1766  N   ASN A 124      24.783 -24.831  36.913  1.00  0.00           N
ATOM   1767  CA  ASN A 124      25.750 -24.663  35.838  1.00  0.00           C
ATOM   1768  C   ASN A 124      25.479 -23.399  35.030  1.00  0.00           C
ATOM   1769  O   ASN A 124      24.751 -23.417  34.035  1.00  0.00           O
ATOM   1770  CB  ASN A 124      25.770 -25.892  34.910  1.00  0.00           C
ATOM   1771  CG  ASN A 124      26.886 -25.813  33.860  1.00  0.00           C
ATOM   1772  OD1 ASN A 124      27.771 -24.945  33.938  1.00  0.00           O
ATOM   1773  ND2 ASN A 124      26.857 -26.720  32.890  1.00  0.00           N
ATOM   1774  H   ASN A 124      23.820 -24.549  36.763  1.00  0.00           H
ATOM   1775  HB1 ASN A 124      25.922 -26.785  35.515  1.00  0.00           H
ATOM   1776  HB2 ASN A 124      24.812 -25.959  34.397  1.00  0.00           H
ATOM   1777  HA  ASN A 124      26.737 -24.568  36.288  1.00  0.00           H
ATOM   1778 HD21 ASN A 124      27.571 -26.715  32.168  1.00  0.00           H
ATOM   1779 HD22 ASN A 124      26.121 -27.419  32.870  1.00  0.00           H
ATOM   1780  N   LEU A 125      26.102 -22.310  35.455  1.00  0.00           N
ATOM   1781  CA  LEU A 125      25.904 -21.018  34.831  1.00  0.00           C
ATOM   1782  C   LEU A 125      26.604 -20.893  33.484  1.00  0.00           C
ATOM   1783  O   LEU A 125      26.350 -19.944  32.785  1.00  0.00           O
ATOM   1784  CB  LEU A 125      26.336 -19.892  35.777  1.00  0.00           C
ATOM   1785  CG  LEU A 125      25.472 -19.715  37.042  1.00  0.00           C
ATOM   1786  CD1 LEU A 125      26.060 -18.623  37.955  1.00  0.00           C
ATOM   1787  CD2 LEU A 125      24.024 -19.415  36.702  1.00  0.00           C
ATOM   1788  HA  LEU A 125      24.836 -20.903  34.654  1.00  0.00           H
ATOM   1789  H   LEU A 125      26.738 -22.384  36.243  1.00  0.00           H
ATOM   1790  HG  LEU A 125      25.495 -20.655  37.593  1.00  0.00           H
ATOM   1791 HD11 LEU A 125      26.092 -17.678  37.416  1.00  0.00           H
ATOM   1792 HD12 LEU A 125      25.436 -18.516  38.841  1.00  0.00           H
ATOM   1793 HD13 LEU A 125      27.069 -18.905  38.255  1.00  0.00           H
ATOM   1794  HB1 LEU A 125      26.309 -18.957  35.219  1.00  0.00           H
ATOM   1795  HB2 LEU A 125      27.358 -20.096  36.095  1.00  0.00           H
ATOM   1796 HD21 LEU A 125      23.452 -19.297  37.621  1.00  0.00           H
ATOM   1797 HD22 LEU A 125      23.610 -20.236  36.119  1.00  0.00           H
ATOM   1798 HD23 LEU A 125      23.971 -18.494  36.122  1.00  0.00           H
ATOM   1799  N   LYS A 126      27.450 -21.849  33.103  1.00  0.00           N
ATOM   1800  CA  LYS A 126      27.983 -21.901  31.739  1.00  0.00           C
ATOM   1801  C   LYS A 126      26.889 -22.092  30.668  1.00  0.00           C
ATOM   1802  O   LYS A 126      27.115 -21.819  29.493  1.00  0.00           O
ATOM   1803  CB  LYS A 126      29.015 -23.029  31.590  1.00  0.00           C
ATOM   1804  CG  LYS A 126      30.373 -22.790  32.296  1.00  0.00           C
ATOM   1805  CD  LYS A 126      31.265 -24.019  32.223  1.00  0.00           C
ATOM   1806  CE  LYS A 126      32.545 -23.824  33.020  1.00  0.00           C
ATOM   1807  NZ  LYS A 126      33.429 -25.020  32.961  1.00  0.00           N
ATOM   1808  HB1 LYS A 126      28.579 -23.939  32.000  1.00  0.00           H
ATOM   1809  HB2 LYS A 126      29.209 -23.167  30.527  1.00  0.00           H
ATOM   1810  HG1 LYS A 126      30.190 -22.548  33.341  1.00  0.00           H
ATOM   1811  HG2 LYS A 126      30.881 -21.956  31.813  1.00  0.00           H
ATOM   1812  HD1 LYS A 126      30.724 -24.874  32.625  1.00  0.00           H
ATOM   1813  HD2 LYS A 126      31.522 -24.209  31.181  1.00  0.00           H
ATOM   1814  H   LYS A 126      27.732 -22.558  33.773  1.00  0.00           H
ATOM   1815  HA  LYS A 126      28.487 -20.957  31.540  1.00  0.00           H
ATOM   1816  HZ1 LYS A 126      34.269 -24.848  33.504  1.00  0.00           H
ATOM   1817  HZ2 LYS A 126      33.683 -25.206  31.996  1.00  0.00           H
ATOM   1818  HZ3 LYS A 126      32.938 -25.823  33.342  1.00  0.00           H
ATOM   1819  HE1 LYS A 126      32.285 -23.631  34.059  1.00  0.00           H
ATOM   1820  HE2 LYS A 126      33.084 -22.969  32.615  1.00  0.00           H
ATOM   1821  N   ARG A 127      25.726 -22.599  31.072  1.00  0.00           N
ATOM   1822  CA  ARG A 127      24.594 -22.789  30.167  1.00  0.00           C
ATOM   1823  C   ARG A 127      23.958 -21.457  29.710  1.00  0.00           C
ATOM   1824  O   ARG A 127      23.304 -21.401  28.668  1.00  0.00           O
ATOM   1825  CB  ARG A 127      23.532 -23.653  30.854  1.00  0.00           C
ATOM   1826  CG  ARG A 127      24.032 -25.068  31.226  1.00  0.00           C
ATOM   1827  CD  ARG A 127      23.006 -25.823  32.065  1.00  0.00           C
ATOM   1828  NE  ARG A 127      21.762 -25.851  31.329  1.00  0.00           N
ATOM   1829  CZ  ARG A 127      20.568 -26.147  31.816  1.00  0.00           C
ATOM   1830  NH1 ARG A 127      20.380 -26.491  33.085  1.00  0.00           N
ATOM   1831  NH2 ARG A 127      19.550 -26.092  30.994  1.00  0.00           N
ATOM   1832  HG1 ARG A 127      24.957 -24.979  31.794  1.00  0.00           H
ATOM   1833  HG2 ARG A 127      24.221 -25.628  30.311  1.00  0.00           H
ATOM   1834  HB1 ARG A 127      23.216 -23.150  31.767  1.00  0.00           H
ATOM   1835  HB2 ARG A 127      22.682 -23.754  30.182  1.00  0.00           H
ATOM   1836 HH21 ARG A 127      18.617 -26.312  31.328  1.00  0.00           H
ATOM   1837 HH22 ARG A 127      19.694 -25.830  30.025  1.00  0.00           H
ATOM   1838  HD1 ARG A 127      22.862 -25.315  33.017  1.00  0.00           H
ATOM   1839  HD2 ARG A 127      23.352 -26.840  32.245  1.00  0.00           H
ATOM   1840  HA  ARG A 127      24.948 -23.320  29.284  1.00  0.00           H
ATOM   1841  HE  ARG A 127      21.810 -25.621  30.342  1.00  0.00           H
ATOM   1842 HH11 ARG A 127      19.447 -26.711  33.418  1.00  0.00           H
ATOM   1843 HH12 ARG A 127      21.170 -26.534  33.721  1.00  0.00           H
ATOM   1844  H   ARG A 127      25.622 -22.864  32.046  1.00  0.00           H
ATOM   1845  N   CYS A 128      24.133 -20.411  30.514  1.00  0.00           N
ATOM   1846  CA  CYS A 128      23.609 -19.090  30.234  1.00  0.00           C
ATOM   1847  C   CYS A 128      24.544 -18.355  29.308  1.00  0.00           C
ATOM   1848  O   CYS A 128      25.738 -18.346  29.517  1.00  0.00           O
ATOM   1849  CB  CYS A 128      23.469 -18.279  31.541  1.00  0.00           C
ATOM   1850  SG  CYS A 128      22.625 -19.198  32.861  1.00  0.00           S
ATOM   1851  H   CYS A 128      24.663 -20.547  31.370  1.00  0.00           H
ATOM   1852  HB1 CYS A 128      24.465 -18.008  31.889  1.00  0.00           H
ATOM   1853  HB2 CYS A 128      22.900 -17.376  31.328  1.00  0.00           H
ATOM   1854  HA  CYS A 128      22.633 -19.183  29.761  1.00  0.00           H
ATOM   1855  N   ASN A 129      24.000 -17.741  28.277  1.00  0.00           N
ATOM   1856  CA  ASN A 129      24.783 -16.884  27.428  1.00  0.00           C
ATOM   1857  C   ASN A 129      24.680 -15.467  27.984  1.00  0.00           C
ATOM   1858  O   ASN A 129      25.589 -15.015  28.659  1.00  0.00           O
ATOM   1859  CB  ASN A 129      24.323 -17.009  25.984  1.00  0.00           C
ATOM   1860  CG  ASN A 129      24.732 -18.363  25.345  1.00  0.00           C
ATOM   1861  OD1 ASN A 129      23.869 -19.180  24.962  1.00  0.00           O
ATOM   1862  ND2 ASN A 129      26.059 -18.590  25.216  1.00  0.00           N
ATOM   1863  H   ASN A 129      23.014 -17.876  28.079  1.00  0.00           H
ATOM   1864  HA  ASN A 129      25.824 -17.201  27.486  1.00  0.00           H
ATOM   1865 HD21 ASN A 129      26.387 -19.459  24.805  1.00  0.00           H
ATOM   1866 HD22 ASN A 129      26.727 -17.893  25.530  1.00  0.00           H
ATOM   1867  HB1 ASN A 129      23.238 -16.922  25.954  1.00  0.00           H
ATOM   1868  HB2 ASN A 129      24.768 -16.201  25.405  1.00  0.00           H
ATOM   1869  N   GLU A 130      23.559 -14.794  27.797  1.00  0.00           N
ATOM   1870  CA  GLU A 130      23.374 -13.443  28.307  1.00  0.00           C
ATOM   1871  C   GLU A 130      22.828 -13.461  29.763  1.00  0.00           C
ATOM   1872  O   GLU A 130      22.139 -14.390  30.166  1.00  0.00           O
ATOM   1873  CB  GLU A 130      22.429 -12.708  27.340  1.00  0.00           C
ATOM   1874  CG  GLU A 130      22.074 -11.254  27.686  1.00  0.00           C
ATOM   1875  CD  GLU A 130      22.857 -10.194  26.893  1.00  0.00           C
ATOM   1876  OE1 GLU A 130      23.806 -10.545  26.127  1.00  0.00           O
ATOM   1877  OE2 GLU A 130      22.492  -8.993  27.057  1.00  0.00           O
ATOM   1878  HB1 GLU A 130      21.499 -13.272  27.297  1.00  0.00           H
ATOM   1879  HB2 GLU A 130      22.900 -12.707  26.358  1.00  0.00           H
ATOM   1880  H   GLU A 130      22.803 -15.232  27.282  1.00  0.00           H
ATOM   1881  HA  GLU A 130      24.338 -12.935  28.304  1.00  0.00           H
ATOM   1882  HG1 GLU A 130      21.013 -11.108  27.490  1.00  0.00           H
ATOM   1883  HG2 GLU A 130      22.273 -11.099  28.746  1.00  0.00           H
ATOM   1884  N   ARG A 131      23.161 -12.436  30.546  1.00  0.00           N
ATOM   1885  CA  ARG A 131      22.696 -12.295  31.925  1.00  0.00           C
ATOM   1886  C   ARG A 131      22.031 -10.960  32.129  1.00  0.00           C
ATOM   1887  O   ARG A 131      22.349  -9.971  31.456  1.00  0.00           O
ATOM   1888  CB  ARG A 131      23.831 -12.406  32.932  1.00  0.00           C
ATOM   1889  CG  ARG A 131      24.867 -13.419  32.543  1.00  0.00           C
ATOM   1890  CD  ARG A 131      24.412 -14.827  32.809  1.00  0.00           C
ATOM   1891  NE  ARG A 131      24.969 -15.222  34.088  1.00  0.00           N
ATOM   1892  CZ  ARG A 131      24.284 -15.296  35.199  1.00  0.00           C
ATOM   1893  NH1 ARG A 131      23.011 -15.045  35.173  1.00  0.00           N
ATOM   1894  NH2 ARG A 131      24.871 -15.628  36.335  1.00  0.00           N
ATOM   1895  HB1 ARG A 131      23.413 -12.691  33.896  1.00  0.00           H
ATOM   1896  HB2 ARG A 131      24.314 -11.433  33.019  1.00  0.00           H
ATOM   1897  H   ARG A 131      23.768 -11.716  30.167  1.00  0.00           H
ATOM   1898 HH21 ARG A 131      24.328 -15.681  37.190  1.00  0.00           H
ATOM   1899 HH22 ARG A 131      25.866 -15.829  36.352  1.00  0.00           H
ATOM   1900 HH11 ARG A 131      22.466 -15.098  36.027  1.00  0.00           H
ATOM   1901 HH12 ARG A 131      22.561 -14.795  34.298  1.00  0.00           H
ATOM   1902  HE  ARG A 131      25.956 -15.456  34.123  1.00  0.00           H
ATOM   1903  HG1 ARG A 131      25.079 -13.313  31.480  1.00  0.00           H
ATOM   1904  HG2 ARG A 131      25.775 -13.229  33.114  1.00  0.00           H
ATOM   1905  HD1 ARG A 131      23.325 -14.867  32.847  1.00  0.00           H
ATOM   1906  HD2 ARG A 131      24.773 -15.490  32.024  1.00  0.00           H
ATOM   1907  HA  ARG A 131      21.971 -13.080  32.131  1.00  0.00           H
ATOM   1908  N   TYR A 132      21.109 -10.954  33.086  1.00  0.00           N
ATOM   1909  CA  TYR A 132      20.140  -9.880  33.266  1.00  0.00           C
ATOM   1910  C   TYR A 132      20.093  -9.584  34.747  1.00  0.00           C
ATOM   1911  O   TYR A 132      19.605 -10.401  35.531  1.00  0.00           O
ATOM   1912  CB  TYR A 132      18.762 -10.313  32.748  1.00  0.00           C
ATOM   1913  CG  TYR A 132      18.805 -10.796  31.326  1.00  0.00           C
ATOM   1914  CD1 TYR A 132      18.756  -9.891  30.264  1.00  0.00           C
ATOM   1915  CD2 TYR A 132      18.939 -12.155  31.033  1.00  0.00           C
ATOM   1916  CE1 TYR A 132      18.805 -10.329  28.955  1.00  0.00           C
ATOM   1917  CE2 TYR A 132      18.988 -12.598  29.723  1.00  0.00           C
ATOM   1918  CZ  TYR A 132      18.907 -11.675  28.691  1.00  0.00           C
ATOM   1919  OH  TYR A 132      18.963 -12.096  27.379  1.00  0.00           O
ATOM   1920  HE1 TYR A 132      18.761  -9.612  28.136  1.00  0.00           H
ATOM   1921  HE2 TYR A 132      19.090 -13.660  29.505  1.00  0.00           H
ATOM   1922  HA  TYR A 132      20.472  -8.994  32.726  1.00  0.00           H
ATOM   1923  HD1 TYR A 132      18.679  -8.824  30.471  1.00  0.00           H
ATOM   1924  HB1 TYR A 132      18.084  -9.462  32.807  1.00  0.00           H
ATOM   1925  HB2 TYR A 132      18.389 -11.118  33.379  1.00  0.00           H
ATOM   1926  H   TYR A 132      21.078 -11.740  33.727  1.00  0.00           H
ATOM   1927  HD2 TYR A 132      19.004 -12.875  31.847  1.00  0.00           H
ATOM   1928  HH  TYR A 132      19.036 -13.086  27.352  1.00  0.00           H
ATOM   1929  N   THR A 133      20.638  -8.424  35.113  1.00  0.00           N
ATOM   1930  CA  THR A 133      20.886  -8.086  36.492  1.00  0.00           C
ATOM   1931  C   THR A 133      19.764  -7.186  37.008  1.00  0.00           C
ATOM   1932  O   THR A 133      18.974  -6.608  36.244  1.00  0.00           O
ATOM   1933  CB  THR A 133      22.241  -7.326  36.629  1.00  0.00           C
ATOM   1934  OG1 THR A 133      22.178  -6.120  35.866  1.00  0.00           O
ATOM   1935  CG2 THR A 133      23.459  -8.152  36.133  1.00  0.00           C
ATOM   1936  HA  THR A 133      20.922  -8.997  37.087  1.00  0.00           H
ATOM   1937  H   THR A 133      20.888  -7.753  34.393  1.00  0.00           H
ATOM   1938  HG1 THR A 133      21.229  -5.882  35.701  1.00  0.00           H
ATOM   1939  HB  THR A 133      22.395  -7.070  37.676  1.00  0.00           H
ATOM   1940 HG21 THR A 133      23.537  -9.069  36.715  1.00  0.00           H
ATOM   1941 HG22 THR A 133      24.369  -7.566  36.256  1.00  0.00           H
ATOM   1942 HG23 THR A 133      23.326  -8.399  35.081  1.00  0.00           H
ATOM   1943  N   ILE A 134      19.689  -7.094  38.326  1.00  0.00           N
ATOM   1944  CA  ILE A 134      18.931  -6.043  38.989  1.00  0.00           C
ATOM   1945  C   ILE A 134      19.939  -5.277  39.835  1.00  0.00           C
ATOM   1946  O   ILE A 134      21.039  -5.775  40.112  1.00  0.00           O
ATOM   1947  CB  ILE A 134      17.756  -6.611  39.853  1.00  0.00           C
ATOM   1948  CG1 ILE A 134      18.259  -7.384  41.081  1.00  0.00           C
ATOM   1949  CG2 ILE A 134      16.832  -7.523  39.011  1.00  0.00           C
ATOM   1950  CD1 ILE A 134      17.128  -7.766  42.052  1.00  0.00           C
ATOM   1951 HD11 ILE A 134      16.635  -6.863  42.408  1.00  0.00           H
ATOM   1952 HD12 ILE A 134      16.405  -8.396  41.536  1.00  0.00           H
ATOM   1953 HD13 ILE A 134      17.545  -8.309  42.898  1.00  0.00           H
ATOM   1954  H   ILE A 134      20.176  -7.780  38.894  1.00  0.00           H
ATOM   1955  HA  ILE A 134      18.523  -5.373  38.235  1.00  0.00           H
ATOM   1956 HG21 ILE A 134      16.412  -6.950  38.186  1.00  0.00           H
ATOM   1957 HG22 ILE A 134      16.027  -7.902  39.639  1.00  0.00           H
ATOM   1958 HG23 ILE A 134      17.409  -8.358  38.617  1.00  0.00           H
ATOM   1959  HB  ILE A 134      17.164  -5.769  40.208  1.00  0.00           H
ATOM   1960 HG11 ILE A 134      18.979  -6.762  41.612  1.00  0.00           H
ATOM   1961 HG12 ILE A 134      18.749  -8.296  40.741  1.00  0.00           H
ATOM   1962  N   LYS A 135      19.555  -4.078  40.261  1.00  0.00           N
ATOM   1963  CA  LYS A 135      20.422  -3.192  41.036  1.00  0.00           C
ATOM   1964  C   LYS A 135      20.151  -3.314  42.534  1.00  0.00           C
ATOM   1965  O   LYS A 135      21.058  -3.373  43.352  1.00  0.00           O
ATOM   1966  CB  LYS A 135      20.181  -1.769  40.572  1.00  0.00           C
ATOM   1967  CG  LYS A 135      21.101  -0.723  41.157  1.00  0.00           C
ATOM   1968  CD  LYS A 135      20.783   0.658  40.605  1.00  0.00           C
ATOM   1969  CE  LYS A 135      21.641   1.729  41.257  1.00  0.00           C
ATOM   1970  NZ  LYS A 135      21.341   3.086  40.722  1.00  0.00           N
ATOM   1971  HA  LYS A 135      21.461  -3.456  40.842  1.00  0.00           H
ATOM   1972  HE1 LYS A 135      22.690   1.501  41.069  1.00  0.00           H
ATOM   1973  HE2 LYS A 135      21.455   1.724  42.330  1.00  0.00           H
ATOM   1974  HD1 LYS A 135      20.967   0.661  39.532  1.00  0.00           H
ATOM   1975  HD2 LYS A 135      19.735   0.881  40.795  1.00  0.00           H
ATOM   1976  HB1 LYS A 135      19.160  -1.500  40.837  1.00  0.00           H
ATOM   1977  HB2 LYS A 135      20.294  -1.746  39.490  1.00  0.00           H
ATOM   1978  HG1 LYS A 135      20.982  -0.710  42.239  1.00  0.00           H
ATOM   1979  HG2 LYS A 135      22.131  -0.976  40.908  1.00  0.00           H
ATOM   1980  HZ1 LYS A 135      21.934   3.769  41.183  1.00  0.00           H
ATOM   1981  HZ2 LYS A 135      20.367   3.311  40.898  1.00  0.00           H
ATOM   1982  HZ3 LYS A 135      21.518   3.103  39.723  1.00  0.00           H
ATOM   1983  H   LYS A 135      18.616  -3.763  40.037  1.00  0.00           H
ATOM   1984  N   SER A 136      18.877  -3.380  42.881  1.00  0.00           N
ATOM   1985  CA  SER A 136      18.439  -3.451  44.265  1.00  0.00           C
ATOM   1986  C   SER A 136      16.976  -3.897  44.330  1.00  0.00           C
ATOM   1987  O   SER A 136      16.369  -4.258  43.325  1.00  0.00           O
ATOM   1988  CB  SER A 136      18.614  -2.072  44.926  1.00  0.00           C
ATOM   1989  OG  SER A 136      17.823  -1.108  44.266  1.00  0.00           O
ATOM   1990  H   SER A 136      18.173  -3.381  42.149  1.00  0.00           H
ATOM   1991  HA  SER A 136      19.055  -4.178  44.794  1.00  0.00           H
ATOM   1992  HB1 SER A 136      19.661  -1.777  44.869  1.00  0.00           H
ATOM   1993  HB2 SER A 136      18.310  -2.133  45.970  1.00  0.00           H
ATOM   1994  HG  SER A 136      17.104  -1.564  43.754  1.00  0.00           H
ATOM   1995  N   TYR A 137      16.427  -3.891  45.539  1.00  0.00           N
ATOM   1996  CA  TYR A 137      15.004  -4.155  45.739  1.00  0.00           C
ATOM   1997  C   TYR A 137      14.554  -3.331  46.915  1.00  0.00           C
ATOM   1998  O   TYR A 137      15.383  -2.885  47.694  1.00  0.00           O
ATOM   1999  CB  TYR A 137      14.711  -5.640  45.946  1.00  0.00           C
ATOM   2000  CG  TYR A 137      15.452  -6.287  47.084  1.00  0.00           C
ATOM   2001  CD1 TYR A 137      16.733  -6.774  46.907  1.00  0.00           C
ATOM   2002  CD2 TYR A 137      14.882  -6.411  48.341  1.00  0.00           C
ATOM   2003  CE1 TYR A 137      17.448  -7.358  47.961  1.00  0.00           C
ATOM   2004  CE2 TYR A 137      15.589  -7.021  49.395  1.00  0.00           C
ATOM   2005  CZ  TYR A 137      16.869  -7.491  49.181  1.00  0.00           C
ATOM   2006  OH  TYR A 137      17.579  -8.091  50.199  1.00  0.00           O
ATOM   2007  H   TYR A 137      17.011  -3.698  46.346  1.00  0.00           H
ATOM   2008  HA  TYR A 137      14.463  -3.817  44.856  1.00  0.00           H
ATOM   2009  HB1 TYR A 137      14.975  -6.166  45.030  1.00  0.00           H
ATOM   2010  HB2 TYR A 137      13.643  -5.750  46.133  1.00  0.00           H
ATOM   2011  HH  TYR A 137      18.316  -8.634  49.813  1.00  0.00           H
ATOM   2012  HD1 TYR A 137      17.199  -6.702  45.925  1.00  0.00           H
ATOM   2013  HD2 TYR A 137      13.876  -6.032  48.516  1.00  0.00           H
ATOM   2014  HE2 TYR A 137      15.127  -7.122  50.376  1.00  0.00           H
ATOM   2015  HE1 TYR A 137      18.467  -7.705  47.802  1.00  0.00           H
ATOM   2016  N   VAL A 138      13.243  -3.114  47.018  1.00  0.00           N
ATOM   2017  CA  VAL A 138      12.676  -2.291  48.068  1.00  0.00           C
ATOM   2018  C   VAL A 138      11.452  -2.944  48.692  1.00  0.00           C
ATOM   2019  O   VAL A 138      10.611  -3.501  48.006  1.00  0.00           O
ATOM   2020  CB  VAL A 138      12.332  -0.861  47.521  1.00  0.00           C
ATOM   2021  CG1 VAL A 138      11.323  -0.938  46.372  1.00  0.00           C
ATOM   2022  CG2 VAL A 138      11.906   0.064  48.663  1.00  0.00           C
ATOM   2023  HB  VAL A 138      13.252  -0.450  47.108  1.00  0.00           H
ATOM   2024  HA  VAL A 138      13.428  -2.178  48.847  1.00  0.00           H
ATOM   2025 HG11 VAL A 138      10.405  -1.405  46.726  1.00  0.00           H
ATOM   2026 HG12 VAL A 138      11.742  -1.530  45.560  1.00  0.00           H
ATOM   2027 HG13 VAL A 138      11.104   0.067  46.014  1.00  0.00           H
ATOM   2028 HG21 VAL A 138      11.025  -0.347  49.154  1.00  0.00           H
ATOM   2029 HG22 VAL A 138      12.717   0.148  49.385  1.00  0.00           H
ATOM   2030 HG23 VAL A 138      11.672   1.050  48.264  1.00  0.00           H
ATOM   2031  H   VAL A 138      12.620  -3.539  46.339  1.00  0.00           H
ATOM   2032  N   SER A 139      11.386  -2.889  50.018  1.00  0.00           N
ATOM   2033  CA  SER A 139      10.250  -3.392  50.773  1.00  0.00           C
ATOM   2034  C   SER A 139       9.101  -2.381  50.675  1.00  0.00           C
ATOM   2035  O   SER A 139       9.329  -1.179  50.834  1.00  0.00           O
ATOM   2036  CB  SER A 139      10.656  -3.595  52.244  1.00  0.00           C
ATOM   2037  OG  SER A 139       9.565  -4.042  53.021  1.00  0.00           O
ATOM   2038  HA  SER A 139       9.930  -4.344  50.352  1.00  0.00           H
ATOM   2039  HB1 SER A 139      11.453  -4.335  52.293  1.00  0.00           H
ATOM   2040  HB2 SER A 139      11.014  -2.649  52.647  1.00  0.00           H
ATOM   2041  H   SER A 139      12.162  -2.478  50.526  1.00  0.00           H
ATOM   2042  HG  SER A 139       8.780  -3.456  52.858  1.00  0.00           H
ATOM   2043  N   ILE A 140       7.892  -2.857  50.381  1.00  0.00           N
ATOM   2044  CA  ILE A 140       6.721  -1.993  50.268  1.00  0.00           C
ATOM   2045  C   ILE A 140       5.874  -2.010  51.557  1.00  0.00           C
ATOM   2046  O   ILE A 140       5.372  -3.055  51.971  1.00  0.00           O
ATOM   2047  CB  ILE A 140       5.813  -2.337  49.038  1.00  0.00           C
ATOM   2048  CG1 ILE A 140       6.666  -2.624  47.759  1.00  0.00           C
ATOM   2049  CG2 ILE A 140       4.739  -1.203  48.837  1.00  0.00           C
ATOM   2050  CD1 ILE A 140       7.652  -1.507  47.332  1.00  0.00           C
ATOM   2051 HD11 ILE A 140       8.365  -1.325  48.135  1.00  0.00           H
ATOM   2052 HD12 ILE A 140       7.097  -0.593  47.126  1.00  0.00           H
ATOM   2053 HD13 ILE A 140       8.186  -1.818  46.436  1.00  0.00           H
ATOM   2054 HG21 ILE A 140       4.122  -1.125  49.731  1.00  0.00           H
ATOM   2055 HG22 ILE A 140       5.242  -0.254  48.660  1.00  0.00           H
ATOM   2056 HG23 ILE A 140       4.110  -1.446  47.982  1.00  0.00           H
ATOM   2057 HG11 ILE A 140       7.246  -3.527  47.942  1.00  0.00           H
ATOM   2058 HG12 ILE A 140       5.978  -2.795  46.932  1.00  0.00           H
ATOM   2059  HB  ILE A 140       5.275  -3.252  49.280  1.00  0.00           H
ATOM   2060  HA  ILE A 140       7.081  -0.975  50.130  1.00  0.00           H
ATOM   2061  H   ILE A 140       7.781  -3.855  50.230  1.00  0.00           H
ATOM   2062  N   PRO A 141       5.716  -0.843  52.201  1.00  0.00           N
ATOM   2063  CA  PRO A 141       4.882  -0.791  53.406  1.00  0.00           C
ATOM   2064  C   PRO A 141       3.443  -1.158  53.154  1.00  0.00           C
ATOM   2065  O   PRO A 141       2.927  -0.934  52.070  1.00  0.00           O
ATOM   2066  CB  PRO A 141       5.017   0.667  53.871  1.00  0.00           C
ATOM   2067  CG  PRO A 141       6.271   1.158  53.263  1.00  0.00           C
ATOM   2068  CD  PRO A 141       6.359   0.455  51.931  1.00  0.00           C
ATOM   2069  HA  PRO A 141       5.298  -1.453  54.164  1.00  0.00           H
ATOM   2070  HD1 PRO A 141       7.396   0.323  51.625  1.00  0.00           H
ATOM   2071  HD2 PRO A 141       5.821   1.006  51.161  1.00  0.00           H
ATOM   2072  HG1 PRO A 141       6.232   2.237  53.124  1.00  0.00           H
ATOM   2073  HG2 PRO A 141       7.125   0.902  53.888  1.00  0.00           H
ATOM   2074  HB1 PRO A 141       4.169   1.257  53.526  1.00  0.00           H
ATOM   2075  HB2 PRO A 141       5.075   0.717  54.957  1.00  0.00           H
ATOM   2076  N   ASP A 142       2.796  -1.738  54.159  1.00  0.00           N
ATOM   2077  CA  ASP A 142       1.446  -2.258  53.993  1.00  0.00           C
ATOM   2078  C   ASP A 142       0.391  -1.208  53.648  1.00  0.00           C
ATOM   2079  O   ASP A 142      -0.665  -1.556  53.106  1.00  0.00           O
ATOM   2080  CB  ASP A 142       1.014  -3.026  55.231  1.00  0.00           C
ATOM   2081  CG  ASP A 142       1.872  -4.259  55.472  1.00  0.00           C
ATOM   2082  OD1 ASP A 142       2.178  -4.992  54.495  1.00  0.00           O
ATOM   2083  OD2 ASP A 142       2.233  -4.484  56.646  1.00  0.00           O
ATOM   2084  HB1 ASP A 142      -0.022  -3.338  55.106  1.00  0.00           H
ATOM   2085  HB2 ASP A 142       1.093  -2.369  56.096  1.00  0.00           H
ATOM   2086  H   ASP A 142       3.252  -1.820  55.062  1.00  0.00           H
ATOM   2087  HA  ASP A 142       1.474  -2.968  53.168  1.00  0.00           H
ATOM   2088  N   ASP A 143       0.680   0.053  53.967  1.00  0.00           N
ATOM   2089  CA  ASP A 143      -0.178   1.186  53.616  1.00  0.00           C
ATOM   2090  C   ASP A 143       0.142   1.837  52.235  1.00  0.00           C
ATOM   2091  O   ASP A 143      -0.451   2.862  51.915  1.00  0.00           O
ATOM   2092  CB  ASP A 143      -0.163   2.263  54.735  1.00  0.00           C
ATOM   2093  CG  ASP A 143       1.215   2.882  54.960  1.00  0.00           C
ATOM   2094  OD1 ASP A 143       2.240   2.181  54.778  1.00  0.00           O
ATOM   2095  OD2 ASP A 143       1.266   4.086  55.327  1.00  0.00           O
ATOM   2096  H   ASP A 143       1.537   0.237  54.478  1.00  0.00           H
ATOM   2097  HB1 ASP A 143      -0.490   1.800  55.665  1.00  0.00           H
ATOM   2098  HB2 ASP A 143      -0.857   3.056  54.461  1.00  0.00           H
ATOM   2099  HA  ASP A 143      -1.196   0.805  53.557  1.00  0.00           H
ATOM   2100  N   LYS A 144       1.007   1.220  51.412  1.00  0.00           N
ATOM   2101  CA  LYS A 144       1.487   1.830  50.153  1.00  0.00           C
ATOM   2102  C   LYS A 144       1.396   0.952  48.910  1.00  0.00           C
ATOM   2103  O   LYS A 144       2.044   1.275  47.919  1.00  0.00           O
ATOM   2104  CB  LYS A 144       2.949   2.261  50.291  1.00  0.00           C
ATOM   2105  CG  LYS A 144       3.232   3.225  51.441  1.00  0.00           C
ATOM   2106  CD  LYS A 144       2.458   4.519  51.284  1.00  0.00           C
ATOM   2107  CE  LYS A 144       3.014   5.626  52.213  1.00  0.00           C
ATOM   2108  NZ  LYS A 144       1.956   6.676  52.435  1.00  0.00           N
ATOM   2109  H   LYS A 144       1.345   0.297  51.665  1.00  0.00           H
ATOM   2110  HA  LYS A 144       0.893   2.725  49.970  1.00  0.00           H
ATOM   2111  HD1 LYS A 144       1.413   4.339  51.532  1.00  0.00           H
ATOM   2112  HD2 LYS A 144       2.533   4.853  50.250  1.00  0.00           H
ATOM   2113  HZ1 LYS A 144       1.142   6.250  52.866  1.00  0.00           H
ATOM   2114  HZ2 LYS A 144       2.321   7.401  53.044  1.00  0.00           H
ATOM   2115  HZ3 LYS A 144       1.692   7.084  51.544  1.00  0.00           H
ATOM   2116  HB1 LYS A 144       3.552   1.367  50.443  1.00  0.00           H
ATOM   2117  HB2 LYS A 144       3.247   2.746  49.362  1.00  0.00           H
ATOM   2118  HG1 LYS A 144       2.944   2.752  52.378  1.00  0.00           H
ATOM   2119  HG2 LYS A 144       4.297   3.450  51.460  1.00  0.00           H
ATOM   2120  HE1 LYS A 144       3.297   5.188  53.169  1.00  0.00           H
ATOM   2121  HE2 LYS A 144       3.887   6.083  51.750  1.00  0.00           H
ATOM   2122  N   PHE A 145       0.588  -0.114  48.935  1.00  0.00           N
ATOM   2123  CA  PHE A 145       0.567  -1.074  47.833  1.00  0.00           C
ATOM   2124  C   PHE A 145       0.070  -0.446  46.533  1.00  0.00           C
ATOM   2125  O   PHE A 145       0.667  -0.660  45.496  1.00  0.00           O
ATOM   2126  CB  PHE A 145      -0.257  -2.328  48.128  1.00  0.00           C
ATOM   2127  CG  PHE A 145       0.364  -3.308  49.109  1.00  0.00           C
ATOM   2128  CD1 PHE A 145       1.623  -3.111  49.684  1.00  0.00           C
ATOM   2129  CD2 PHE A 145      -0.332  -4.470  49.440  1.00  0.00           C
ATOM   2130  CE1 PHE A 145       2.148  -4.014  50.617  1.00  0.00           C
ATOM   2131  CE2 PHE A 145       0.199  -5.389  50.357  1.00  0.00           C
ATOM   2132  CZ  PHE A 145       1.454  -5.156  50.939  1.00  0.00           C
ATOM   2133  HA  PHE A 145       1.594  -1.395  47.665  1.00  0.00           H
ATOM   2134  HZ  PHE A 145       1.875  -5.874  51.640  1.00  0.00           H
ATOM   2135  HB1 PHE A 145      -1.216  -2.010  48.535  1.00  0.00           H
ATOM   2136  HB2 PHE A 145      -0.417  -2.852  47.187  1.00  0.00           H
ATOM   2137  HD2 PHE A 145      -1.299  -4.666  48.980  1.00  0.00           H
ATOM   2138  H   PHE A 145      -0.021  -0.259  49.734  1.00  0.00           H
ATOM   2139  HE1 PHE A 145       3.108  -3.811  51.088  1.00  0.00           H
ATOM   2140  HD1 PHE A 145       2.208  -2.237  49.399  1.00  0.00           H
ATOM   2141  HE2 PHE A 145      -0.364  -6.284  50.617  1.00  0.00           H
ATOM   2142  N   LYS A 146      -1.007   0.335  46.577  1.00  0.00           N
ATOM   2143  CA  LYS A 146      -1.555   0.955  45.354  1.00  0.00           C
ATOM   2144  C   LYS A 146      -0.579   1.991  44.757  1.00  0.00           C
ATOM   2145  O   LYS A 146      -0.353   2.027  43.564  1.00  0.00           O
ATOM   2146  CB  LYS A 146      -2.925   1.578  45.645  1.00  0.00           C
ATOM   2147  CG  LYS A 146      -3.987   0.548  45.926  1.00  0.00           C
ATOM   2148  CD  LYS A 146      -5.411   1.153  45.895  1.00  0.00           C
ATOM   2149  CE  LYS A 146      -6.469   0.040  46.054  1.00  0.00           C
ATOM   2150  NZ  LYS A 146      -7.928   0.454  46.039  1.00  0.00           N
ATOM   2151  HZ1 LYS A 146      -8.143   0.904  45.155  1.00  0.00           H
ATOM   2152  HZ2 LYS A 146      -8.103   1.102  46.800  1.00  0.00           H
ATOM   2153  HZ3 LYS A 146      -8.514  -0.367  46.152  1.00  0.00           H
ATOM   2154  H   LYS A 146      -1.460   0.508  47.469  1.00  0.00           H
ATOM   2155  HB1 LYS A 146      -3.231   2.166  44.781  1.00  0.00           H
ATOM   2156  HB2 LYS A 146      -2.834   2.229  46.513  1.00  0.00           H
ATOM   2157  HG1 LYS A 146      -3.809   0.121  46.912  1.00  0.00           H
ATOM   2158  HG2 LYS A 146      -3.923  -0.236  45.173  1.00  0.00           H
ATOM   2159  HD1 LYS A 146      -5.564   1.662  44.945  1.00  0.00           H
ATOM   2160  HD2 LYS A 146      -5.516   1.867  46.710  1.00  0.00           H
ATOM   2161  HA  LYS A 146      -1.697   0.167  44.616  1.00  0.00           H
ATOM   2162  HE1 LYS A 146      -6.322  -0.668  45.240  1.00  0.00           H
ATOM   2163  HE2 LYS A 146      -6.280  -0.456  47.005  1.00  0.00           H
ATOM   2164  N   GLU A 147       0.036   2.796  45.610  1.00  0.00           N
ATOM   2165  CA  GLU A 147       1.070   3.747  45.192  1.00  0.00           C
ATOM   2166  C   GLU A 147       2.290   3.059  44.590  1.00  0.00           C
ATOM   2167  O   GLU A 147       2.782   3.460  43.534  1.00  0.00           O
ATOM   2168  CB  GLU A 147       1.485   4.609  46.387  1.00  0.00           C
ATOM   2169  CG  GLU A 147       2.593   5.574  46.117  1.00  0.00           C
ATOM   2170  CD  GLU A 147       2.975   6.352  47.369  1.00  0.00           C
ATOM   2171  OE1 GLU A 147       3.832   5.868  48.168  1.00  0.00           O
ATOM   2172  OE2 GLU A 147       2.420   7.462  47.541  1.00  0.00           O
ATOM   2173  HB1 GLU A 147       1.804   3.944  47.188  1.00  0.00           H
ATOM   2174  HB2 GLU A 147       0.615   5.177  46.712  1.00  0.00           H
ATOM   2175  HG1 GLU A 147       3.463   5.023  45.764  1.00  0.00           H
ATOM   2176  HG2 GLU A 147       2.271   6.276  45.349  1.00  0.00           H
ATOM   2177  HA  GLU A 147       0.642   4.402  44.434  1.00  0.00           H
ATOM   2178  H   GLU A 147      -0.219   2.753  46.592  1.00  0.00           H
ATOM   2179  N   ALA A 148       2.773   2.015  45.246  1.00  0.00           N
ATOM   2180  CA  ALA A 148       3.894   1.241  44.724  1.00  0.00           C
ATOM   2181  C   ALA A 148       3.550   0.537  43.410  1.00  0.00           C
ATOM   2182  O   ALA A 148       4.345   0.474  42.483  1.00  0.00           O
ATOM   2183  CB  ALA A 148       4.355   0.228  45.767  1.00  0.00           C
ATOM   2184  HA  ALA A 148       4.718   1.927  44.533  1.00  0.00           H
ATOM   2185  HB1 ALA A 148       4.595   0.746  46.694  1.00  0.00           H
ATOM   2186  HB2 ALA A 148       3.559  -0.493  45.949  1.00  0.00           H
ATOM   2187  HB3 ALA A 148       5.239  -0.292  45.402  1.00  0.00           H
ATOM   2188  H   ALA A 148       2.354   1.748  46.131  1.00  0.00           H
ATOM   2189  N   LEU A 149       2.377  -0.054  43.336  1.00  0.00           N
ATOM   2190  CA  LEU A 149       1.962  -0.744  42.096  1.00  0.00           C
ATOM   2191  C   LEU A 149       1.950   0.244  40.925  1.00  0.00           C
ATOM   2192  O   LEU A 149       2.443  -0.017  39.847  1.00  0.00           O
ATOM   2193  CB  LEU A 149       0.551  -1.314  42.269  1.00  0.00           C
ATOM   2194  CG  LEU A 149       0.181  -2.802  42.347  1.00  0.00           C
ATOM   2195  CD1 LEU A 149       1.309  -3.806  42.142  1.00  0.00           C
ATOM   2196  CD2 LEU A 149      -0.742  -3.076  43.585  1.00  0.00           C
ATOM   2197  H   LEU A 149       1.752  -0.036  44.136  1.00  0.00           H
ATOM   2198  HG  LEU A 149      -0.472  -2.958  41.489  1.00  0.00           H
ATOM   2199 HD11 LEU A 149       0.914  -4.817  42.222  1.00  0.00           H
ATOM   2200 HD12 LEU A 149       1.746  -3.664  41.154  1.00  0.00           H
ATOM   2201 HD13 LEU A 149       2.073  -3.654  42.903  1.00  0.00           H
ATOM   2202 HD21 LEU A 149      -0.219  -2.794  44.497  1.00  0.00           H
ATOM   2203 HD22 LEU A 149      -0.993  -4.135  43.623  1.00  0.00           H
ATOM   2204 HD23 LEU A 149      -1.655  -2.489  43.494  1.00  0.00           H
ATOM   2205  HB1 LEU A 149       0.179  -0.879  43.195  1.00  0.00           H
ATOM   2206  HB2 LEU A 149      -0.020  -0.922  41.428  1.00  0.00           H
ATOM   2207  HA  LEU A 149       2.657  -1.554  41.880  1.00  0.00           H
ATOM   2208  N   ARG A 150       1.390   1.405  41.150  1.00  0.00           N
ATOM   2209  CA  ARG A 150       1.211   2.346  40.068  1.00  0.00           C
ATOM   2210  C   ARG A 150       2.525   2.941  39.570  1.00  0.00           C
ATOM   2211  O   ARG A 150       2.673   3.169  38.382  1.00  0.00           O
ATOM   2212  CB  ARG A 150       0.248   3.455  40.502  1.00  0.00           C
ATOM   2213  CG  ARG A 150      -0.013   4.502  39.454  1.00  0.00           C
ATOM   2214  CD  ARG A 150      -0.744   3.949  38.262  1.00  0.00           C
ATOM   2215  NE  ARG A 150      -0.901   4.974  37.236  1.00  0.00           N
ATOM   2216  CZ  ARG A 150       0.031   5.285  36.341  1.00  0.00           C
ATOM   2217  NH1 ARG A 150       1.200   4.660  36.330  1.00  0.00           N
ATOM   2218  NH2 ARG A 150      -0.211   6.219  35.442  1.00  0.00           N
ATOM   2219  HD1 ARG A 150      -0.178   3.114  37.851  1.00  0.00           H
ATOM   2220  HD2 ARG A 150      -1.728   3.602  38.575  1.00  0.00           H
ATOM   2221  HE  ARG A 150      -1.779   5.482  37.204  1.00  0.00           H
ATOM   2222  HG1 ARG A 150       0.941   4.909  39.122  1.00  0.00           H
ATOM   2223  HG2 ARG A 150      -0.613   5.296  39.895  1.00  0.00           H
ATOM   2224  HA  ARG A 150       0.751   1.813  39.237  1.00  0.00           H
ATOM   2225 HH11 ARG A 150       1.902   4.908  35.640  1.00  0.00           H
ATOM   2226 HH12 ARG A 150       1.393   3.933  37.011  1.00  0.00           H
ATOM   2227 HH21 ARG A 150       0.498   6.459  34.757  1.00  0.00           H
ATOM   2228 HH22 ARG A 150      -1.106   6.697  35.435  1.00  0.00           H
ATOM   2229  HB1 ARG A 150      -0.703   2.995  40.767  1.00  0.00           H
ATOM   2230  HB2 ARG A 150       0.669   3.948  41.377  1.00  0.00           H
ATOM   2231  H   ARG A 150       1.081   1.645  42.086  1.00  0.00           H
ATOM   2232  N   TYR A 151       3.466   3.198  40.471  1.00  0.00           N
ATOM   2233  CA  TYR A 151       4.680   3.933  40.102  1.00  0.00           C
ATOM   2234  C   TYR A 151       5.935   3.101  40.099  1.00  0.00           C
ATOM   2235  O   TYR A 151       6.880   3.458  39.437  1.00  0.00           O
ATOM   2236  CB  TYR A 151       4.855   5.147  40.996  1.00  0.00           C
ATOM   2237  CG  TYR A 151       3.662   6.070  40.962  1.00  0.00           C
ATOM   2238  CD1 TYR A 151       2.841   6.212  42.074  1.00  0.00           C
ATOM   2239  CD2 TYR A 151       3.342   6.797  39.806  1.00  0.00           C
ATOM   2240  CE1 TYR A 151       1.744   7.053  42.053  1.00  0.00           C
ATOM   2241  CE2 TYR A 151       2.225   7.662  39.772  1.00  0.00           C
ATOM   2242  CZ  TYR A 151       1.425   7.769  40.892  1.00  0.00           C
ATOM   2243  OH  TYR A 151       0.320   8.606  40.901  1.00  0.00           O
ATOM   2244  H   TYR A 151       3.344   2.881  41.427  1.00  0.00           H
ATOM   2245  HA  TYR A 151       4.537   4.300  39.086  1.00  0.00           H
ATOM   2246  HE1 TYR A 151       1.125   7.159  42.943  1.00  0.00           H
ATOM   2247  HE2 TYR A 151       1.999   8.236  38.875  1.00  0.00           H
ATOM   2248  HH  TYR A 151      -0.326   8.309  40.207  1.00  0.00           H
ATOM   2249  HD2 TYR A 151       3.965   6.693  38.919  1.00  0.00           H
ATOM   2250  HB1 TYR A 151       5.005   4.807  42.019  1.00  0.00           H
ATOM   2251  HB2 TYR A 151       5.733   5.700  40.665  1.00  0.00           H
ATOM   2252  HD1 TYR A 151       3.066   5.650  42.979  1.00  0.00           H
ATOM   2253  N   LEU A 152       5.952   1.996  40.834  1.00  0.00           N
ATOM   2254  CA  LEU A 152       7.108   1.106  40.858  1.00  0.00           C
ATOM   2255  C   LEU A 152       6.826  -0.111  39.956  1.00  0.00           C
ATOM   2256  O   LEU A 152       7.629  -0.461  39.090  1.00  0.00           O
ATOM   2257  CB  LEU A 152       7.424   0.670  42.290  1.00  0.00           C
ATOM   2258  CG  LEU A 152       8.344   1.521  43.195  1.00  0.00           C
ATOM   2259  CD1 LEU A 152       8.274   2.983  42.904  1.00  0.00           C
ATOM   2260  CD2 LEU A 152       8.068   1.224  44.686  1.00  0.00           C
ATOM   2261  HB1 LEU A 152       6.469   0.589  42.807  1.00  0.00           H
ATOM   2262  HB2 LEU A 152       7.883  -0.315  42.220  1.00  0.00           H
ATOM   2263  HG  LEU A 152       9.367   1.206  42.993  1.00  0.00           H
ATOM   2264  HA  LEU A 152       7.968   1.642  40.459  1.00  0.00           H
ATOM   2265 HD11 LEU A 152       8.573   3.162  41.872  1.00  0.00           H
ATOM   2266 HD12 LEU A 152       8.943   3.519  43.575  1.00  0.00           H
ATOM   2267 HD13 LEU A 152       7.254   3.334  43.052  1.00  0.00           H
ATOM   2268  H   LEU A 152       5.138   1.763  41.394  1.00  0.00           H
ATOM   2269 HD21 LEU A 152       8.725   1.833  45.305  1.00  0.00           H
ATOM   2270 HD22 LEU A 152       8.254   0.170  44.887  1.00  0.00           H
ATOM   2271 HD23 LEU A 152       7.030   1.460  44.917  1.00  0.00           H
ATOM   2272  N   GLY A 153       5.668  -0.744  40.160  1.00  0.00           N
ATOM   2273  CA  GLY A 153       5.295  -1.891  39.389  1.00  0.00           C
ATOM   2274  C   GLY A 153       4.857  -3.053  40.228  1.00  0.00           C
ATOM   2275  O   GLY A 153       4.619  -2.924  41.432  1.00  0.00           O
ATOM   2276  HA1 GLY A 153       4.474  -1.612  38.730  1.00  0.00           H
ATOM   2277  HA2 GLY A 153       6.152  -2.199  38.792  1.00  0.00           H
ATOM   2278  H   GLY A 153       5.037  -0.404  40.879  1.00  0.00           H
ATOM   2279  N   PRO A 154       4.661  -4.192  39.572  1.00  0.00           N
ATOM   2280  CA  PRO A 154       4.216  -5.399  40.248  1.00  0.00           C
ATOM   2281  C   PRO A 154       5.106  -5.784  41.423  1.00  0.00           C
ATOM   2282  O   PRO A 154       6.336  -5.626  41.359  1.00  0.00           O
ATOM   2283  CB  PRO A 154       4.234  -6.446  39.129  1.00  0.00           C
ATOM   2284  CG  PRO A 154       3.910  -5.629  37.904  1.00  0.00           C
ATOM   2285  CD  PRO A 154       4.713  -4.375  38.110  1.00  0.00           C
ATOM   2286  HB1 PRO A 154       3.481  -7.215  39.299  1.00  0.00           H
ATOM   2287  HB2 PRO A 154       5.215  -6.911  39.043  1.00  0.00           H
ATOM   2288  HD1 PRO A 154       5.738  -4.505  37.767  1.00  0.00           H
ATOM   2289  HD2 PRO A 154       4.261  -3.530  37.593  1.00  0.00           H
ATOM   2290  HG1 PRO A 154       4.218  -6.146  36.997  1.00  0.00           H
ATOM   2291  HG2 PRO A 154       2.845  -5.407  37.852  1.00  0.00           H
ATOM   2292  HA  PRO A 154       3.194  -5.261  40.599  1.00  0.00           H
ATOM   2293  N   ILE A 155       4.454  -6.255  42.487  1.00  0.00           N
ATOM   2294  CA  ILE A 155       5.074  -6.519  43.779  1.00  0.00           C
ATOM   2295  C   ILE A 155       5.092  -8.018  44.062  1.00  0.00           C
ATOM   2296  O   ILE A 155       4.077  -8.688  43.993  1.00  0.00           O
ATOM   2297  CB  ILE A 155       4.315  -5.796  44.952  1.00  0.00           C
ATOM   2298  CG1 ILE A 155       3.928  -4.352  44.566  1.00  0.00           C
ATOM   2299  CG2 ILE A 155       5.142  -5.780  46.216  1.00  0.00           C
ATOM   2300  CD1 ILE A 155       3.116  -3.596  45.610  1.00  0.00           C
ATOM   2301  H   ILE A 155       3.461  -6.442  42.390  1.00  0.00           H
ATOM   2302  HA  ILE A 155       6.101  -6.157  43.753  1.00  0.00           H
ATOM   2303 HD11 ILE A 155       2.896  -2.594  45.243  1.00  0.00           H
ATOM   2304 HD12 ILE A 155       3.688  -3.527  46.534  1.00  0.00           H
ATOM   2305 HD13 ILE A 155       2.184  -4.126  45.799  1.00  0.00           H
ATOM   2306  HB  ILE A 155       3.399  -6.349  45.154  1.00  0.00           H
ATOM   2307 HG11 ILE A 155       3.342  -4.394  43.649  1.00  0.00           H
ATOM   2308 HG12 ILE A 155       4.846  -3.794  44.385  1.00  0.00           H
ATOM   2309 HG21 ILE A 155       6.076  -5.252  46.032  1.00  0.00           H
ATOM   2310 HG22 ILE A 155       5.357  -6.803  46.522  1.00  0.00           H
ATOM   2311 HG23 ILE A 155       4.588  -5.274  47.006  1.00  0.00           H
ATOM   2312  N   SER A 156       6.265  -8.525  44.394  1.00  0.00           N
ATOM   2313  CA  SER A 156       6.458  -9.884  44.867  1.00  0.00           C
ATOM   2314  C   SER A 156       6.012  -9.917  46.329  1.00  0.00           C
ATOM   2315  O   SER A 156       6.543  -9.196  47.186  1.00  0.00           O
ATOM   2316  CB  SER A 156       7.929 -10.260  44.670  1.00  0.00           C
ATOM   2317  OG  SER A 156       8.255 -11.466  45.289  1.00  0.00           O
ATOM   2318  HA  SER A 156       5.833 -10.559  44.285  1.00  0.00           H
ATOM   2319  H   SER A 156       7.082  -7.928  44.313  1.00  0.00           H
ATOM   2320  HB1 SER A 156       8.127 -10.349  43.603  1.00  0.00           H
ATOM   2321  HB2 SER A 156       8.551  -9.471  45.090  1.00  0.00           H
ATOM   2322  HG  SER A 156       7.594 -12.160  45.030  1.00  0.00           H
ATOM   2323  N   ILE A 157       4.997 -10.719  46.613  1.00  0.00           N
ATOM   2324  CA  ILE A 157       4.390 -10.742  47.935  1.00  0.00           C
ATOM   2325  C   ILE A 157       4.237 -12.170  48.437  1.00  0.00           C
ATOM   2326  O   ILE A 157       4.133 -13.090  47.647  1.00  0.00           O
ATOM   2327  CB  ILE A 157       2.974 -10.046  47.920  1.00  0.00           C
ATOM   2328  CG1 ILE A 157       2.049 -10.669  46.823  1.00  0.00           C
ATOM   2329  CG2 ILE A 157       3.115  -8.473  47.720  1.00  0.00           C
ATOM   2330  CD1 ILE A 157       0.547 -10.686  47.195  1.00  0.00           C
ATOM   2331 HD11 ILE A 157       0.405 -11.270  48.103  1.00  0.00           H
ATOM   2332 HD12 ILE A 157      -0.023 -11.133  46.382  1.00  0.00           H
ATOM   2333 HD13 ILE A 157       0.203  -9.666  47.362  1.00  0.00           H
ATOM   2334  H   ILE A 157       4.633 -11.332  45.891  1.00  0.00           H
ATOM   2335 HG21 ILE A 157       3.614  -8.271  46.774  1.00  0.00           H
ATOM   2336 HG22 ILE A 157       2.126  -8.018  47.714  1.00  0.00           H
ATOM   2337 HG23 ILE A 157       3.702  -8.054  48.537  1.00  0.00           H
ATOM   2338 HG11 ILE A 157       2.369 -11.695  46.649  1.00  0.00           H
ATOM   2339 HG12 ILE A 157       2.168 -10.091  45.908  1.00  0.00           H
ATOM   2340  HA  ILE A 157       5.036 -10.199  48.624  1.00  0.00           H
ATOM   2341  HB  ILE A 157       2.507 -10.219  48.889  1.00  0.00           H
ATOM   2342  N   SER A 158       4.254 -12.326  49.752  1.00  0.00           N
ATOM   2343  CA  SER A 158       3.780 -13.524  50.431  1.00  0.00           C
ATOM   2344  C   SER A 158       2.236 -13.554  50.564  1.00  0.00           C
ATOM   2345  O   SER A 158       1.546 -12.523  50.512  1.00  0.00           O
ATOM   2346  CB  SER A 158       4.460 -13.666  51.807  1.00  0.00           C
ATOM   2347  OG  SER A 158       4.110 -12.613  52.680  1.00  0.00           O
ATOM   2348  H   SER A 158       4.618 -11.567  50.320  1.00  0.00           H
ATOM   2349  HG  SER A 158       3.941 -11.788  52.153  1.00  0.00           H
ATOM   2350  HA  SER A 158       4.075 -14.381  49.828  1.00  0.00           H
ATOM   2351  HB1 SER A 158       4.154 -14.610  52.254  1.00  0.00           H
ATOM   2352  HB2 SER A 158       5.540 -13.663  51.667  1.00  0.00           H
ATOM   2353  N   ILE A 159       1.711 -14.770  50.735  1.00  0.00           N
ATOM   2354  CA  ILE A 159       0.279 -14.999  50.838  1.00  0.00           C
ATOM   2355  C   ILE A 159       0.079 -16.244  51.695  1.00  0.00           C
ATOM   2356  O   ILE A 159       0.933 -17.087  51.722  1.00  0.00           O
ATOM   2357  CB  ILE A 159      -0.402 -15.104  49.434  1.00  0.00           C
ATOM   2358  CG1 ILE A 159      -1.926 -15.072  49.572  1.00  0.00           C
ATOM   2359  CG2 ILE A 159       0.047 -16.334  48.637  1.00  0.00           C
ATOM   2360  CD1 ILE A 159      -2.676 -14.711  48.241  1.00  0.00           C
ATOM   2361 HG21 ILE A 159      -0.202 -17.236  49.193  1.00  0.00           H
ATOM   2362 HG22 ILE A 159       1.124 -16.290  48.479  1.00  0.00           H
ATOM   2363 HG23 ILE A 159      -0.461 -16.348  47.674  1.00  0.00           H
ATOM   2364  H   ILE A 159       2.337 -15.566  50.795  1.00  0.00           H
ATOM   2365  HA  ILE A 159      -0.161 -14.153  51.364  1.00  0.00           H
ATOM   2366  HB  ILE A 159      -0.109 -14.223  48.864  1.00  0.00           H
ATOM   2367 HG11 ILE A 159      -2.187 -14.329  50.326  1.00  0.00           H
ATOM   2368 HG12 ILE A 159      -2.262 -16.054  49.900  1.00  0.00           H
ATOM   2369 HD11 ILE A 159      -3.750 -14.708  48.419  1.00  0.00           H
ATOM   2370 HD12 ILE A 159      -2.436 -15.449  47.478  1.00  0.00           H
ATOM   2371 HD13 ILE A 159      -2.361 -13.724  47.904  1.00  0.00           H
ATOM   2372  N   ALA A 160      -1.019 -16.277  52.434  1.00  0.00           N
ATOM   2373  CA  ALA A 160      -1.478 -17.410  53.244  1.00  0.00           C
ATOM   2374  C   ALA A 160      -2.537 -18.194  52.436  1.00  0.00           C
ATOM   2375  O   ALA A 160      -3.698 -17.837  52.415  1.00  0.00           O
ATOM   2376  CB  ALA A 160      -2.060 -16.901  54.570  1.00  0.00           C
ATOM   2377  H   ALA A 160      -1.596 -15.441  52.440  1.00  0.00           H
ATOM   2378  HA  ALA A 160      -0.633 -18.064  53.453  1.00  0.00           H
ATOM   2379  HB1 ALA A 160      -2.397 -17.748  55.167  1.00  0.00           H
ATOM   2380  HB2 ALA A 160      -2.902 -16.242  54.368  1.00  0.00           H
ATOM   2381  HB3 ALA A 160      -1.294 -16.354  55.117  1.00  0.00           H
ATOM   2382  N   ALA A 161      -2.097 -19.197  51.698  1.00  0.00           N
ATOM   2383  CA  ALA A 161      -2.946 -19.991  50.808  1.00  0.00           C
ATOM   2384  C   ALA A 161      -3.489 -21.193  51.547  1.00  0.00           C
ATOM   2385  O   ALA A 161      -2.755 -21.902  52.213  1.00  0.00           O
ATOM   2386  CB  ALA A 161      -2.154 -20.460  49.630  1.00  0.00           C
ATOM   2387  HB1 ALA A 161      -1.330 -21.084  49.973  1.00  0.00           H
ATOM   2388  HB2 ALA A 161      -1.759 -19.600  49.092  1.00  0.00           H
ATOM   2389  HB3 ALA A 161      -2.796 -21.039  48.969  1.00  0.00           H
ATOM   2390  HA  ALA A 161      -3.776 -19.377  50.461  1.00  0.00           H
ATOM   2391  H   ALA A 161      -1.111 -19.431  51.751  1.00  0.00           H
ATOM   2392  N   SER A 162      -4.798 -21.399  51.441  1.00  0.00           N
ATOM   2393  CA  SER A 162      -5.482 -22.558  51.986  1.00  0.00           C
ATOM   2394  C   SER A 162      -5.742 -23.595  50.881  1.00  0.00           C
ATOM   2395  O   SER A 162      -5.390 -23.397  49.727  1.00  0.00           O
ATOM   2396  CB  SER A 162      -6.805 -22.070  52.516  1.00  0.00           C
ATOM   2397  OG  SER A 162      -7.499 -21.407  51.477  1.00  0.00           O
ATOM   2398  HG  SER A 162      -7.950 -20.602  51.842  1.00  0.00           H
ATOM   2399  HB1 SER A 162      -6.636 -21.380  53.341  1.00  0.00           H
ATOM   2400  HB2 SER A 162      -7.393 -22.917  52.866  1.00  0.00           H
ATOM   2401  HA  SER A 162      -4.894 -23.001  52.788  1.00  0.00           H
ATOM   2402  H   SER A 162      -5.352 -20.705  50.950  1.00  0.00           H
ATOM   2403  N   ASP A 163      -6.412 -24.666  51.248  1.00  0.00           N
ATOM   2404  CA  ASP A 163      -6.924 -25.659  50.312  1.00  0.00           C
ATOM   2405  C   ASP A 163      -8.007 -25.085  49.364  1.00  0.00           C
ATOM   2406  O   ASP A 163      -7.957 -25.326  48.158  1.00  0.00           O
ATOM   2407  CB  ASP A 163      -7.426 -26.900  51.086  1.00  0.00           C
ATOM   2408  CG  ASP A 163      -8.450 -26.562  52.185  1.00  0.00           C
ATOM   2409  OD1 ASP A 163      -8.793 -25.360  52.384  1.00  0.00           O
ATOM   2410  OD2 ASP A 163      -8.925 -27.506  52.866  1.00  0.00           O
ATOM   2411  HA  ASP A 163      -6.088 -25.981  49.691  1.00  0.00           H
ATOM   2412  H   ASP A 163      -6.582 -24.809  52.238  1.00  0.00           H
ATOM   2413  HB1 ASP A 163      -6.569 -27.387  51.550  1.00  0.00           H
ATOM   2414  HB2 ASP A 163      -7.892 -27.584  50.377  1.00  0.00           H
ATOM   2415  N   ASP A 164      -8.950 -24.292  49.891  1.00  0.00           N
ATOM   2416  CA  ASP A 164      -9.863 -23.520  49.040  1.00  0.00           C
ATOM   2417  C   ASP A 164      -9.154 -22.724  47.935  1.00  0.00           C
ATOM   2418  O   ASP A 164      -9.626 -22.644  46.833  1.00  0.00           O
ATOM   2419  CB  ASP A 164     -10.668 -22.527  49.867  1.00  0.00           C
ATOM   2420  CG  ASP A 164     -11.626 -23.191  50.829  1.00  0.00           C
ATOM   2421  OD1 ASP A 164     -12.033 -22.470  51.741  1.00  0.00           O
ATOM   2422  OD2 ASP A 164     -11.968 -24.389  50.697  1.00  0.00           O
ATOM   2423  H   ASP A 164      -9.034 -24.224  50.900  1.00  0.00           H
ATOM   2424  HA  ASP A 164     -10.558 -24.214  48.569  1.00  0.00           H
ATOM   2425  HB1 ASP A 164      -9.975 -21.911  50.438  1.00  0.00           H
ATOM   2426  HB2 ASP A 164     -11.240 -21.897  49.188  1.00  0.00           H
ATOM   2427  N   PHE A 165      -8.023 -22.126  48.267  1.00  0.00           N
ATOM   2428  CA  PHE A 165      -7.224 -21.320  47.323  1.00  0.00           C
ATOM   2429  C   PHE A 165      -6.630 -22.230  46.269  1.00  0.00           C
ATOM   2430  O   PHE A 165      -6.705 -21.935  45.092  1.00  0.00           O
ATOM   2431  CB  PHE A 165      -6.153 -20.552  48.099  1.00  0.00           C
ATOM   2432  CG  PHE A 165      -5.411 -19.523  47.303  1.00  0.00           C
ATOM   2433  CD1 PHE A 165      -5.837 -18.215  47.273  1.00  0.00           C
ATOM   2434  CD2 PHE A 165      -4.224 -19.843  46.657  1.00  0.00           C
ATOM   2435  CE1 PHE A 165      -5.106 -17.252  46.586  1.00  0.00           C
ATOM   2436  CE2 PHE A 165      -3.496 -18.892  45.942  1.00  0.00           C
ATOM   2437  CZ  PHE A 165      -3.916 -17.605  45.914  1.00  0.00           C
ATOM   2438  HE2 PHE A 165      -2.593 -19.183  45.408  1.00  0.00           H
ATOM   2439  HE1 PHE A 165      -5.454 -16.220  46.567  1.00  0.00           H
ATOM   2440  HZ  PHE A 165      -3.342 -16.850  45.379  1.00  0.00           H
ATOM   2441  H   PHE A 165      -7.686 -22.226  49.220  1.00  0.00           H
ATOM   2442  HB1 PHE A 165      -5.429 -21.272  48.479  1.00  0.00           H
ATOM   2443  HB2 PHE A 165      -6.637 -20.049  48.935  1.00  0.00           H
ATOM   2444  HD2 PHE A 165      -3.851 -20.865  46.710  1.00  0.00           H
ATOM   2445  HD1 PHE A 165      -6.753 -17.933  47.791  1.00  0.00           H
ATOM   2446  HA  PHE A 165      -7.881 -20.603  46.834  1.00  0.00           H
ATOM   2447  N   ALA A 166      -6.095 -23.361  46.700  1.00  0.00           N
ATOM   2448  CA  ALA A 166      -5.559 -24.395  45.789  1.00  0.00           C
ATOM   2449  C   ALA A 166      -6.573 -24.877  44.741  1.00  0.00           C
ATOM   2450  O   ALA A 166      -6.205 -25.151  43.593  1.00  0.00           O
ATOM   2451  CB  ALA A 166      -4.987 -25.620  46.616  1.00  0.00           C
ATOM   2452  HB1 ALA A 166      -5.805 -26.129  47.124  1.00  0.00           H
ATOM   2453  HB2 ALA A 166      -4.271 -25.258  47.353  1.00  0.00           H
ATOM   2454  HB3 ALA A 166      -4.492 -26.315  45.940  1.00  0.00           H
ATOM   2455  H   ALA A 166      -6.050 -23.526  47.701  1.00  0.00           H
ATOM   2456  HA  ALA A 166      -4.723 -23.950  45.250  1.00  0.00           H
ATOM   2457  N   PHE A 167      -7.826 -25.039  45.159  1.00  0.00           N
ATOM   2458  CA  PHE A 167      -8.878 -25.609  44.326  1.00  0.00           C
ATOM   2459  C   PHE A 167      -9.725 -24.557  43.629  1.00  0.00           C
ATOM   2460  O   PHE A 167     -10.700 -24.898  43.007  1.00  0.00           O
ATOM   2461  CB  PHE A 167      -9.746 -26.582  45.143  1.00  0.00           C
ATOM   2462  CG  PHE A 167      -8.932 -27.690  45.830  1.00  0.00           C
ATOM   2463  CD1 PHE A 167      -9.340 -28.226  47.039  1.00  0.00           C
ATOM   2464  CD2 PHE A 167      -7.747 -28.186  45.259  1.00  0.00           C
ATOM   2465  CE1 PHE A 167      -8.572 -29.207  47.691  1.00  0.00           C
ATOM   2466  CE2 PHE A 167      -6.985 -29.184  45.898  1.00  0.00           C
ATOM   2467  CZ  PHE A 167      -7.388 -29.676  47.114  1.00  0.00           C
ATOM   2468  HB1 PHE A 167     -10.274 -26.015  45.908  1.00  0.00           H
ATOM   2469  HB2 PHE A 167     -10.467 -27.048  44.474  1.00  0.00           H
ATOM   2470  HD2 PHE A 167      -7.410 -27.791  44.302  1.00  0.00           H
ATOM   2471  HE1 PHE A 167      -8.901 -29.604  48.651  1.00  0.00           H
ATOM   2472  HA  PHE A 167      -8.389 -26.193  43.548  1.00  0.00           H
ATOM   2473  HD1 PHE A 167     -10.269 -27.883  47.492  1.00  0.00           H
ATOM   2474  HE2 PHE A 167      -6.079 -29.564  45.428  1.00  0.00           H
ATOM   2475  H   PHE A 167      -8.060 -24.752  46.104  1.00  0.00           H
ATOM   2476  HZ  PHE A 167      -6.789 -30.427  47.627  1.00  0.00           H
ATOM   2477  N   TYR A 168      -9.317 -23.292  43.713  1.00  0.00           N
ATOM   2478  CA  TYR A 168      -9.988 -22.182  43.061  1.00  0.00           C
ATOM   2479  C   TYR A 168      -9.908 -22.222  41.538  1.00  0.00           C
ATOM   2480  O   TYR A 168      -8.834 -22.193  40.967  1.00  0.00           O
ATOM   2481  CB  TYR A 168      -9.378 -20.851  43.548  1.00  0.00           C
ATOM   2482  CG  TYR A 168     -10.000 -19.631  42.941  1.00  0.00           C
ATOM   2483  CD1 TYR A 168      -9.279 -18.841  42.053  1.00  0.00           C
ATOM   2484  CD2 TYR A 168     -11.306 -19.252  43.238  1.00  0.00           C
ATOM   2485  CE1 TYR A 168      -9.828 -17.712  41.472  1.00  0.00           C
ATOM   2486  CE2 TYR A 168     -11.864 -18.101  42.662  1.00  0.00           C
ATOM   2487  CZ  TYR A 168     -11.100 -17.340  41.767  1.00  0.00           C
ATOM   2488  OH  TYR A 168     -11.581 -16.203  41.147  1.00  0.00           O
ATOM   2489  H   TYR A 168      -8.489 -23.093  44.265  1.00  0.00           H
ATOM   2490  HA  TYR A 168     -11.038 -22.202  43.348  1.00  0.00           H
ATOM   2491  HB1 TYR A 168      -8.317 -20.852  43.302  1.00  0.00           H
ATOM   2492  HB2 TYR A 168      -9.500 -20.795  44.629  1.00  0.00           H
ATOM   2493  HE1 TYR A 168      -9.237 -17.120  40.775  1.00  0.00           H
ATOM   2494  HD1 TYR A 168      -8.255 -19.119  41.808  1.00  0.00           H
ATOM   2495  HH  TYR A 168     -12.514 -16.035  41.441  1.00  0.00           H
ATOM   2496  HE2 TYR A 168     -12.881 -17.801  42.908  1.00  0.00           H
ATOM   2497  HD2 TYR A 168     -11.900 -19.853  43.924  1.00  0.00           H
ATOM   2498  N   ARG A 169     -11.061 -22.217  40.892  1.00  0.00           N
ATOM   2499  CA  ARG A 169     -11.135 -22.240  39.439  1.00  0.00           C
ATOM   2500  C   ARG A 169     -11.901 -21.059  38.876  1.00  0.00           C
ATOM   2501  O   ARG A 169     -12.373 -21.105  37.759  1.00  0.00           O
ATOM   2502  CB  ARG A 169     -11.753 -23.560  38.965  1.00  0.00           C
ATOM   2503  CG  ARG A 169     -10.863 -24.771  39.188  1.00  0.00           C
ATOM   2504  CD  ARG A 169      -9.487 -24.629  38.472  1.00  0.00           C
ATOM   2505  NE  ARG A 169      -9.605 -24.669  37.007  1.00  0.00           N
ATOM   2506  CZ  ARG A 169      -9.559 -25.772  36.248  1.00  0.00           C
ATOM   2507  NH1 ARG A 169      -9.400 -26.985  36.765  1.00  0.00           N
ATOM   2508  NH2 ARG A 169      -9.693 -25.653  34.933  1.00  0.00           N
ATOM   2509  HE  ARG A 169      -9.732 -23.783  36.529  1.00  0.00           H
ATOM   2510  HA  ARG A 169     -10.117 -22.192  39.054  1.00  0.00           H
ATOM   2511 HH21 ARG A 169      -9.660 -26.479  34.343  1.00  0.00           H
ATOM   2512 HH22 ARG A 169      -9.828 -24.737  34.517  1.00  0.00           H
ATOM   2513 HH11 ARG A 169      -9.370 -27.797  36.156  1.00  0.00           H
ATOM   2514 HH12 ARG A 169      -9.308 -27.101  37.769  1.00  0.00           H
ATOM   2515  H   ARG A 169     -11.923 -22.197  41.427  1.00  0.00           H
ATOM   2516  HD1 ARG A 169      -8.841 -25.446  38.792  1.00  0.00           H
ATOM   2517  HD2 ARG A 169      -9.040 -23.679  38.760  1.00  0.00           H
ATOM   2518  HB1 ARG A 169     -12.685 -23.716  39.506  1.00  0.00           H
ATOM   2519  HB2 ARG A 169     -11.960 -23.479  37.899  1.00  0.00           H
ATOM   2520  HG1 ARG A 169     -10.691 -24.889  40.257  1.00  0.00           H
ATOM   2521  HG2 ARG A 169     -11.369 -25.655  38.803  1.00  0.00           H
ATOM   2522  N   GLY A 170     -11.981 -19.968  39.619  1.00  0.00           N
ATOM   2523  CA  GLY A 170     -12.535 -18.733  39.056  1.00  0.00           C
ATOM   2524  C   GLY A 170     -13.860 -18.377  39.653  1.00  0.00           C
ATOM   2525  O   GLY A 170     -14.469 -19.178  40.391  1.00  0.00           O
ATOM   2526  H   GLY A 170     -11.658 -19.986  40.581  1.00  0.00           H
ATOM   2527  HA1 GLY A 170     -11.836 -17.920  39.244  1.00  0.00           H
ATOM   2528  HA2 GLY A 170     -12.659 -18.864  37.982  1.00  0.00           H
ATOM   2529  N   GLY A 171     -14.309 -17.166  39.351  1.00  0.00           N
ATOM   2530  CA  GLY A 171     -15.472 -16.613  40.019  1.00  0.00           C
ATOM   2531  C   GLY A 171     -15.096 -15.873  41.296  1.00  0.00           C
ATOM   2532  O   GLY A 171     -13.954 -15.859  41.730  1.00  0.00           O
ATOM   2533  H   GLY A 171     -13.832 -16.617  38.643  1.00  0.00           H
ATOM   2534  HA1 GLY A 171     -15.970 -15.920  39.343  1.00  0.00           H
ATOM   2535  HA2 GLY A 171     -16.151 -17.426  40.272  1.00  0.00           H
ATOM   2536  N   PHE A 172     -16.086 -15.285  41.920  1.00  0.00           N
ATOM   2537  CA  PHE A 172     -15.895 -14.468  43.113  1.00  0.00           C
ATOM   2538  C   PHE A 172     -15.360 -15.307  44.301  1.00  0.00           C
ATOM   2539  O   PHE A 172     -16.010 -16.230  44.744  1.00  0.00           O
ATOM   2540  CB  PHE A 172     -17.259 -13.807  43.426  1.00  0.00           C
ATOM   2541  CG  PHE A 172     -17.239 -12.894  44.613  1.00  0.00           C
ATOM   2542  CD1 PHE A 172     -17.460 -13.401  45.902  1.00  0.00           C
ATOM   2543  CD2 PHE A 172     -16.994 -11.533  44.455  1.00  0.00           C
ATOM   2544  CE1 PHE A 172     -17.445 -12.565  47.017  1.00  0.00           C
ATOM   2545  CE2 PHE A 172     -16.988 -10.676  45.578  1.00  0.00           C
ATOM   2546  CZ  PHE A 172     -17.218 -11.198  46.863  1.00  0.00           C
ATOM   2547  H   PHE A 172     -17.026 -15.402  41.557  1.00  0.00           H
ATOM   2548  HA  PHE A 172     -15.172 -13.685  42.886  1.00  0.00           H
ATOM   2549  HB1 PHE A 172     -17.985 -14.595  43.613  1.00  0.00           H
ATOM   2550  HB2 PHE A 172     -17.566 -13.229  42.555  1.00  0.00           H
ATOM   2551  HZ  PHE A 172     -17.217 -10.540  47.731  1.00  0.00           H
ATOM   2552  HD1 PHE A 172     -17.647 -14.465  46.034  1.00  0.00           H
ATOM   2553  HD2 PHE A 172     -16.804 -11.127  43.462  1.00  0.00           H
ATOM   2554  HE1 PHE A 172     -17.612 -12.980  48.010  1.00  0.00           H
ATOM   2555  HE2 PHE A 172     -16.807  -9.610  45.448  1.00  0.00           H
ATOM   2556  N   TYR A 173     -14.181 -14.979  44.829  1.00  0.00           N
ATOM   2557  CA  TYR A 173     -13.550 -15.831  45.851  1.00  0.00           C
ATOM   2558  C   TYR A 173     -14.226 -15.675  47.205  1.00  0.00           C
ATOM   2559  O   TYR A 173     -14.303 -14.567  47.721  1.00  0.00           O
ATOM   2560  CB  TYR A 173     -12.046 -15.520  45.995  1.00  0.00           C
ATOM   2561  CG  TYR A 173     -11.325 -16.473  46.938  1.00  0.00           C
ATOM   2562  CD1 TYR A 173     -10.785 -16.036  48.144  1.00  0.00           C
ATOM   2563  CD2 TYR A 173     -11.196 -17.829  46.621  1.00  0.00           C
ATOM   2564  CE1 TYR A 173     -10.112 -16.919  48.992  1.00  0.00           C
ATOM   2565  CE2 TYR A 173     -10.552 -18.715  47.464  1.00  0.00           C
ATOM   2566  CZ  TYR A 173     -10.028 -18.264  48.645  1.00  0.00           C
ATOM   2567  OH  TYR A 173      -9.436 -19.174  49.487  1.00  0.00           O
ATOM   2568  HB1 TYR A 173     -11.937 -14.506  46.377  1.00  0.00           H
ATOM   2569  HB2 TYR A 173     -11.582 -15.589  45.012  1.00  0.00           H
ATOM   2570  HD2 TYR A 173     -11.614 -18.198  45.685  1.00  0.00           H
ATOM   2571  HA  TYR A 173     -13.653 -16.869  45.538  1.00  0.00           H
ATOM   2572  HE2 TYR A 173     -10.462 -19.765  47.191  1.00  0.00           H
ATOM   2573  HE1 TYR A 173      -9.658 -16.558  49.915  1.00  0.00           H
ATOM   2574  H   TYR A 173     -13.712 -14.132  44.523  1.00  0.00           H
ATOM   2575  HH  TYR A 173      -9.411 -18.804  50.409  1.00  0.00           H
ATOM   2576  HD1 TYR A 173     -10.888 -14.990  48.431  1.00  0.00           H
ATOM   2577  N   ASP A 174     -14.691 -16.788  47.777  1.00  0.00           N
ATOM   2578  CA  ASP A 174     -15.176 -16.834  49.156  1.00  0.00           C
ATOM   2579  C   ASP A 174     -14.620 -18.021  50.002  1.00  0.00           C
ATOM   2580  O   ASP A 174     -15.287 -18.492  50.901  1.00  0.00           O
ATOM   2581  CB  ASP A 174     -16.715 -16.854  49.166  1.00  0.00           C
ATOM   2582  CG  ASP A 174     -17.302 -18.093  48.490  1.00  0.00           C
ATOM   2583  OD1 ASP A 174     -16.546 -18.991  48.065  1.00  0.00           O
ATOM   2584  OD2 ASP A 174     -18.544 -18.180  48.366  1.00  0.00           O
ATOM   2585  HA  ASP A 174     -14.859 -15.912  49.642  1.00  0.00           H
ATOM   2586  HB1 ASP A 174     -17.078 -15.969  48.644  1.00  0.00           H
ATOM   2587  HB2 ASP A 174     -17.055 -16.829  50.201  1.00  0.00           H
ATOM   2588  H   ASP A 174     -14.708 -17.643  47.230  1.00  0.00           H
ATOM   2589  N   GLY A 175     -13.421 -18.511  49.699  1.00  0.00           N
ATOM   2590  CA  GLY A 175     -12.820 -19.573  50.478  1.00  0.00           C
ATOM   2591  C   GLY A 175     -12.094 -19.078  51.710  1.00  0.00           C
ATOM   2592  O   GLY A 175     -11.945 -17.881  51.935  1.00  0.00           O
ATOM   2593  HA1 GLY A 175     -13.606 -20.258  50.792  1.00  0.00           H
ATOM   2594  HA2 GLY A 175     -12.107 -20.104  49.847  1.00  0.00           H
ATOM   2595  H   GLY A 175     -12.916 -18.131  48.904  1.00  0.00           H
ATOM   2596  N   GLU A 176     -11.648 -20.005  52.536  1.00  0.00           N
ATOM   2597  CA  GLU A 176     -10.838 -19.645  53.679  1.00  0.00           C
ATOM   2598  C   GLU A 176      -9.450 -19.154  53.280  1.00  0.00           C
ATOM   2599  O   GLU A 176      -8.995 -19.299  52.136  1.00  0.00           O
ATOM   2600  CB  GLU A 176     -10.740 -20.826  54.645  1.00  0.00           C
ATOM   2601  CG  GLU A 176     -12.078 -21.051  55.371  1.00  0.00           C
ATOM   2602  CD  GLU A 176     -12.180 -22.385  56.108  1.00  0.00           C
ATOM   2603  OE1 GLU A 176     -11.311 -23.257  55.919  1.00  0.00           O
ATOM   2604  OE2 GLU A 176     -13.155 -22.564  56.877  1.00  0.00           O
ATOM   2605  HB1 GLU A 176     -10.482 -21.725  54.086  1.00  0.00           H
ATOM   2606  HB2 GLU A 176      -9.964 -20.622  55.382  1.00  0.00           H
ATOM   2607  H   GLU A 176     -11.875 -20.979  52.367  1.00  0.00           H
ATOM   2608  HA  GLU A 176     -11.341 -18.832  54.200  1.00  0.00           H
ATOM   2609  HG1 GLU A 176     -12.877 -21.008  54.633  1.00  0.00           H
ATOM   2610  HG2 GLU A 176     -12.210 -20.250  56.097  1.00  0.00           H
ATOM   2611  N   CYS A 177      -8.798 -18.514  54.232  1.00  0.00           N
ATOM   2612  CA  CYS A 177      -7.414 -18.105  54.091  1.00  0.00           C
ATOM   2613  C   CYS A 177      -6.620 -19.032  54.949  1.00  0.00           C
ATOM   2614  O   CYS A 177      -7.159 -19.662  55.830  1.00  0.00           O
ATOM   2615  CB  CYS A 177      -7.212 -16.649  54.536  1.00  0.00           C
ATOM   2616  SG  CYS A 177      -7.794 -15.383  53.285  1.00  0.00           S
ATOM   2617  HB1 CYS A 177      -6.149 -16.491  54.716  1.00  0.00           H
ATOM   2618  HB2 CYS A 177      -7.764 -16.495  55.462  1.00  0.00           H
ATOM   2619  H   CYS A 177      -9.284 -18.299  55.097  1.00  0.00           H
ATOM   2620  HA  CYS A 177      -7.105 -18.214  53.052  1.00  0.00           H
ATOM   2621  N   GLY A 178      -5.333 -19.137  54.665  1.00  0.00           N
ATOM   2622  CA  GLY A 178      -4.422 -19.858  55.536  1.00  0.00           C
ATOM   2623  C   GLY A 178      -4.112 -19.134  56.827  1.00  0.00           C
ATOM   2624  O   GLY A 178      -4.369 -17.953  56.990  1.00  0.00           O
ATOM   2625  H   GLY A 178      -4.974 -18.705  53.820  1.00  0.00           H
ATOM   2626  HA1 GLY A 178      -3.488 -20.017  54.999  1.00  0.00           H
ATOM   2627  HA2 GLY A 178      -4.869 -20.820  55.781  1.00  0.00           H
ATOM   2628  N   ALA A 179      -3.520 -19.873  57.742  1.00  0.00           N
ATOM   2629  CA  ALA A 179      -3.105 -19.335  59.043  1.00  0.00           C
ATOM   2630  C   ALA A 179      -1.967 -18.303  58.873  1.00  0.00           C
ATOM   2631  O   ALA A 179      -2.083 -17.133  59.275  1.00  0.00           O
ATOM   2632  CB  ALA A 179      -2.657 -20.472  59.937  1.00  0.00           C
ATOM   2633  HB1 ALA A 179      -3.469 -21.190  60.046  1.00  0.00           H
ATOM   2634  HB2 ALA A 179      -2.386 -20.079  60.916  1.00  0.00           H
ATOM   2635  HB3 ALA A 179      -1.794 -20.966  59.492  1.00  0.00           H
ATOM   2636  H   ALA A 179      -3.344 -20.852  57.540  1.00  0.00           H
ATOM   2637  HA  ALA A 179      -3.958 -18.842  59.505  1.00  0.00           H
ATOM   2638  N   ALA A 180      -0.895 -18.762  58.236  1.00  0.00           N
ATOM   2639  CA  ALA A 180       0.352 -18.029  58.133  1.00  0.00           C
ATOM   2640  C   ALA A 180       0.760 -17.994  56.664  1.00  0.00           C
ATOM   2641  O   ALA A 180       0.440 -18.919  55.894  1.00  0.00           O
ATOM   2642  CB  ALA A 180       1.439 -18.768  58.958  1.00  0.00           C
ATOM   2643  HA  ALA A 180       0.222 -17.016  58.509  1.00  0.00           H
ATOM   2644  H   ALA A 180      -0.953 -19.674  57.796  1.00  0.00           H
ATOM   2645  HB1 ALA A 180       1.145 -18.793  60.006  1.00  0.00           H
ATOM   2646  HB2 ALA A 180       2.388 -18.244  58.859  1.00  0.00           H
ATOM   2647  HB3 ALA A 180       1.546 -19.787  58.587  1.00  0.00           H
ATOM   2648  N   PRO A 181       1.523 -16.963  56.281  1.00  0.00           N
ATOM   2649  CA  PRO A 181       2.074 -16.970  54.913  1.00  0.00           C
ATOM   2650  C   PRO A 181       2.841 -18.256  54.616  1.00  0.00           C
ATOM   2651  O   PRO A 181       3.690 -18.646  55.392  1.00  0.00           O
ATOM   2652  CB  PRO A 181       2.988 -15.738  54.904  1.00  0.00           C
ATOM   2653  CG  PRO A 181       2.256 -14.777  55.921  1.00  0.00           C
ATOM   2654  CD  PRO A 181       1.908 -15.749  57.028  1.00  0.00           C
ATOM   2655  HA  PRO A 181       1.271 -16.841  54.189  1.00  0.00           H
ATOM   2656  HB1 PRO A 181       3.044 -15.294  53.911  1.00  0.00           H
ATOM   2657  HB2 PRO A 181       3.991 -15.987  55.247  1.00  0.00           H
ATOM   2658  HG1 PRO A 181       1.364 -14.333  55.482  1.00  0.00           H
ATOM   2659  HG2 PRO A 181       2.918 -13.987  56.274  1.00  0.00           H
ATOM   2660  HD1 PRO A 181       2.767 -15.938  57.670  1.00  0.00           H
ATOM   2661  HD2 PRO A 181       1.080 -15.378  57.630  1.00  0.00           H
ATOM   2662  N   ASN A 182       2.509 -18.899  53.505  1.00  0.00           N
ATOM   2663  CA  ASN A 182       3.118 -20.172  53.107  1.00  0.00           C
ATOM   2664  C   ASN A 182       3.409 -20.223  51.590  1.00  0.00           C
ATOM   2665  O   ASN A 182       3.770 -21.265  51.053  1.00  0.00           O
ATOM   2666  CB  ASN A 182       2.167 -21.303  53.513  1.00  0.00           C
ATOM   2667  CG  ASN A 182       0.775 -21.144  52.874  1.00  0.00           C
ATOM   2668  OD1 ASN A 182       0.544 -20.267  52.038  1.00  0.00           O
ATOM   2669  ND2 ASN A 182      -0.118 -22.002  53.233  1.00  0.00           N
ATOM   2670  HB1 ASN A 182       2.059 -21.300  54.597  1.00  0.00           H
ATOM   2671  HB2 ASN A 182       2.594 -22.253  53.194  1.00  0.00           H
ATOM   2672 HD21 ASN A 182      -1.055 -21.951  52.847  1.00  0.00           H
ATOM   2673 HD22 ASN A 182       0.116 -22.729  53.901  1.00  0.00           H
ATOM   2674  HA  ASN A 182       4.056 -20.293  53.647  1.00  0.00           H
ATOM   2675  H   ASN A 182       1.800 -18.492  52.903  1.00  0.00           H
ATOM   2676  N   HIS A 183       3.276 -19.095  50.902  1.00  0.00           N
ATOM   2677  CA  HIS A 183       3.299 -19.064  49.431  1.00  0.00           C
ATOM   2678  C   HIS A 183       3.710 -17.663  49.029  1.00  0.00           C
ATOM   2679  O   HIS A 183       3.670 -16.761  49.837  1.00  0.00           O
ATOM   2680  CB  HIS A 183       1.880 -19.436  48.914  1.00  0.00           C
ATOM   2681  CG  HIS A 183       1.734 -19.538  47.435  1.00  0.00           C
ATOM   2682  ND1 HIS A 183       2.766 -19.872  46.597  1.00  0.00           N
ATOM   2683  CD2 HIS A 183       0.644 -19.386  46.642  1.00  0.00           C
ATOM   2684  CE1 HIS A 183       2.327 -19.909  45.350  1.00  0.00           C
ATOM   2685  NE2 HIS A 183       1.046 -19.599  45.346  1.00  0.00           N
ATOM   2686  HD2 HIS A 183      -0.364 -19.140  46.972  1.00  0.00           H
ATOM   2687  HA  HIS A 183       4.027 -19.782  49.058  1.00  0.00           H
ATOM   2688  HB1 HIS A 183       1.610 -20.399  49.344  1.00  0.00           H
ATOM   2689  HB2 HIS A 183       1.186 -18.674  49.267  1.00  0.00           H
ATOM   2690  HE1 HIS A 183       2.924 -20.153  44.473  1.00  0.00           H
ATOM   2691  H   HIS A 183       3.154 -18.223  51.408  1.00  0.00           H
ATOM   2692  HE2 HIS A 183       0.456 -19.529  44.523  1.00  0.00           H
ATOM   2693  N   ALA A 184       4.141 -17.509  47.788  1.00  0.00           N
ATOM   2694  CA  ALA A 184       4.630 -16.267  47.250  1.00  0.00           C
ATOM   2695  C   ALA A 184       4.023 -16.148  45.875  1.00  0.00           C
ATOM   2696  O   ALA A 184       4.053 -17.107  45.072  1.00  0.00           O
ATOM   2697  CB  ALA A 184       6.192 -16.262  47.174  1.00  0.00           C
ATOM   2698  HA  ALA A 184       4.291 -15.440  47.873  1.00  0.00           H
ATOM   2699  HB1 ALA A 184       6.604 -16.348  48.178  1.00  0.00           H
ATOM   2700  HB2 ALA A 184       6.530 -15.331  46.722  1.00  0.00           H
ATOM   2701  HB3 ALA A 184       6.529 -17.102  46.569  1.00  0.00           H
ATOM   2702  H   ALA A 184       4.126 -18.319  47.177  1.00  0.00           H
ATOM   2703  N   VAL A 185       3.460 -14.967  45.619  1.00  0.00           N
ATOM   2704  CA  VAL A 185       2.763 -14.661  44.381  1.00  0.00           C
ATOM   2705  C   VAL A 185       3.176 -13.234  43.989  1.00  0.00           C
ATOM   2706  O   VAL A 185       4.125 -12.669  44.573  1.00  0.00           O
ATOM   2707  CB  VAL A 185       1.212 -14.793  44.543  1.00  0.00           C
ATOM   2708  CG1 VAL A 185       0.820 -16.276  44.745  1.00  0.00           C
ATOM   2709  CG2 VAL A 185       0.676 -13.879  45.718  1.00  0.00           C
ATOM   2710  H   VAL A 185       3.521 -14.242  46.327  1.00  0.00           H
ATOM   2711  HA  VAL A 185       3.097 -15.350  43.607  1.00  0.00           H
ATOM   2712  HB  VAL A 185       0.751 -14.450  43.618  1.00  0.00           H
ATOM   2713 HG11 VAL A 185       1.306 -16.661  45.640  1.00  0.00           H
ATOM   2714 HG12 VAL A 185       1.139 -16.856  43.881  1.00  0.00           H
ATOM   2715 HG13 VAL A 185      -0.261 -16.354  44.856  1.00  0.00           H
ATOM   2716 HG21 VAL A 185       0.914 -12.838  45.506  1.00  0.00           H
ATOM   2717 HG22 VAL A 185       1.148 -14.176  46.653  1.00  0.00           H
ATOM   2718 HG23 VAL A 185      -0.404 -13.994  45.804  1.00  0.00           H
ATOM   2719  N   ILE A 186       2.503 -12.686  42.973  1.00  0.00           N
ATOM   2720  CA  ILE A 186       2.764 -11.333  42.508  1.00  0.00           C
ATOM   2721  C   ILE A 186       1.481 -10.513  42.456  1.00  0.00           C
ATOM   2722  O   ILE A 186       0.472 -10.930  41.855  1.00  0.00           O
ATOM   2723  CB  ILE A 186       3.435 -11.323  41.116  1.00  0.00           C
ATOM   2724  CG1 ILE A 186       4.738 -12.161  41.109  1.00  0.00           C
ATOM   2725  CG2 ILE A 186       3.745  -9.892  40.654  1.00  0.00           C
ATOM   2726  CD1 ILE A 186       5.209 -12.545  39.705  1.00  0.00           C
ATOM   2727  HB  ILE A 186       2.742 -11.767  40.402  1.00  0.00           H
ATOM   2728 HG21 ILE A 186       4.419  -9.419  41.367  1.00  0.00           H
ATOM   2729 HG22 ILE A 186       2.820  -9.320  40.597  1.00  0.00           H
ATOM   2730 HG23 ILE A 186       4.216  -9.921  39.673  1.00  0.00           H
ATOM   2731 HD11 ILE A 186       6.125 -13.129  39.777  1.00  0.00           H
ATOM   2732 HD12 ILE A 186       4.438 -13.136  39.213  1.00  0.00           H
ATOM   2733 HD13 ILE A 186       5.399 -11.642  39.127  1.00  0.00           H
ATOM   2734  H   ILE A 186       1.784 -13.233  42.509  1.00  0.00           H
ATOM   2735 HG11 ILE A 186       5.524 -11.580  41.589  1.00  0.00           H
ATOM   2736 HG12 ILE A 186       4.563 -13.074  41.675  1.00  0.00           H
ATOM   2737  HA  ILE A 186       3.442 -10.856  43.214  1.00  0.00           H
ATOM   2738  N   LEU A 187       1.539  -9.320  43.056  1.00  0.00           N
ATOM   2739  CA  LEU A 187       0.506  -8.302  42.871  1.00  0.00           C
ATOM   2740  C   LEU A 187       0.744  -7.542  41.551  1.00  0.00           C
ATOM   2741  O   LEU A 187       1.769  -6.868  41.392  1.00  0.00           O
ATOM   2742  CB  LEU A 187       0.565  -7.324  44.024  1.00  0.00           C
ATOM   2743  CG  LEU A 187      -0.504  -7.273  45.104  1.00  0.00           C
ATOM   2744  CD1 LEU A 187      -1.150  -8.608  45.328  1.00  0.00           C
ATOM   2745  CD2 LEU A 187       0.049  -6.653  46.401  1.00  0.00           C
ATOM   2746  H   LEU A 187       2.327  -9.113  43.661  1.00  0.00           H
ATOM   2747  HA  LEU A 187      -0.473  -8.777  42.846  1.00  0.00           H
ATOM   2748 HD21 LEU A 187      -0.736  -6.629  47.156  1.00  0.00           H
ATOM   2749 HD22 LEU A 187       0.392  -5.639  46.201  1.00  0.00           H
ATOM   2750 HD23 LEU A 187       0.882  -7.253  46.764  1.00  0.00           H
ATOM   2751  HG  LEU A 187      -1.283  -6.603  44.743  1.00  0.00           H
ATOM   2752 HD11 LEU A 187      -1.905  -8.519  46.108  1.00  0.00           H
ATOM   2753 HD12 LEU A 187      -0.395  -9.330  45.635  1.00  0.00           H
ATOM   2754 HD13 LEU A 187      -1.619  -8.944  44.404  1.00  0.00           H
ATOM   2755  HB1 LEU A 187       1.506  -7.517  44.537  1.00  0.00           H
ATOM   2756  HB2 LEU A 187       0.593  -6.331  43.578  1.00  0.00           H
ATOM   2757  N   VAL A 188      -0.208  -7.622  40.623  1.00  0.00           N
ATOM   2758  CA  VAL A 188      -0.064  -6.993  39.311  1.00  0.00           C
ATOM   2759  C   VAL A 188      -1.036  -5.845  39.079  1.00  0.00           C
ATOM   2760  O   VAL A 188      -0.966  -5.177  38.047  1.00  0.00           O
ATOM   2761  CB  VAL A 188      -0.165  -8.046  38.143  1.00  0.00           C
ATOM   2762  CG1 VAL A 188       0.865  -9.140  38.380  1.00  0.00           C
ATOM   2763  CG2 VAL A 188      -1.578  -8.608  38.009  1.00  0.00           C
ATOM   2764  HB  VAL A 188       0.087  -7.541  37.212  1.00  0.00           H
ATOM   2765 HG11 VAL A 188       1.862  -8.702  38.398  1.00  0.00           H
ATOM   2766 HG12 VAL A 188       0.665  -9.626  39.334  1.00  0.00           H
ATOM   2767 HG13 VAL A 188       0.805  -9.874  37.579  1.00  0.00           H
ATOM   2768  H   VAL A 188      -1.058  -8.135  40.832  1.00  0.00           H
ATOM   2769 HG21 VAL A 188      -2.273  -7.796  37.800  1.00  0.00           H
ATOM   2770 HG22 VAL A 188      -1.863  -9.099  38.938  1.00  0.00           H
ATOM   2771 HG23 VAL A 188      -1.606  -9.329  37.194  1.00  0.00           H
ATOM   2772  HA  VAL A 188       0.939  -6.571  39.271  1.00  0.00           H
ATOM   2773  N   GLY A 189      -1.904  -5.559  40.046  1.00  0.00           N
ATOM   2774  CA  GLY A 189      -2.825  -4.469  39.870  1.00  0.00           C
ATOM   2775  C   GLY A 189      -3.900  -4.391  40.908  1.00  0.00           C
ATOM   2776  O   GLY A 189      -3.908  -5.134  41.878  1.00  0.00           O
ATOM   2777  HA1 GLY A 189      -3.300  -4.579  38.897  1.00  0.00           H
ATOM   2778  HA2 GLY A 189      -2.260  -3.538  39.896  1.00  0.00           H
ATOM   2779  H   GLY A 189      -1.916  -6.106  40.901  1.00  0.00           H
ATOM   2780  N   TYR A 190      -4.828  -3.476  40.691  1.00  0.00           N
ATOM   2781  CA  TYR A 190      -6.015  -3.381  41.548  1.00  0.00           C
ATOM   2782  C   TYR A 190      -7.195  -2.915  40.712  1.00  0.00           C
ATOM   2783  O   TYR A 190      -7.034  -2.363  39.640  1.00  0.00           O
ATOM   2784  CB  TYR A 190      -5.763  -2.443  42.775  1.00  0.00           C
ATOM   2785  CG  TYR A 190      -5.191  -1.067  42.427  1.00  0.00           C
ATOM   2786  CD1 TYR A 190      -6.022   0.016  42.217  1.00  0.00           C
ATOM   2787  CD2 TYR A 190      -3.814  -0.863  42.331  1.00  0.00           C
ATOM   2788  CE1 TYR A 190      -5.511   1.275  41.921  1.00  0.00           C
ATOM   2789  CE2 TYR A 190      -3.283   0.393  42.006  1.00  0.00           C
ATOM   2790  CZ  TYR A 190      -4.137   1.448  41.807  1.00  0.00           C
ATOM   2791  OH  TYR A 190      -3.637   2.677  41.493  1.00  0.00           O
ATOM   2792  HB1 TYR A 190      -6.712  -2.295  43.288  1.00  0.00           H
ATOM   2793  HB2 TYR A 190      -5.062  -2.941  43.443  1.00  0.00           H
ATOM   2794  HA  TYR A 190      -6.240  -4.377  41.925  1.00  0.00           H
ATOM   2795  HD1 TYR A 190      -7.100  -0.119  42.284  1.00  0.00           H
ATOM   2796  HE2 TYR A 190      -2.207   0.529  41.912  1.00  0.00           H
ATOM   2797  HH  TYR A 190      -4.364   3.352  41.541  1.00  0.00           H
ATOM   2798  HD2 TYR A 190      -3.138  -1.697  42.512  1.00  0.00           H
ATOM   2799  H   TYR A 190      -4.717  -2.827  39.919  1.00  0.00           H
ATOM   2800  HE1 TYR A 190      -6.183   2.120  41.779  1.00  0.00           H
ATOM   2801  N   GLY A 191      -8.378  -3.158  41.217  1.00  0.00           N
ATOM   2802  CA  GLY A 191      -9.582  -2.722  40.568  1.00  0.00           C
ATOM   2803  C   GLY A 191     -10.745  -2.525  41.509  1.00  0.00           C
ATOM   2804  O   GLY A 191     -10.601  -2.647  42.709  1.00  0.00           O
ATOM   2805  H   GLY A 191      -8.446  -3.669  42.091  1.00  0.00           H
ATOM   2806  HA1 GLY A 191      -9.379  -1.775  40.069  1.00  0.00           H
ATOM   2807  HA2 GLY A 191      -9.862  -3.469  39.827  1.00  0.00           H
ATOM   2808  N   MET A 192     -11.894  -2.190  40.928  1.00  0.00           N
ATOM   2809  CA  MET A 192     -13.121  -2.067  41.657  1.00  0.00           C
ATOM   2810  C   MET A 192     -14.301  -2.483  40.785  1.00  0.00           C
ATOM   2811  O   MET A 192     -14.407  -2.060  39.648  1.00  0.00           O
ATOM   2812  CB  MET A 192     -13.342  -0.609  42.061  1.00  0.00           C
ATOM   2813  CG  MET A 192     -14.538  -0.436  42.983  1.00  0.00           C
ATOM   2814  SD  MET A 192     -15.767   0.724  42.428  1.00  0.00           S
ATOM   2815  CE  MET A 192     -16.305   0.156  40.822  1.00  0.00           C
ATOM   2816  HG1 MET A 192     -15.018  -1.407  43.096  1.00  0.00           H
ATOM   2817  HG2 MET A 192     -14.170  -0.099  43.951  1.00  0.00           H
ATOM   2818  HE1 MET A 192     -15.454   0.132  40.141  1.00  0.00           H
ATOM   2819  HE2 MET A 192     -17.062   0.834  40.432  1.00  0.00           H
ATOM   2820  HE3 MET A 192     -16.725  -0.845  40.912  1.00  0.00           H
ATOM   2821  H   MET A 192     -11.901  -2.014  39.929  1.00  0.00           H
ATOM   2822  HB1 MET A 192     -12.450  -0.250  42.573  1.00  0.00           H
ATOM   2823  HB2 MET A 192     -13.506  -0.018  41.161  1.00  0.00           H
ATOM   2824  HA  MET A 192     -13.084  -2.693  42.547  1.00  0.00           H
ATOM   2825  N   LYS A 193     -15.205  -3.282  41.335  1.00  0.00           N
ATOM   2826  CA  LYS A 193     -16.487  -3.485  40.700  1.00  0.00           C
ATOM   2827  C   LYS A 193     -17.652  -3.302  41.646  1.00  0.00           C
ATOM   2828  O   LYS A 193     -17.535  -3.393  42.856  1.00  0.00           O
ATOM   2829  CB  LYS A 193     -16.565  -4.838  39.958  1.00  0.00           C
ATOM   2830  CG  LYS A 193     -16.434  -6.068  40.797  1.00  0.00           C
ATOM   2831  CD  LYS A 193     -16.335  -7.333  39.950  1.00  0.00           C
ATOM   2832  CE  LYS A 193     -14.937  -7.529  39.379  1.00  0.00           C
ATOM   2833  NZ  LYS A 193     -14.809  -8.816  38.641  1.00  0.00           N
ATOM   2834  HZ1 LYS A 193     -13.865  -8.905  38.279  1.00  0.00           H
ATOM   2835  HZ2 LYS A 193     -15.470  -8.831  37.871  1.00  0.00           H
ATOM   2836  HZ3 LYS A 193     -15.004  -9.588  39.271  1.00  0.00           H
ATOM   2837  HB1 LYS A 193     -15.766  -4.856  39.218  1.00  0.00           H
ATOM   2838  HB2 LYS A 193     -17.528  -4.883  39.454  1.00  0.00           H
ATOM   2839  H   LYS A 193     -14.995  -3.754  42.208  1.00  0.00           H
ATOM   2840  HG1 LYS A 193     -17.306  -6.146  41.444  1.00  0.00           H
ATOM   2841  HG2 LYS A 193     -15.536  -5.983  41.407  1.00  0.00           H
ATOM   2842  HD1 LYS A 193     -17.044  -7.262  39.127  1.00  0.00           H
ATOM   2843  HD2 LYS A 193     -16.584  -8.192  40.572  1.00  0.00           H
ATOM   2844  HA  LYS A 193     -16.581  -2.711  39.940  1.00  0.00           H
ATOM   2845  HE1 LYS A 193     -14.718  -6.709  38.697  1.00  0.00           H
ATOM   2846  HE2 LYS A 193     -14.219  -7.521  40.198  1.00  0.00           H
ATOM   2847  N   ASP A 194     -18.797  -3.027  41.047  1.00  0.00           N
ATOM   2848  CA  ASP A 194     -20.050  -2.933  41.765  1.00  0.00           C
ATOM   2849  C   ASP A 194     -20.725  -4.279  41.840  1.00  0.00           C
ATOM   2850  O   ASP A 194     -20.955  -4.901  40.831  1.00  0.00           O
ATOM   2851  CB  ASP A 194     -20.968  -1.925  41.098  1.00  0.00           C
ATOM   2852  CG  ASP A 194     -21.062  -0.662  41.883  1.00  0.00           C
ATOM   2853  OD1 ASP A 194     -20.139   0.167  41.721  1.00  0.00           O
ATOM   2854  OD2 ASP A 194     -22.018  -0.516  42.691  1.00  0.00           O
ATOM   2855  HB1 ASP A 194     -20.581  -1.696  40.106  1.00  0.00           H
ATOM   2856  HB2 ASP A 194     -21.963  -2.359  41.007  1.00  0.00           H
ATOM   2857  H   ASP A 194     -18.797  -2.875  40.043  1.00  0.00           H
ATOM   2858  HA  ASP A 194     -19.843  -2.593  42.778  1.00  0.00           H
ATOM   2859  N   ILE A 195     -21.042  -4.712  43.051  1.00  0.00           N
ATOM   2860  CA  ILE A 195     -21.633  -6.019  43.285  1.00  0.00           C
ATOM   2861  C   ILE A 195     -22.874  -5.837  44.154  1.00  0.00           C
ATOM   2862  O   ILE A 195     -22.868  -5.080  45.102  1.00  0.00           O
ATOM   2863  CB  ILE A 195     -20.613  -6.998  43.925  1.00  0.00           C
ATOM   2864  CG1 ILE A 195     -19.425  -7.211  42.976  1.00  0.00           C
ATOM   2865  CG2 ILE A 195     -21.257  -8.342  44.224  1.00  0.00           C
ATOM   2866  CD1 ILE A 195     -18.358  -8.060  43.539  1.00  0.00           C
ATOM   2867  H   ILE A 195     -20.866  -4.107  43.847  1.00  0.00           H
ATOM   2868 HG11 ILE A 195     -19.000  -6.238  42.735  1.00  0.00           H
ATOM   2869 HG12 ILE A 195     -19.794  -7.681  42.065  1.00  0.00           H
ATOM   2870  HA  ILE A 195     -21.945  -6.429  42.326  1.00  0.00           H
ATOM   2871  HB  ILE A 195     -20.248  -6.567  44.856  1.00  0.00           H
ATOM   2872 HG21 ILE A 195     -22.086  -8.201  44.916  1.00  0.00           H
ATOM   2873 HG22 ILE A 195     -21.628  -8.781  43.299  1.00  0.00           H
ATOM   2874 HG23 ILE A 195     -20.520  -9.006  44.671  1.00  0.00           H
ATOM   2875 HD11 ILE A 195     -17.554  -8.164  42.811  1.00  0.00           H
ATOM   2876 HD12 ILE A 195     -18.762  -9.043  43.776  1.00  0.00           H
ATOM   2877 HD13 ILE A 195     -17.968  -7.599  44.446  1.00  0.00           H
ATOM   2878  N   TYR A 196     -23.955  -6.504  43.773  1.00  0.00           N
ATOM   2879  CA  TYR A 196     -25.186  -6.478  44.534  1.00  0.00           C
ATOM   2880  C   TYR A 196     -25.013  -7.281  45.829  1.00  0.00           C
ATOM   2881  O   TYR A 196     -24.518  -8.404  45.814  1.00  0.00           O
ATOM   2882  CB  TYR A 196     -26.343  -7.032  43.692  1.00  0.00           C
ATOM   2883  CG  TYR A 196     -27.705  -6.745  44.278  1.00  0.00           C
ATOM   2884  CD1 TYR A 196     -28.128  -5.433  44.488  1.00  0.00           C
ATOM   2885  CD2 TYR A 196     -28.580  -7.780  44.619  1.00  0.00           C
ATOM   2886  CE1 TYR A 196     -29.386  -5.153  45.033  1.00  0.00           C
ATOM   2887  CE2 TYR A 196     -29.832  -7.507  45.170  1.00  0.00           C
ATOM   2888  CZ  TYR A 196     -30.222  -6.195  45.371  1.00  0.00           C
ATOM   2889  OH  TYR A 196     -31.453  -5.922  45.905  1.00  0.00           O
ATOM   2890  H   TYR A 196     -23.918  -7.051  42.919  1.00  0.00           H
ATOM   2891  HA  TYR A 196     -25.411  -5.444  44.794  1.00  0.00           H
ATOM   2892  HB1 TYR A 196     -26.293  -6.584  42.700  1.00  0.00           H
ATOM   2893  HB2 TYR A 196     -26.224  -8.111  43.609  1.00  0.00           H
ATOM   2894  HD1 TYR A 196     -27.466  -4.610  44.222  1.00  0.00           H
ATOM   2895  HE1 TYR A 196     -29.701  -4.122  45.188  1.00  0.00           H
ATOM   2896  HH  TYR A 196     -31.412  -5.070  46.414  1.00  0.00           H
ATOM   2897  HD2 TYR A 196     -28.280  -8.813  44.452  1.00  0.00           H
ATOM   2898  HE2 TYR A 196     -30.500  -8.323  45.441  1.00  0.00           H
ATOM   2899  N   ASN A 197     -25.402  -6.682  46.948  1.00  0.00           N
ATOM   2900  CA  ASN A 197     -25.393  -7.341  48.257  1.00  0.00           C
ATOM   2901  C   ASN A 197     -26.800  -7.955  48.523  1.00  0.00           C
ATOM   2902  O   ASN A 197     -27.798  -7.234  48.572  1.00  0.00           O
ATOM   2903  CB  ASN A 197     -24.969  -6.311  49.300  1.00  0.00           C
ATOM   2904  CG  ASN A 197     -24.855  -6.883  50.686  1.00  0.00           C
ATOM   2905  OD1 ASN A 197     -25.857  -7.178  51.319  1.00  0.00           O
ATOM   2906  ND2 ASN A 197     -23.648  -6.969  51.193  1.00  0.00           N
ATOM   2907  H   ASN A 197     -25.722  -5.720  46.895  1.00  0.00           H
ATOM   2908  HB1 ASN A 197     -24.000  -5.905  49.013  1.00  0.00           H
ATOM   2909  HB2 ASN A 197     -25.707  -5.510  49.316  1.00  0.00           H
ATOM   2910 HD21 ASN A 197     -23.515  -7.348  52.125  1.00  0.00           H
ATOM   2911 HD22 ASN A 197     -22.848  -6.656  50.653  1.00  0.00           H
ATOM   2912  HA  ASN A 197     -24.658  -8.144  48.240  1.00  0.00           H
ATOM   2913  N   GLU A 198     -26.842  -9.282  48.715  1.00  0.00           N
ATOM   2914  CA  GLU A 198     -28.053 -10.127  48.477  1.00  0.00           C
ATOM   2915  C   GLU A 198     -29.447  -9.602  48.882  1.00  0.00           C
ATOM   2916  O   GLU A 198     -30.405  -9.938  48.166  1.00  0.00           O
ATOM   2917  CB  GLU A 198     -27.853 -11.580  48.961  1.00  0.00           C
ATOM   2918  CG  GLU A 198     -28.540 -12.618  48.077  1.00  0.00           C
ATOM   2919  CD  GLU A 198     -28.220 -14.051  48.474  1.00  0.00           C
ATOM   2920  OE1 GLU A 198     -27.672 -14.268  49.577  1.00  0.00           O
ATOM   2921  OE2 GLU A 198     -28.521 -14.965  47.678  1.00  0.00           O
ATOM   2922  HB1 GLU A 198     -26.786 -11.793  48.978  1.00  0.00           H
ATOM   2923  HB2 GLU A 198     -28.244 -11.668  49.974  1.00  0.00           H
ATOM   2924  HG1 GLU A 198     -29.617 -12.472  48.146  1.00  0.00           H
ATOM   2925  HG2 GLU A 198     -28.218 -12.464  47.049  1.00  0.00           H
ATOM   2926  HA  GLU A 198     -28.107 -10.213  47.393  1.00  0.00           H
ATOM   2927  H   GLU A 198     -25.999  -9.742  49.043  1.00  0.00           H
ATOM   2928  N   ASP A 199     -29.681  -8.861  49.982  1.00  0.00           N
ATOM   2929  CA  ASP A 199     -29.106  -8.915  51.360  1.00  0.00           C
ATOM   2930  C   ASP A 199     -29.175  -7.539  52.053  1.00  0.00           C
ATOM   2931  O   ASP A 199     -30.064  -7.345  52.884  1.00  0.00           O
ATOM   2932  CB  ASP A 199     -27.752  -9.581  51.536  1.00  0.00           C
ATOM   2933  CG  ASP A 199     -27.591 -10.192  52.937  1.00  0.00           C
ATOM   2934  OD1 ASP A 199     -28.254  -9.702  53.884  1.00  0.00           O
ATOM   2935  OD2 ASP A 199     -26.814 -11.168  53.084  1.00  0.00           O
ATOM   2936  H   ASP A 199     -30.375  -8.132  49.850  1.00  0.00           H
ATOM   2937  HB1 ASP A 199     -26.972  -8.837  51.384  1.00  0.00           H
ATOM   2938  HB2 ASP A 199     -27.649 -10.371  50.793  1.00  0.00           H
ATOM   2939  HA  ASP A 199     -29.797  -9.541  51.922  1.00  0.00           H
ATOM   2940  N   THR A 200     -28.297  -6.581  51.723  1.00  0.00           N
ATOM   2941  CA  THR A 200     -28.597  -5.152  52.026  1.00  0.00           C
ATOM   2942  C   THR A 200     -29.473  -4.541  50.927  1.00  0.00           C
ATOM   2943  O   THR A 200     -29.949  -3.413  51.065  1.00  0.00           O
ATOM   2944  CB  THR A 200     -27.331  -4.243  52.231  1.00  0.00           C
ATOM   2945  OG1 THR A 200     -26.573  -4.126  51.011  1.00  0.00           O
ATOM   2946  CG2 THR A 200     -26.438  -4.786  53.354  1.00  0.00           C
ATOM   2947  HB  THR A 200     -27.670  -3.248  52.517  1.00  0.00           H
ATOM   2948  HA  THR A 200     -29.170  -5.128  52.952  1.00  0.00           H
ATOM   2949 HG21 THR A 200     -26.108  -5.792  53.100  1.00  0.00           H
ATOM   2950 HG22 THR A 200     -25.571  -4.138  53.474  1.00  0.00           H
ATOM   2951 HG23 THR A 200     -27.002  -4.813  54.285  1.00  0.00           H
ATOM   2952  HG1 THR A 200     -25.897  -4.852  50.970  1.00  0.00           H
ATOM   2953  H   THR A 200     -27.426  -6.829  51.265  1.00  0.00           H
ATOM   2954  N   GLY A 201     -29.677  -5.279  49.833  1.00  0.00           N
ATOM   2955  CA  GLY A 201     -30.496  -4.811  48.702  1.00  0.00           C
ATOM   2956  C   GLY A 201     -29.923  -3.603  47.961  1.00  0.00           C
ATOM   2957  O   GLY A 201     -30.658  -2.867  47.297  1.00  0.00           O
ATOM   2958  H   GLY A 201     -29.251  -6.198  49.778  1.00  0.00           H
ATOM   2959  HA1 GLY A 201     -30.595  -5.630  47.992  1.00  0.00           H
ATOM   2960  HA2 GLY A 201     -31.480  -4.541  49.084  1.00  0.00           H
ATOM   2961  N   ARG A 202     -28.613  -3.404  48.088  1.00  0.00           N
ATOM   2962  CA  ARG A 202     -27.913  -2.257  47.520  1.00  0.00           C
ATOM   2963  C   ARG A 202     -26.725  -2.774  46.712  1.00  0.00           C
ATOM   2964  O   ARG A 202     -26.156  -3.811  47.029  1.00  0.00           O
ATOM   2965  CB  ARG A 202     -27.395  -1.338  48.639  1.00  0.00           C
ATOM   2966  CG  ARG A 202     -28.305  -0.164  49.025  1.00  0.00           C
ATOM   2967  CD  ARG A 202     -27.663   0.686  50.150  1.00  0.00           C
ATOM   2968  NE  ARG A 202     -28.176   2.058  50.203  1.00  0.00           N
ATOM   2969  CZ  ARG A 202     -29.131   2.501  51.024  1.00  0.00           C
ATOM   2970  NH1 ARG A 202     -29.728   1.694  51.898  1.00  0.00           N
ATOM   2971  NH2 ARG A 202     -29.498   3.778  50.965  1.00  0.00           N
ATOM   2972  HG1 ARG A 202     -29.261  -0.553  49.374  1.00  0.00           H
ATOM   2973  HG2 ARG A 202     -28.467   0.465  48.151  1.00  0.00           H
ATOM   2974  HA  ARG A 202     -28.586  -1.701  46.870  1.00  0.00           H
ATOM   2975  HD1 ARG A 202     -26.588   0.725  49.982  1.00  0.00           H
ATOM   2976  HD2 ARG A 202     -27.865   0.204  51.105  1.00  0.00           H
ATOM   2977 HH11 ARG A 202     -30.451   2.056  52.511  1.00  0.00           H
ATOM   2978 HH12 ARG A 202     -29.460   0.717  51.951  1.00  0.00           H
ATOM   2979  H   ARG A 202     -28.072  -4.087  48.609  1.00  0.00           H
ATOM   2980  HE  ARG A 202     -27.770   2.730  49.559  1.00  0.00           H
ATOM   2981 HH21 ARG A 202     -30.223   4.127  51.584  1.00  0.00           H
ATOM   2982 HH22 ARG A 202     -29.053   4.404  50.301  1.00  0.00           H
ATOM   2983  HB1 ARG A 202     -26.440  -0.926  48.316  1.00  0.00           H
ATOM   2984  HB2 ARG A 202     -27.245  -1.949  49.528  1.00  0.00           H
ATOM   2985  N   MET A 203     -26.354  -2.061  45.659  1.00  0.00           N
ATOM   2986  CA  MET A 203     -25.064  -2.297  45.038  1.00  0.00           C
ATOM   2987  C   MET A 203     -24.018  -1.783  46.038  1.00  0.00           C
ATOM   2988  O   MET A 203     -24.260  -0.800  46.726  1.00  0.00           O
ATOM   2989  CB  MET A 203     -24.955  -1.562  43.698  1.00  0.00           C
ATOM   2990  CG  MET A 203     -25.905  -2.039  42.623  1.00  0.00           C
ATOM   2991  SD  MET A 203     -25.634  -3.750  42.112  1.00  0.00           S
ATOM   2992  CE  MET A 203     -24.033  -3.657  41.380  1.00  0.00           C
ATOM   2993  H   MET A 203     -26.973  -1.348  45.286  1.00  0.00           H
ATOM   2994  HA  MET A 203     -24.925  -3.365  44.881  1.00  0.00           H
ATOM   2995  HG1 MET A 203     -25.786  -1.398  41.751  1.00  0.00           H
ATOM   2996  HG2 MET A 203     -26.923  -1.951  43.001  1.00  0.00           H
ATOM   2997  HE1 MET A 203     -23.740  -4.643  41.021  1.00  0.00           H
ATOM   2998  HE2 MET A 203     -23.314  -3.312  42.121  1.00  0.00           H
ATOM   2999  HE3 MET A 203     -24.056  -2.959  40.544  1.00  0.00           H
ATOM   3000  HB1 MET A 203     -23.939  -1.685  43.328  1.00  0.00           H
ATOM   3001  HB2 MET A 203     -25.151  -0.506  43.876  1.00  0.00           H
ATOM   3002  N   GLU A 204     -22.891  -2.482  46.150  1.00  0.00           N
ATOM   3003  CA  GLU A 204     -21.770  -2.037  46.964  1.00  0.00           C
ATOM   3004  C   GLU A 204     -20.503  -2.105  46.140  1.00  0.00           C
ATOM   3005  O   GLU A 204     -20.279  -3.092  45.444  1.00  0.00           O
ATOM   3006  CB  GLU A 204     -21.526  -2.973  48.152  1.00  0.00           C
ATOM   3007  CG  GLU A 204     -22.570  -3.043  49.243  1.00  0.00           C
ATOM   3008  CD  GLU A 204     -22.161  -4.066  50.339  1.00  0.00           C
ATOM   3009  OE1 GLU A 204     -20.958  -4.412  50.404  1.00  0.00           O
ATOM   3010  OE2 GLU A 204     -23.035  -4.538  51.120  1.00  0.00           O
ATOM   3011  HG1 GLU A 204     -23.521  -3.348  48.808  1.00  0.00           H
ATOM   3012  HG2 GLU A 204     -22.678  -2.059  49.697  1.00  0.00           H
ATOM   3013  HB1 GLU A 204     -21.413  -3.979  47.751  1.00  0.00           H
ATOM   3014  HB2 GLU A 204     -20.593  -2.662  48.620  1.00  0.00           H
ATOM   3015  H   GLU A 204     -22.811  -3.360  45.648  1.00  0.00           H
ATOM   3016  HA  GLU A 204     -21.939  -1.020  47.314  1.00  0.00           H
ATOM   3017  N   LYS A 205     -19.639  -1.100  46.289  1.00  0.00           N
ATOM   3018  CA  LYS A 205     -18.300  -1.128  45.696  1.00  0.00           C
ATOM   3019  C   LYS A 205     -17.444  -2.213  46.316  1.00  0.00           C
ATOM   3020  O   LYS A 205     -17.381  -2.344  47.541  1.00  0.00           O
ATOM   3021  CB  LYS A 205     -17.599   0.219  45.845  1.00  0.00           C
ATOM   3022  CG  LYS A 205     -18.230   1.323  45.022  1.00  0.00           C
ATOM   3023  CD  LYS A 205     -17.538   2.648  45.277  1.00  0.00           C
ATOM   3024  CE  LYS A 205     -18.366   3.846  44.770  1.00  0.00           C
ATOM   3025  NZ  LYS A 205     -18.386   4.936  45.813  1.00  0.00           N
ATOM   3026  HG1 LYS A 205     -18.146   1.073  43.965  1.00  0.00           H
ATOM   3027  HG2 LYS A 205     -19.282   1.412  45.291  1.00  0.00           H
ATOM   3028  HA  LYS A 205     -18.404  -1.342  44.633  1.00  0.00           H
ATOM   3029  HE1 LYS A 205     -19.385   3.521  44.568  1.00  0.00           H
ATOM   3030  HE2 LYS A 205     -17.920   4.231  43.854  1.00  0.00           H
ATOM   3031  HD1 LYS A 205     -16.576   2.645  44.766  1.00  0.00           H
ATOM   3032  HD2 LYS A 205     -17.379   2.760  46.349  1.00  0.00           H
ATOM   3033  HZ1 LYS A 205     -18.932   5.720  45.472  1.00  0.00           H
ATOM   3034  HZ2 LYS A 205     -17.436   5.241  46.002  1.00  0.00           H
ATOM   3035  HZ3 LYS A 205     -18.802   4.579  46.667  1.00  0.00           H
ATOM   3036  H   LYS A 205     -19.918  -0.289  46.832  1.00  0.00           H
ATOM   3037  HB1 LYS A 205     -16.563   0.105  45.531  1.00  0.00           H
ATOM   3038  HB2 LYS A 205     -17.631   0.510  46.894  1.00  0.00           H
ATOM   3039  N   PHE A 206     -16.816  -3.001  45.443  1.00  0.00           N
ATOM   3040  CA  PHE A 206     -15.947  -4.101  45.817  1.00  0.00           C
ATOM   3041  C   PHE A 206     -14.590  -3.777  45.243  1.00  0.00           C
ATOM   3042  O   PHE A 206     -14.418  -3.797  44.031  1.00  0.00           O
ATOM   3043  CB  PHE A 206     -16.459  -5.426  45.264  1.00  0.00           C
ATOM   3044  CG  PHE A 206     -15.569  -6.604  45.559  1.00  0.00           C
ATOM   3045  CD1 PHE A 206     -15.545  -7.179  46.811  1.00  0.00           C
ATOM   3046  CD2 PHE A 206     -14.770  -7.163  44.567  1.00  0.00           C
ATOM   3047  CE1 PHE A 206     -14.723  -8.277  47.082  1.00  0.00           C
ATOM   3048  CE2 PHE A 206     -13.946  -8.254  44.836  1.00  0.00           C
ATOM   3049  CZ  PHE A 206     -13.926  -8.804  46.107  1.00  0.00           C
ATOM   3050  HD2 PHE A 206     -14.788  -6.741  43.563  1.00  0.00           H
ATOM   3051  HE2 PHE A 206     -13.319  -8.673  44.050  1.00  0.00           H
ATOM   3052  H   PHE A 206     -16.954  -2.820  44.454  1.00  0.00           H
ATOM   3053  HE1 PHE A 206     -14.718  -8.715  48.079  1.00  0.00           H
ATOM   3054  HB1 PHE A 206     -16.552  -5.331  44.183  1.00  0.00           H
ATOM   3055  HB2 PHE A 206     -17.438  -5.621  45.698  1.00  0.00           H
ATOM   3056  HA  PHE A 206     -15.879  -4.160  46.902  1.00  0.00           H
ATOM   3057  HD1 PHE A 206     -16.175  -6.772  47.601  1.00  0.00           H
ATOM   3058  HZ  PHE A 206     -13.278  -9.651  46.327  1.00  0.00           H
ATOM   3059  N   TYR A 207     -13.649  -3.441  46.140  1.00  0.00           N
ATOM   3060  CA  TYR A 207     -12.260  -3.141  45.775  1.00  0.00           C
ATOM   3061  C   TYR A 207     -11.430  -4.404  45.943  1.00  0.00           C
ATOM   3062  O   TYR A 207     -11.649  -5.226  46.846  1.00  0.00           O
ATOM   3063  CB  TYR A 207     -11.676  -1.992  46.622  1.00  0.00           C
ATOM   3064  CG  TYR A 207     -12.437  -0.641  46.568  1.00  0.00           C
ATOM   3065  CD1 TYR A 207     -12.059   0.363  45.696  1.00  0.00           C
ATOM   3066  CD2 TYR A 207     -13.506  -0.395  47.403  1.00  0.00           C
ATOM   3067  CE1 TYR A 207     -12.724   1.585  45.670  1.00  0.00           C
ATOM   3068  CE2 TYR A 207     -14.202   0.819  47.379  1.00  0.00           C
ATOM   3069  CZ  TYR A 207     -13.804   1.793  46.506  1.00  0.00           C
ATOM   3070  OH  TYR A 207     -14.487   2.980  46.480  1.00  0.00           O
ATOM   3071  H   TYR A 207     -13.911  -3.392  47.119  1.00  0.00           H
ATOM   3072  HA  TYR A 207     -12.233  -2.846  44.727  1.00  0.00           H
ATOM   3073  HD1 TYR A 207     -11.225   0.194  45.017  1.00  0.00           H
ATOM   3074  HE1 TYR A 207     -12.395   2.373  44.994  1.00  0.00           H
ATOM   3075  HE2 TYR A 207     -15.047   0.985  48.045  1.00  0.00           H
ATOM   3076  HH  TYR A 207     -14.078   3.611  47.129  1.00  0.00           H
ATOM   3077  HD2 TYR A 207     -13.818  -1.169  48.103  1.00  0.00           H
ATOM   3078  HB1 TYR A 207     -10.657  -1.813  46.281  1.00  0.00           H
ATOM   3079  HB2 TYR A 207     -11.658  -2.321  47.660  1.00  0.00           H
ATOM   3080  N   TYR A 208     -10.458  -4.570  45.064  1.00  0.00           N
ATOM   3081  CA  TYR A 208      -9.689  -5.803  45.051  1.00  0.00           C
ATOM   3082  C   TYR A 208      -8.298  -5.602  44.471  1.00  0.00           C
ATOM   3083  O   TYR A 208      -8.064  -4.689  43.656  1.00  0.00           O
ATOM   3084  CB  TYR A 208     -10.468  -6.892  44.267  1.00  0.00           C
ATOM   3085  CG  TYR A 208     -10.722  -6.586  42.783  1.00  0.00           C
ATOM   3086  CD1 TYR A 208      -9.762  -6.837  41.814  1.00  0.00           C
ATOM   3087  CD2 TYR A 208     -11.912  -6.042  42.376  1.00  0.00           C
ATOM   3088  CE1 TYR A 208      -9.998  -6.536  40.456  1.00  0.00           C
ATOM   3089  CE2 TYR A 208     -12.173  -5.742  41.027  1.00  0.00           C
ATOM   3090  CZ  TYR A 208     -11.235  -5.990  40.081  1.00  0.00           C
ATOM   3091  OH  TYR A 208     -11.553  -5.689  38.777  1.00  0.00           O
ATOM   3092  HD2 TYR A 208     -12.679  -5.835  43.120  1.00  0.00           H
ATOM   3093  HE2 TYR A 208     -13.131  -5.309  40.741  1.00  0.00           H
ATOM   3094  HD1 TYR A 208      -8.808  -7.274  42.106  1.00  0.00           H
ATOM   3095  HH  TYR A 208     -12.472  -5.315  38.739  1.00  0.00           H
ATOM   3096  HA  TYR A 208      -9.579  -6.142  46.080  1.00  0.00           H
ATOM   3097  HB1 TYR A 208     -11.434  -7.027  44.751  1.00  0.00           H
ATOM   3098  HB2 TYR A 208      -9.899  -7.819  44.326  1.00  0.00           H
ATOM   3099  H   TYR A 208     -10.248  -3.835  44.396  1.00  0.00           H
ATOM   3100  HE1 TYR A 208      -9.229  -6.725  39.708  1.00  0.00           H
ATOM   3101  N   TYR A 209      -7.379  -6.446  44.932  1.00  0.00           N
ATOM   3102  CA  TYR A 209      -6.074  -6.632  44.294  1.00  0.00           C
ATOM   3103  C   TYR A 209      -6.132  -7.795  43.315  1.00  0.00           C
ATOM   3104  O   TYR A 209      -6.956  -8.714  43.464  1.00  0.00           O
ATOM   3105  CB  TYR A 209      -4.988  -6.893  45.345  1.00  0.00           C
ATOM   3106  CG  TYR A 209      -4.603  -5.652  46.114  1.00  0.00           C
ATOM   3107  CD1 TYR A 209      -4.840  -5.554  47.483  1.00  0.00           C
ATOM   3108  CD2 TYR A 209      -3.991  -4.578  45.468  1.00  0.00           C
ATOM   3109  CE1 TYR A 209      -4.499  -4.424  48.179  1.00  0.00           C
ATOM   3110  CE2 TYR A 209      -3.628  -3.446  46.161  1.00  0.00           C
ATOM   3111  CZ  TYR A 209      -3.887  -3.368  47.513  1.00  0.00           C
ATOM   3112  OH  TYR A 209      -3.566  -2.238  48.203  1.00  0.00           O
ATOM   3113  H   TYR A 209      -7.592  -6.986  45.764  1.00  0.00           H
ATOM   3114  HB1 TYR A 209      -4.103  -7.278  44.841  1.00  0.00           H
ATOM   3115  HB2 TYR A 209      -5.358  -7.637  46.049  1.00  0.00           H
ATOM   3116  HD1 TYR A 209      -5.303  -6.388  48.008  1.00  0.00           H
ATOM   3117  HE1 TYR A 209      -4.706  -4.353  49.246  1.00  0.00           H
ATOM   3118  HD2 TYR A 209      -3.797  -4.636  44.398  1.00  0.00           H
ATOM   3119  HA  TYR A 209      -5.820  -5.726  43.746  1.00  0.00           H
ATOM   3120  HE2 TYR A 209      -3.140  -2.619  45.647  1.00  0.00           H
ATOM   3121  HH  TYR A 209      -3.837  -2.342  49.153  1.00  0.00           H
ATOM   3122  N   ILE A 210      -5.241  -7.754  42.328  1.00  0.00           N
ATOM   3123  CA  ILE A 210      -5.165  -8.757  41.265  1.00  0.00           C
ATOM   3124  C   ILE A 210      -3.845  -9.462  41.485  1.00  0.00           C
ATOM   3125  O   ILE A 210      -2.801  -8.848  41.445  1.00  0.00           O
ATOM   3126  CB  ILE A 210      -5.226  -8.098  39.864  1.00  0.00           C
ATOM   3127  CG1 ILE A 210      -6.456  -7.163  39.773  1.00  0.00           C
ATOM   3128  CG2 ILE A 210      -5.212  -9.185  38.706  1.00  0.00           C
ATOM   3129  CD1 ILE A 210      -6.471  -6.180  38.536  1.00  0.00           C
ATOM   3130  HB  ILE A 210      -4.335  -7.482  39.750  1.00  0.00           H
ATOM   3131 HG11 ILE A 210      -6.488  -6.561  40.681  1.00  0.00           H
ATOM   3132 HG12 ILE A 210      -7.348  -7.785  39.718  1.00  0.00           H
ATOM   3133 HD11 ILE A 210      -6.455  -6.758  37.613  1.00  0.00           H
ATOM   3134 HD12 ILE A 210      -7.373  -5.571  38.567  1.00  0.00           H
ATOM   3135 HD13 ILE A 210      -5.595  -5.534  38.575  1.00  0.00           H
ATOM   3136  H   ILE A 210      -4.578  -6.985  42.311  1.00  0.00           H
ATOM   3137  HA  ILE A 210      -5.983  -9.468  41.372  1.00  0.00           H
ATOM   3138 HG21 ILE A 210      -4.297  -9.772  38.770  1.00  0.00           H
ATOM   3139 HG22 ILE A 210      -5.256  -8.686  37.739  1.00  0.00           H
ATOM   3140 HG23 ILE A 210      -6.073  -9.842  38.815  1.00  0.00           H
ATOM   3141  N   ILE A 211      -3.925 -10.763  41.759  1.00  0.00           N
ATOM   3142  CA  ILE A 211      -2.773 -11.623  42.079  1.00  0.00           C
ATOM   3143  C   ILE A 211      -2.511 -12.567  40.922  1.00  0.00           C
ATOM   3144  O   ILE A 211      -3.421 -13.246  40.459  1.00  0.00           O
ATOM   3145  CB  ILE A 211      -3.044 -12.443  43.386  1.00  0.00           C
ATOM   3146  CG1 ILE A 211      -2.819 -11.568  44.640  1.00  0.00           C
ATOM   3147  CG2 ILE A 211      -2.189 -13.699  43.475  1.00  0.00           C
ATOM   3148  CD1 ILE A 211      -3.987 -10.601  44.925  1.00  0.00           C
ATOM   3149 HG11 ILE A 211      -1.912 -10.982  44.495  1.00  0.00           H
ATOM   3150 HG12 ILE A 211      -2.694 -12.223  45.501  1.00  0.00           H
ATOM   3151  HA  ILE A 211      -1.895 -10.996  42.230  1.00  0.00           H
ATOM   3152 HD11 ILE A 211      -4.119  -9.931  44.077  1.00  0.00           H
ATOM   3153 HD12 ILE A 211      -4.901 -11.172  45.082  1.00  0.00           H
ATOM   3154 HD13 ILE A 211      -3.765 -10.017  45.817  1.00  0.00           H
ATOM   3155  HB  ILE A 211      -4.089 -12.750  43.376  1.00  0.00           H
ATOM   3156 HG21 ILE A 211      -2.402 -14.344  42.624  1.00  0.00           H
ATOM   3157 HG22 ILE A 211      -1.136 -13.422  43.465  1.00  0.00           H
ATOM   3158 HG23 ILE A 211      -2.417 -14.228  44.399  1.00  0.00           H
ATOM   3159  H   ILE A 211      -4.845 -11.192  41.746  1.00  0.00           H
ATOM   3160  N   LYS A 212      -1.262 -12.556  40.438  1.00  0.00           N
ATOM   3161  CA  LYS A 212      -0.721 -13.526  39.496  1.00  0.00           C
ATOM   3162  C   LYS A 212      -0.121 -14.717  40.306  1.00  0.00           C
ATOM   3163  O   LYS A 212       0.791 -14.544  41.098  1.00  0.00           O
ATOM   3164  CB  LYS A 212       0.352 -12.852  38.642  1.00  0.00           C
ATOM   3165  CG  LYS A 212       0.882 -13.687  37.496  1.00  0.00           C
ATOM   3166  CD  LYS A 212       2.116 -13.100  36.909  1.00  0.00           C
ATOM   3167  CE  LYS A 212       2.558 -13.902  35.720  1.00  0.00           C
ATOM   3168  NZ  LYS A 212       3.899 -13.529  35.122  1.00  0.00           N
ATOM   3169  HG1 LYS A 212       1.108 -14.687  37.864  1.00  0.00           H
ATOM   3170  HG2 LYS A 212       0.118 -13.748  36.722  1.00  0.00           H
ATOM   3171  HD1 LYS A 212       1.914 -12.076  36.597  1.00  0.00           H
ATOM   3172  HD2 LYS A 212       2.906 -13.102  37.658  1.00  0.00           H
ATOM   3173  HE1 LYS A 212       1.804 -13.786  34.943  1.00  0.00           H
ATOM   3174  HE2 LYS A 212       2.609 -14.946  36.024  1.00  0.00           H
ATOM   3175  HZ1 LYS A 212       4.095 -14.131  34.329  1.00  0.00           H
ATOM   3176  HZ2 LYS A 212       3.875 -12.562  34.814  1.00  0.00           H
ATOM   3177  HZ3 LYS A 212       4.625 -13.643  35.822  1.00  0.00           H
ATOM   3178  HB1 LYS A 212       1.190 -12.599  39.291  1.00  0.00           H
ATOM   3179  HB2 LYS A 212      -0.072 -11.939  38.226  1.00  0.00           H
ATOM   3180  HA  LYS A 212      -1.520 -13.891  38.853  1.00  0.00           H
ATOM   3181  H   LYS A 212      -0.645 -11.813  40.751  1.00  0.00           H
ATOM   3182  N   ASN A 213      -0.662 -15.918  40.090  1.00  0.00           N
ATOM   3183  CA  ASN A 213      -0.174 -17.139  40.699  1.00  0.00           C
ATOM   3184  C   ASN A 213       0.728 -17.877  39.679  1.00  0.00           C
ATOM   3185  O   ASN A 213       0.882 -17.444  38.519  1.00  0.00           O
ATOM   3186  CB  ASN A 213      -1.388 -17.998  41.150  1.00  0.00           C
ATOM   3187  CG  ASN A 213      -1.081 -18.974  42.279  1.00  0.00           C
ATOM   3188  OD1 ASN A 213       0.027 -19.067  42.772  1.00  0.00           O
ATOM   3189  ND2 ASN A 213      -2.088 -19.729  42.674  1.00  0.00           N
ATOM   3190  HA  ASN A 213       0.421 -16.882  41.574  1.00  0.00           H
ATOM   3191  H   ASN A 213      -1.459 -15.979  39.464  1.00  0.00           H
ATOM   3192 HD21 ASN A 213      -1.955 -20.401  43.422  1.00  0.00           H
ATOM   3193 HD22 ASN A 213      -2.996 -19.637  42.229  1.00  0.00           H
ATOM   3194  HB1 ASN A 213      -1.739 -18.570  40.291  1.00  0.00           H
ATOM   3195  HB2 ASN A 213      -2.176 -17.326  41.485  1.00  0.00           H
ATOM   3196  N   SER A 214       1.370 -18.953  40.150  1.00  0.00           N
ATOM   3197  CA  SER A 214       2.323 -19.727  39.365  1.00  0.00           C
ATOM   3198  C   SER A 214       1.956 -21.200  39.360  1.00  0.00           C
ATOM   3199  O   SER A 214       2.837 -22.065  39.454  1.00  0.00           O
ATOM   3200  CB  SER A 214       3.727 -19.538  39.908  1.00  0.00           C
ATOM   3201  OG  SER A 214       3.849 -19.817  41.299  1.00  0.00           O
ATOM   3202  HA  SER A 214       2.299 -19.363  38.339  1.00  0.00           H
ATOM   3203  H   SER A 214       1.183 -19.245  41.103  1.00  0.00           H
ATOM   3204  HB1 SER A 214       4.397 -20.201  39.365  1.00  0.00           H
ATOM   3205  HB2 SER A 214       4.024 -18.503  39.739  1.00  0.00           H
ATOM   3206  HG  SER A 214       4.074 -20.776  41.425  1.00  0.00           H
ATOM   3207  N   TRP A 215       0.649 -21.472  39.279  1.00  0.00           N
ATOM   3208  CA  TRP A 215       0.118 -22.818  39.170  1.00  0.00           C
ATOM   3209  C   TRP A 215      -0.519 -23.089  37.798  1.00  0.00           C
ATOM   3210  O   TRP A 215      -1.364 -23.943  37.694  1.00  0.00           O
ATOM   3211  CB  TRP A 215      -0.911 -23.073  40.266  1.00  0.00           C
ATOM   3212  CG  TRP A 215      -0.327 -22.954  41.634  1.00  0.00           C
ATOM   3213  CD1 TRP A 215       0.978 -23.008  41.960  1.00  0.00           C
ATOM   3214  CD2 TRP A 215      -1.037 -22.812  42.864  1.00  0.00           C
ATOM   3215  NE1 TRP A 215       1.138 -22.898  43.316  1.00  0.00           N
ATOM   3216  CE2 TRP A 215      -0.082 -22.768  43.894  1.00  0.00           C
ATOM   3217  CE3 TRP A 215      -2.387 -22.655  43.191  1.00  0.00           C
ATOM   3218  CZ2 TRP A 215      -0.431 -22.599  45.233  1.00  0.00           C
ATOM   3219  CZ3 TRP A 215      -2.730 -22.473  44.497  1.00  0.00           C
ATOM   3220  CH2 TRP A 215      -1.764 -22.465  45.513  1.00  0.00           C
ATOM   3221  H   TRP A 215      -0.006 -20.697  39.295  1.00  0.00           H
ATOM   3222  HE3 TRP A 215      -3.151 -22.678  42.415  1.00  0.00           H
ATOM   3223  HZ2 TRP A 215       0.322 -22.575  46.020  1.00  0.00           H
ATOM   3224  HE1 TRP A 215       2.026 -22.912  43.808  1.00  0.00           H
ATOM   3225  HA  TRP A 215       0.940 -23.520  39.307  1.00  0.00           H
ATOM   3226  HZ3 TRP A 215      -3.778 -22.331  44.757  1.00  0.00           H
ATOM   3227  HH2 TRP A 215      -2.081 -22.350  46.548  1.00  0.00           H
ATOM   3228  HB1 TRP A 215      -1.716 -22.347  40.165  1.00  0.00           H
ATOM   3229  HB2 TRP A 215      -1.311 -24.079  40.142  1.00  0.00           H
ATOM   3230  HD1 TRP A 215       1.792 -23.123  41.246  1.00  0.00           H
ATOM   3231  N   GLY A 216      -0.093 -22.364  36.770  1.00  0.00           N
ATOM   3232  CA  GLY A 216      -0.602 -22.518  35.425  1.00  0.00           C
ATOM   3233  C   GLY A 216      -1.844 -21.701  35.108  1.00  0.00           C
ATOM   3234  O   GLY A 216      -2.501 -21.142  35.994  1.00  0.00           O
ATOM   3235  HA1 GLY A 216       0.183 -22.222  34.731  1.00  0.00           H
ATOM   3236  HA2 GLY A 216      -0.842 -23.570  35.273  1.00  0.00           H
ATOM   3237  H   GLY A 216       0.626 -21.667  36.937  1.00  0.00           H
ATOM   3238  N   SER A 217      -2.153 -21.646  33.821  1.00  0.00           N
ATOM   3239  CA  SER A 217      -3.297 -20.932  33.300  1.00  0.00           C
ATOM   3240  C   SER A 217      -4.625 -21.570  33.600  1.00  0.00           C
ATOM   3241  O   SER A 217      -5.641 -20.914  33.475  1.00  0.00           O
ATOM   3242  CB  SER A 217      -3.182 -20.787  31.773  1.00  0.00           C
ATOM   3243  OG  SER A 217      -2.589 -19.527  31.578  1.00  0.00           O
ATOM   3244  HA  SER A 217      -3.297 -19.934  33.734  1.00  0.00           H
ATOM   3245  H   SER A 217      -1.552 -22.133  33.163  1.00  0.00           H
ATOM   3246  HG  SER A 217      -2.971 -18.879  32.226  1.00  0.00           H
ATOM   3247  HB1 SER A 217      -4.166 -20.825  31.308  1.00  0.00           H
ATOM   3248  HB2 SER A 217      -2.555 -21.575  31.358  1.00  0.00           H
ATOM   3249  N   ASP A 218      -4.602 -22.852  33.917  1.00  0.00           N
ATOM   3250  CA  ASP A 218      -5.798 -23.587  34.294  1.00  0.00           C
ATOM   3251  CA  ASP A 218      -5.787 -23.593  34.304  1.00  0.00           C
ATOM   3252  C   ASP A 218      -6.020 -23.581  35.823  1.00  0.00           C
ATOM   3253  O   ASP A 218      -6.664 -24.479  36.365  1.00  0.00           O
ATOM   3254  CB  ASP A 218      -5.719 -25.039  33.787  1.00  0.00           C
ATOM   3255  CB  ASP A 218      -5.723 -25.039  33.767  1.00  0.00           C
ATOM   3256  CG  ASP A 218      -5.531 -25.145  32.270  1.00  0.00           C
ATOM   3257  CG  ASP A 218      -4.481 -25.820  34.235  1.00  0.00           C
ATOM   3258  OD1 ASP A 218      -5.242 -26.278  31.820  1.00  0.00           O
ATOM   3259  OD1 ASP A 218      -3.575 -25.264  34.934  1.00  0.00           O
ATOM   3260  OD2 ASP A 218      -5.684 -24.137  31.521  1.00  0.00           O
ATOM   3261  OD2 ASP A 218      -4.415 -27.018  33.867  1.00  0.00           O
ATOM   3262  HB1 ASP A 218      -4.877 -25.530  34.274  1.00  0.00           H
ATOM   3263  HB2 ASP A 218      -6.635 -25.558  34.064  1.00  0.00           H
ATOM   3264  HA  ASP A 218      -6.655 -23.108  33.823  1.00  0.00           H
ATOM   3265  HA  ASP A 218      -6.643 -23.108  33.837  1.00  0.00           H
ATOM   3266  HB1 ASP A 218      -5.715 -25.002  32.678  1.00  0.00           H
ATOM   3267  HB2 ASP A 218      -6.611 -25.571  34.105  1.00  0.00           H
ATOM   3268  N   TRP A 219      -5.491 -22.588  36.526  1.00  0.00           N
ATOM   3269  CA  TRP A 219      -5.853 -22.351  37.921  1.00  0.00           C
ATOM   3270  C   TRP A 219      -6.540 -20.973  37.907  1.00  0.00           C
ATOM   3271  O   TRP A 219      -6.131 -20.087  37.168  1.00  0.00           O
ATOM   3272  CB  TRP A 219      -4.633 -22.334  38.874  1.00  0.00           C
ATOM   3273  CG  TRP A 219      -4.987 -21.940  40.291  1.00  0.00           C
ATOM   3274  CD1 TRP A 219      -5.397 -22.766  41.267  1.00  0.00           C
ATOM   3275  CD2 TRP A 219      -5.025 -20.621  40.855  1.00  0.00           C
ATOM   3276  NE1 TRP A 219      -5.684 -22.077  42.395  1.00  0.00           N
ATOM   3277  CE2 TRP A 219      -5.457 -20.749  42.172  1.00  0.00           C
ATOM   3278  CE3 TRP A 219      -4.748 -19.338  40.361  1.00  0.00           C
ATOM   3279  CZ2 TRP A 219      -5.592 -19.651  43.024  1.00  0.00           C
ATOM   3280  CZ3 TRP A 219      -4.871 -18.274  41.190  1.00  0.00           C
ATOM   3281  CH2 TRP A 219      -5.283 -18.428  42.514  1.00  0.00           C
ATOM   3282  HD1 TRP A 219      -5.486 -23.847  41.164  1.00  0.00           H
ATOM   3283  HE1 TRP A 219      -6.014 -22.482  43.265  1.00  0.00           H
ATOM   3284  HA  TRP A 219      -6.562 -23.110  38.249  1.00  0.00           H
ATOM   3285  H   TRP A 219      -4.815 -21.976  36.081  1.00  0.00           H
ATOM   3286  HE3 TRP A 219      -4.438 -19.200  39.327  1.00  0.00           H
ATOM   3287  HZ2 TRP A 219      -5.930 -19.769  44.052  1.00  0.00           H
ATOM   3288  HZ3 TRP A 219      -4.644 -17.278  40.814  1.00  0.00           H
ATOM   3289  HH2 TRP A 219      -5.359 -17.550  43.153  1.00  0.00           H
ATOM   3290  HB1 TRP A 219      -3.903 -21.623  38.490  1.00  0.00           H
ATOM   3291  HB2 TRP A 219      -4.194 -23.331  38.892  1.00  0.00           H
ATOM   3292  N   GLY A 220      -7.609 -20.825  38.686  1.00  0.00           N
ATOM   3293  CA  GLY A 220      -8.204 -19.520  38.929  1.00  0.00           C
ATOM   3294  C   GLY A 220      -8.776 -18.928  37.659  1.00  0.00           C
ATOM   3295  O   GLY A 220      -9.400 -19.622  36.865  1.00  0.00           O
ATOM   3296  HA1 GLY A 220      -9.002 -19.625  39.662  1.00  0.00           H
ATOM   3297  HA2 GLY A 220      -7.439 -18.849  39.319  1.00  0.00           H
ATOM   3298  H   GLY A 220      -8.020 -21.645  39.122  1.00  0.00           H
ATOM   3299  N   GLU A 221      -8.549 -17.637  37.467  1.00  0.00           N
ATOM   3300  CA  GLU A 221      -8.998 -16.951  36.243  1.00  0.00           C
ATOM   3301  C   GLU A 221      -7.827 -16.666  35.303  1.00  0.00           C
ATOM   3302  O   GLU A 221      -7.189 -15.607  35.388  1.00  0.00           O
ATOM   3303  CB  GLU A 221      -9.741 -15.676  36.654  1.00  0.00           C
ATOM   3304  CG  GLU A 221     -11.015 -16.017  37.389  1.00  0.00           C
ATOM   3305  CD  GLU A 221     -11.817 -14.829  37.899  1.00  0.00           C
ATOM   3306  OE1 GLU A 221     -11.254 -13.711  38.048  1.00  0.00           O
ATOM   3307  OE2 GLU A 221     -13.026 -15.035  38.178  1.00  0.00           O
ATOM   3308  HB1 GLU A 221      -9.100 -15.082  37.305  1.00  0.00           H
ATOM   3309  HB2 GLU A 221      -9.985 -15.100  35.762  1.00  0.00           H
ATOM   3310  HG1 GLU A 221     -10.752 -16.636  38.245  1.00  0.00           H
ATOM   3311  HG2 GLU A 221     -11.651 -16.584  36.712  1.00  0.00           H
ATOM   3312  HA  GLU A 221      -9.700 -17.602  35.725  1.00  0.00           H
ATOM   3313  H   GLU A 221      -8.054 -17.110  38.179  1.00  0.00           H
ATOM   3314  N   GLY A 222      -7.528 -17.613  34.411  1.00  0.00           N
ATOM   3315  CA  GLY A 222      -6.289 -17.556  33.590  1.00  0.00           C
ATOM   3316  C   GLY A 222      -4.991 -17.491  34.387  1.00  0.00           C
ATOM   3317  O   GLY A 222      -4.011 -16.945  33.913  1.00  0.00           O
ATOM   3318  HA1 GLY A 222      -6.256 -18.448  32.965  1.00  0.00           H
ATOM   3319  HA2 GLY A 222      -6.343 -16.671  32.958  1.00  0.00           H
ATOM   3320  H   GLY A 222      -8.164 -18.395  34.290  1.00  0.00           H
ATOM   3321  N   GLY A 223      -4.983 -18.035  35.604  1.00  0.00           N
ATOM   3322  CA  GLY A 223      -3.822 -18.006  36.480  1.00  0.00           C
ATOM   3323  C   GLY A 223      -3.812 -16.924  37.564  1.00  0.00           C
ATOM   3324  O   GLY A 223      -2.868 -16.848  38.365  1.00  0.00           O
ATOM   3325  H   GLY A 223      -5.827 -18.491  35.935  1.00  0.00           H
ATOM   3326  HA1 GLY A 223      -3.758 -18.973  36.976  1.00  0.00           H
ATOM   3327  HA2 GLY A 223      -2.941 -17.858  35.857  1.00  0.00           H
ATOM   3328  N   TYR A 224      -4.858 -16.103  37.561  1.00  0.00           N
ATOM   3329  CA  TYR A 224      -5.054 -14.962  38.454  1.00  0.00           C
ATOM   3330  C   TYR A 224      -6.226 -15.128  39.452  1.00  0.00           C
ATOM   3331  O   TYR A 224      -7.191 -15.895  39.207  1.00  0.00           O
ATOM   3332  CB  TYR A 224      -5.328 -13.703  37.601  1.00  0.00           C
ATOM   3333  CG  TYR A 224      -4.181 -13.325  36.692  1.00  0.00           C
ATOM   3334  CD1 TYR A 224      -4.067 -13.867  35.422  1.00  0.00           C
ATOM   3335  CD2 TYR A 224      -3.210 -12.447  37.110  1.00  0.00           C
ATOM   3336  CE1 TYR A 224      -3.013 -13.549  34.622  1.00  0.00           C
ATOM   3337  CE2 TYR A 224      -2.129 -12.127  36.296  1.00  0.00           C
ATOM   3338  CZ  TYR A 224      -2.035 -12.681  35.081  1.00  0.00           C
ATOM   3339  OH  TYR A 224      -0.988 -12.335  34.283  1.00  0.00           O
ATOM   3340  H   TYR A 224      -5.585 -16.284  36.877  1.00  0.00           H
ATOM   3341  HD2 TYR A 224      -3.288 -11.993  38.097  1.00  0.00           H
ATOM   3342  HE1 TYR A 224      -2.938 -13.975  33.623  1.00  0.00           H
ATOM   3343  HA  TYR A 224      -4.137 -14.803  39.020  1.00  0.00           H
ATOM   3344  HB1 TYR A 224      -6.207 -13.888  36.986  1.00  0.00           H
ATOM   3345  HB2 TYR A 224      -5.524 -12.868  38.273  1.00  0.00           H
ATOM   3346  HD1 TYR A 224      -4.829 -14.555  35.060  1.00  0.00           H
ATOM   3347  HE2 TYR A 224      -1.366 -11.432  36.644  1.00  0.00           H
ATOM   3348  HH  TYR A 224      -0.391 -11.710  34.772  1.00  0.00           H
ATOM   3349  N   ILE A 225      -6.158 -14.363  40.539  1.00  0.00           N
ATOM   3350  CA  ILE A 225      -7.271 -14.256  41.511  1.00  0.00           C
ATOM   3351  C   ILE A 225      -7.446 -12.790  41.976  1.00  0.00           C
ATOM   3352  O   ILE A 225      -6.482 -12.077  42.149  1.00  0.00           O
ATOM   3353  CB  ILE A 225      -7.081 -15.223  42.752  1.00  0.00           C
ATOM   3354  CG1 ILE A 225      -8.361 -15.332  43.589  1.00  0.00           C
ATOM   3355  CG2 ILE A 225      -5.915 -14.819  43.610  1.00  0.00           C
ATOM   3356  CD1 ILE A 225      -8.315 -16.458  44.686  1.00  0.00           C
ATOM   3357  HB  ILE A 225      -6.865 -16.215  42.359  1.00  0.00           H
ATOM   3358  HA  ILE A 225      -8.185 -14.551  40.999  1.00  0.00           H
ATOM   3359 HG21 ILE A 225      -6.074 -13.810  43.987  1.00  0.00           H
ATOM   3360 HG22 ILE A 225      -5.824 -15.509  44.447  1.00  0.00           H
ATOM   3361 HG23 ILE A 225      -5.002 -14.844  43.017  1.00  0.00           H
ATOM   3362 HG11 ILE A 225      -8.527 -14.377  44.085  1.00  0.00           H
ATOM   3363 HG12 ILE A 225      -9.192 -15.542  42.917  1.00  0.00           H
ATOM   3364  H   ILE A 225      -5.310 -13.832  40.710  1.00  0.00           H
ATOM   3365 HD11 ILE A 225      -9.256 -16.470  45.233  1.00  0.00           H
ATOM   3366 HD12 ILE A 225      -7.496 -16.259  45.376  1.00  0.00           H
ATOM   3367 HD13 ILE A 225      -8.161 -17.424  44.208  1.00  0.00           H
ATOM   3368  N   ASN A 226      -8.687 -12.342  42.098  1.00  0.00           N
ATOM   3369  CA  ASN A 226      -8.991 -11.041  42.672  1.00  0.00           C
ATOM   3370  C   ASN A 226      -9.310 -11.266  44.159  1.00  0.00           C
ATOM   3371  O   ASN A 226     -10.165 -12.086  44.488  1.00  0.00           O
ATOM   3372  CB  ASN A 226     -10.216 -10.381  42.027  1.00  0.00           C
ATOM   3373  CG  ASN A 226     -10.079 -10.160  40.526  1.00  0.00           C
ATOM   3374  OD1 ASN A 226     -11.091 -10.175  39.810  1.00  0.00           O
ATOM   3375  ND2 ASN A 226      -8.887  -9.908  40.048  1.00  0.00           N
ATOM   3376  HB1 ASN A 226     -10.375  -9.414  42.502  1.00  0.00           H
ATOM   3377  HB2 ASN A 226     -11.081 -11.018  42.202  1.00  0.00           H
ATOM   3378  HA  ASN A 226      -8.126 -10.385  42.576  1.00  0.00           H
ATOM   3379  H   ASN A 226      -9.452 -12.927  41.779  1.00  0.00           H
ATOM   3380 HD21 ASN A 226      -8.760  -9.755  39.053  1.00  0.00           H
ATOM   3381 HD22 ASN A 226      -8.088  -9.864  40.674  1.00  0.00           H
ATOM   3382  N   LEU A 227      -8.593 -10.554  45.026  1.00  0.00           N
ATOM   3383  CA  LEU A 227      -8.756 -10.690  46.483  1.00  0.00           C
ATOM   3384  C   LEU A 227      -9.174  -9.348  47.073  1.00  0.00           C
ATOM   3385  O   LEU A 227      -8.612  -8.315  46.736  1.00  0.00           O
ATOM   3386  CB  LEU A 227      -7.438 -11.179  47.122  1.00  0.00           C
ATOM   3387  CG  LEU A 227      -7.088 -12.667  46.860  1.00  0.00           C
ATOM   3388  CD1 LEU A 227      -5.739 -13.016  47.455  1.00  0.00           C
ATOM   3389  CD2 LEU A 227      -8.156 -13.602  47.364  1.00  0.00           C
ATOM   3390 HD11 LEU A 227      -5.761 -12.845  48.531  1.00  0.00           H
ATOM   3391 HD12 LEU A 227      -5.516 -14.063  47.259  1.00  0.00           H
ATOM   3392 HD13 LEU A 227      -4.970 -12.390  47.004  1.00  0.00           H
ATOM   3393 HD21 LEU A 227      -9.097 -13.383  46.862  1.00  0.00           H
ATOM   3394 HD22 LEU A 227      -7.865 -14.630  47.158  1.00  0.00           H
ATOM   3395 HD23 LEU A 227      -8.278 -13.468  48.438  1.00  0.00           H
ATOM   3396  HA  LEU A 227      -9.537 -11.421  46.684  1.00  0.00           H
ATOM   3397  H   LEU A 227      -7.909  -9.893  44.670  1.00  0.00           H
ATOM   3398  HB1 LEU A 227      -6.626 -10.568  46.730  1.00  0.00           H
ATOM   3399  HB2 LEU A 227      -7.512 -11.035  48.199  1.00  0.00           H
ATOM   3400  HG  LEU A 227      -7.016 -12.802  45.782  1.00  0.00           H
ATOM   3401  N   GLU A 228     -10.170  -9.368  47.945  1.00  0.00           N
ATOM   3402  CA  GLU A 228     -10.719  -8.144  48.490  1.00  0.00           C
ATOM   3403  C   GLU A 228      -9.761  -7.207  49.219  1.00  0.00           C
ATOM   3404  O   GLU A 228      -8.930  -7.629  50.018  1.00  0.00           O
ATOM   3405  CB  GLU A 228     -11.857  -8.454  49.447  1.00  0.00           C
ATOM   3406  CG  GLU A 228     -12.659  -7.224  49.779  1.00  0.00           C
ATOM   3407  CD  GLU A 228     -13.934  -7.508  50.540  1.00  0.00           C
ATOM   3408  OE1 GLU A 228     -13.921  -8.472  51.326  1.00  0.00           O
ATOM   3409  OE2 GLU A 228     -14.933  -6.728  50.369  1.00  0.00           O
ATOM   3410  HA  GLU A 228     -11.143  -7.584  47.658  1.00  0.00           H
ATOM   3411  HB1 GLU A 228     -11.442  -8.863  50.367  1.00  0.00           H
ATOM   3412  HB2 GLU A 228     -12.514  -9.189  48.985  1.00  0.00           H
ATOM   3413  HG1 GLU A 228     -12.039  -6.564  50.383  1.00  0.00           H
ATOM   3414  HG2 GLU A 228     -12.920  -6.724  48.847  1.00  0.00           H
ATOM   3415  H   GLU A 228     -10.556 -10.259  48.238  1.00  0.00           H
ATOM   3416  N   THR A 229      -9.938  -5.912  48.961  1.00  0.00           N
ATOM   3417  CA  THR A 229      -9.283  -4.867  49.721  1.00  0.00           C
ATOM   3418  C   THR A 229     -10.302  -3.758  49.997  1.00  0.00           C
ATOM   3419  O   THR A 229     -11.498  -4.039  49.981  1.00  0.00           O
ATOM   3420  CB  THR A 229      -7.941  -4.371  49.071  1.00  0.00           C
ATOM   3421  OG1 THR A 229      -7.276  -3.500  50.005  1.00  0.00           O
ATOM   3422  CG2 THR A 229      -8.138  -3.689  47.720  1.00  0.00           C
ATOM   3423  H   THR A 229     -10.556  -5.647  48.202  1.00  0.00           H
ATOM   3424  HB  THR A 229      -7.304  -5.241  48.916  1.00  0.00           H
ATOM   3425 HG21 THR A 229      -8.783  -2.820  47.843  1.00  0.00           H
ATOM   3426 HG22 THR A 229      -8.599  -4.388  47.025  1.00  0.00           H
ATOM   3427 HG23 THR A 229      -7.172  -3.372  47.329  1.00  0.00           H
ATOM   3428  HA  THR A 229      -9.022  -5.299  50.687  1.00  0.00           H
ATOM   3429  HG1 THR A 229      -6.940  -4.032  50.772  1.00  0.00           H
ATOM   3430  N   ASP A 230      -9.823  -2.549  50.318  1.00  0.00           N
ATOM   3431  CA  ASP A 230     -10.661  -1.347  50.474  1.00  0.00           C
ATOM   3432  C   ASP A 230     -10.143  -0.237  49.562  1.00  0.00           C
ATOM   3433  O   ASP A 230      -9.187  -0.434  48.814  1.00  0.00           O
ATOM   3434  CB  ASP A 230     -10.811  -0.883  51.959  1.00  0.00           C
ATOM   3435  CG  ASP A 230      -9.478  -0.690  52.684  1.00  0.00           C
ATOM   3436  OD1 ASP A 230      -9.490  -0.463  53.910  1.00  0.00           O
ATOM   3437  OD2 ASP A 230      -8.411  -0.746  52.066  1.00  0.00           O
ATOM   3438  H   ASP A 230      -8.822  -2.455  50.462  1.00  0.00           H
ATOM   3439  HB1 ASP A 230     -11.388  -1.634  52.496  1.00  0.00           H
ATOM   3440  HB2 ASP A 230     -11.348   0.064  51.970  1.00  0.00           H
ATOM   3441  HA  ASP A 230     -11.658  -1.608  50.121  1.00  0.00           H
ATOM   3442  N   GLU A 231     -10.802   0.915  49.586  1.00  0.00           N
ATOM   3443  CA  GLU A 231     -10.453   2.010  48.694  1.00  0.00           C
ATOM   3444  C   GLU A 231      -9.044   2.481  48.910  1.00  0.00           C
ATOM   3445  O   GLU A 231      -8.343   2.775  47.970  1.00  0.00           O
ATOM   3446  CB  GLU A 231     -11.420   3.186  48.869  1.00  0.00           C
ATOM   3447  CG  GLU A 231     -10.943   4.436  48.110  1.00  0.00           C
ATOM   3448  CD  GLU A 231     -12.002   5.480  47.925  1.00  0.00           C
ATOM   3449  OE1 GLU A 231     -11.823   6.284  46.972  1.00  0.00           O
ATOM   3450  OE2 GLU A 231     -12.994   5.492  48.712  1.00  0.00           O
ATOM   3451  HB1 GLU A 231     -12.399   2.896  48.491  1.00  0.00           H
ATOM   3452  HB2 GLU A 231     -11.496   3.425  49.929  1.00  0.00           H
ATOM   3453  HG1 GLU A 231     -10.592   4.126  47.127  1.00  0.00           H
ATOM   3454  HG2 GLU A 231     -10.118   4.880  48.666  1.00  0.00           H
ATOM   3455  H   GLU A 231     -11.567   1.034  50.241  1.00  0.00           H
ATOM   3456  HA  GLU A 231     -10.537   1.652  47.669  1.00  0.00           H
ATOM   3457  N   ASN A 232      -8.664   2.599  50.172  1.00  0.00           N
ATOM   3458  CA  ASN A 232      -7.278   2.855  50.572  1.00  0.00           C
ATOM   3459  C   ASN A 232      -6.293   1.786  50.103  1.00  0.00           C
ATOM   3460  O   ASN A 232      -5.108   2.080  49.836  1.00  0.00           O
ATOM   3461  CB  ASN A 232      -7.199   2.953  52.099  1.00  0.00           C
ATOM   3462  CG  ASN A 232      -7.613   4.333  52.619  1.00  0.00           C
ATOM   3463  OD1 ASN A 232      -7.446   5.343  51.921  1.00  0.00           O
ATOM   3464  ND2 ASN A 232      -8.149   4.382  53.848  1.00  0.00           N
ATOM   3465  H   ASN A 232      -9.367   2.508  50.898  1.00  0.00           H
ATOM   3466  HA  ASN A 232      -6.971   3.811  50.151  1.00  0.00           H
ATOM   3467  HB1 ASN A 232      -7.860   2.204  52.532  1.00  0.00           H
ATOM   3468  HB2 ASN A 232      -6.174   2.756  52.409  1.00  0.00           H
ATOM   3469 HD21 ASN A 232      -8.440   5.272  54.239  1.00  0.00           H
ATOM   3470 HD22 ASN A 232      -8.263   3.529  54.386  1.00  0.00           H
ATOM   3471  N   GLY A 233      -6.767   0.541  50.074  1.00  0.00           N
ATOM   3472  CA  GLY A 233      -5.937  -0.608  49.719  1.00  0.00           C
ATOM   3473  C   GLY A 233      -5.129  -1.157  50.894  1.00  0.00           C
ATOM   3474  O   GLY A 233      -4.150  -1.895  50.683  1.00  0.00           O
ATOM   3475  H   GLY A 233      -7.742   0.385  50.306  1.00  0.00           H
ATOM   3476  HA1 GLY A 233      -6.585  -1.400  49.346  1.00  0.00           H
ATOM   3477  HA2 GLY A 233      -5.244  -0.305  48.935  1.00  0.00           H
ATOM   3478  N   TYR A 234      -5.539  -0.801  52.113  1.00  0.00           N
ATOM   3479  CA  TYR A 234      -4.883  -1.247  53.330  1.00  0.00           C
ATOM   3480  C   TYR A 234      -5.278  -2.667  53.710  1.00  0.00           C
ATOM   3481  O   TYR A 234      -4.456  -3.455  54.178  1.00  0.00           O
ATOM   3482  CB  TYR A 234      -5.220  -0.320  54.517  1.00  0.00           C
ATOM   3483  CG  TYR A 234      -4.777   1.118  54.387  1.00  0.00           C
ATOM   3484  CD1 TYR A 234      -5.277   2.078  55.241  1.00  0.00           C
ATOM   3485  CD2 TYR A 234      -3.893   1.529  53.391  1.00  0.00           C
ATOM   3486  CE1 TYR A 234      -4.886   3.400  55.129  1.00  0.00           C
ATOM   3487  CE2 TYR A 234      -3.491   2.847  53.279  1.00  0.00           C
ATOM   3488  CZ  TYR A 234      -3.990   3.768  54.140  1.00  0.00           C
ATOM   3489  OH  TYR A 234      -3.596   5.073  54.035  1.00  0.00           O
ATOM   3490  HD1 TYR A 234      -5.989   1.792  56.014  1.00  0.00           H
ATOM   3491  HD2 TYR A 234      -3.510   0.794  52.684  1.00  0.00           H
ATOM   3492  HE2 TYR A 234      -2.781   3.142  52.508  1.00  0.00           H
ATOM   3493  HA  TYR A 234      -3.806  -1.221  53.169  1.00  0.00           H
ATOM   3494  HH  TYR A 234      -2.957   5.166  53.281  1.00  0.00           H
ATOM   3495  HB1 TYR A 234      -6.301  -0.324  54.645  1.00  0.00           H
ATOM   3496  HB2 TYR A 234      -4.747  -0.734  55.407  1.00  0.00           H
ATOM   3497  H   TYR A 234      -6.346  -0.191  52.193  1.00  0.00           H
ATOM   3498  HE1 TYR A 234      -5.281   4.147  55.816  1.00  0.00           H
ATOM   3499  N   LYS A 235      -6.547  -2.977  53.502  1.00  0.00           N
ATOM   3500  CA  LYS A 235      -7.101  -4.264  53.872  1.00  0.00           C
ATOM   3501  C   LYS A 235      -6.442  -5.384  53.095  1.00  0.00           C
ATOM   3502  O   LYS A 235      -6.368  -5.351  51.853  1.00  0.00           O
ATOM   3503  CB  LYS A 235      -8.609  -4.281  53.626  1.00  0.00           C
ATOM   3504  CG  LYS A 235      -9.265  -5.630  53.813  1.00  0.00           C
ATOM   3505  CD  LYS A 235     -10.780  -5.526  53.637  1.00  0.00           C
ATOM   3506  CE  LYS A 235     -11.471  -6.751  54.270  1.00  0.00           C
ATOM   3507  NZ  LYS A 235     -11.365  -6.761  55.756  1.00  0.00           N
ATOM   3508  HG1 LYS A 235      -8.867  -6.326  53.076  1.00  0.00           H
ATOM   3509  HG2 LYS A 235      -9.046  -5.997  54.815  1.00  0.00           H
ATOM   3510  HB1 LYS A 235      -8.789  -3.955  52.603  1.00  0.00           H
ATOM   3511  HB2 LYS A 235      -9.073  -3.579  54.317  1.00  0.00           H
ATOM   3512  HE1 LYS A 235     -12.524  -6.738  53.995  1.00  0.00           H
ATOM   3513  HE2 LYS A 235     -11.005  -7.655  53.881  1.00  0.00           H
ATOM   3514  HZ1 LYS A 235     -11.833  -7.583  56.123  1.00  0.00           H
ATOM   3515  HZ2 LYS A 235     -11.803  -5.926  56.132  1.00  0.00           H
ATOM   3516  HZ3 LYS A 235     -10.386  -6.780  56.026  1.00  0.00           H
ATOM   3517  H   LYS A 235      -7.154  -2.289  53.068  1.00  0.00           H
ATOM   3518  HD1 LYS A 235     -11.017  -5.487  52.575  1.00  0.00           H
ATOM   3519  HD2 LYS A 235     -11.138  -4.619  54.123  1.00  0.00           H
ATOM   3520  HA  LYS A 235      -6.921  -4.426  54.934  1.00  0.00           H
ATOM   3521  N   LYS A 236      -6.024  -6.393  53.854  1.00  0.00           N
ATOM   3522  CA  LYS A 236      -5.379  -7.582  53.345  1.00  0.00           C
ATOM   3523  C   LYS A 236      -6.359  -8.731  53.421  1.00  0.00           C
ATOM   3524  O   LYS A 236      -6.920  -8.969  54.449  1.00  0.00           O
ATOM   3525  CB  LYS A 236      -4.186  -7.959  54.214  1.00  0.00           C
ATOM   3526  CG  LYS A 236      -2.965  -7.090  54.054  1.00  0.00           C
ATOM   3527  CD  LYS A 236      -1.800  -7.611  54.963  1.00  0.00           C
ATOM   3528  CE  LYS A 236      -0.640  -6.628  55.059  1.00  0.00           C
ATOM   3529  NZ  LYS A 236      -0.098  -6.252  53.717  1.00  0.00           N
ATOM   3530  H   LYS A 236      -6.167  -6.323  54.856  1.00  0.00           H
ATOM   3531  HA  LYS A 236      -5.060  -7.426  52.315  1.00  0.00           H
ATOM   3532  HD1 LYS A 236      -1.429  -8.547  54.550  1.00  0.00           H
ATOM   3533  HD2 LYS A 236      -2.192  -7.785  55.964  1.00  0.00           H
ATOM   3534  HG1 LYS A 236      -2.644  -7.110  53.014  1.00  0.00           H
ATOM   3535  HG2 LYS A 236      -3.212  -6.068  54.338  1.00  0.00           H
ATOM   3536  HE1 LYS A 236       0.158  -7.085  55.643  1.00  0.00           H
ATOM   3537  HE2 LYS A 236      -0.987  -5.726  55.561  1.00  0.00           H
ATOM   3538  HB1 LYS A 236      -4.500  -7.907  55.255  1.00  0.00           H
ATOM   3539  HB2 LYS A 236      -3.904  -8.982  53.970  1.00  0.00           H
ATOM   3540  HZ1 LYS A 236       0.670  -5.598  53.833  1.00  0.00           H
ATOM   3541  HZ2 LYS A 236       0.235  -7.084  53.241  1.00  0.00           H
ATOM   3542  HZ3 LYS A 236      -0.831  -5.818  53.165  1.00  0.00           H
ATOM   3543  N   THR A 237      -6.518  -9.450  52.322  1.00  0.00           N
ATOM   3544  CA  THR A 237      -7.162 -10.743  52.306  1.00  0.00           C
ATOM   3545  C   THR A 237      -6.056 -11.798  52.134  1.00  0.00           C
ATOM   3546  O   THR A 237      -5.134 -11.602  51.372  1.00  0.00           O
ATOM   3547  CB  THR A 237      -8.217 -10.785  51.168  1.00  0.00           C
ATOM   3548  OG1 THR A 237      -9.206  -9.799  51.488  1.00  0.00           O
ATOM   3549  CG2 THR A 237      -8.859 -12.143  51.039  1.00  0.00           C
ATOM   3550 HG21 THR A 237      -8.094 -12.886  50.820  1.00  0.00           H
ATOM   3551 HG22 THR A 237      -9.357 -12.399  51.972  1.00  0.00           H
ATOM   3552 HG23 THR A 237      -9.589 -12.124  50.231  1.00  0.00           H
ATOM   3553  HB  THR A 237      -7.739 -10.522  50.225  1.00  0.00           H
ATOM   3554  HA  THR A 237      -7.661 -10.903  53.260  1.00  0.00           H
ATOM   3555  H   THR A 237      -6.170  -9.074  51.446  1.00  0.00           H
ATOM   3556  HG1 THR A 237      -9.036  -8.976  50.958  1.00  0.00           H
ATOM   3557  N   CYS A 238      -6.147 -12.874  52.908  1.00  0.00           N
ATOM   3558  CA  CYS A 238      -5.160 -13.937  52.949  1.00  0.00           C
ATOM   3559  C   CYS A 238      -3.761 -13.456  53.276  1.00  0.00           C
ATOM   3560  O   CYS A 238      -2.803 -14.005  52.782  1.00  0.00           O
ATOM   3561  CB  CYS A 238      -5.189 -14.708  51.638  1.00  0.00           C
ATOM   3562  SG  CYS A 238      -6.760 -15.545  51.401  1.00  0.00           S
ATOM   3563  H   CYS A 238      -6.960 -12.958  53.510  1.00  0.00           H
ATOM   3564  HA  CYS A 238      -5.458 -14.626  53.737  1.00  0.00           H
ATOM   3565  HB1 CYS A 238      -5.031 -14.012  50.815  1.00  0.00           H
ATOM   3566  HB2 CYS A 238      -4.391 -15.448  51.645  1.00  0.00           H
ATOM   3567  N   SER A 239      -3.685 -12.444  54.150  1.00  0.00           N
ATOM   3568  CA  SER A 239      -2.432 -11.807  54.566  1.00  0.00           C
ATOM   3569  C   SER A 239      -1.493 -11.395  53.444  1.00  0.00           C
ATOM   3570  O   SER A 239      -0.277 -11.344  53.665  1.00  0.00           O
ATOM   3571  CB  SER A 239      -1.643 -12.721  55.533  1.00  0.00           C
ATOM   3572  OG  SER A 239      -2.464 -13.185  56.578  1.00  0.00           O
ATOM   3573  HA  SER A 239      -2.695 -10.904  55.116  1.00  0.00           H
ATOM   3574  H   SER A 239      -4.550 -12.095  54.550  1.00  0.00           H
ATOM   3575  HB1 SER A 239      -1.256 -13.575  54.979  1.00  0.00           H
ATOM   3576  HB2 SER A 239      -0.813 -12.157  55.957  1.00  0.00           H
ATOM   3577  HG  SER A 239      -3.124 -13.833  56.218  1.00  0.00           H
ATOM   3578  N   ILE A 240      -2.031 -11.055  52.281  1.00  0.00           N
ATOM   3579  CA  ILE A 240      -1.184 -10.678  51.168  1.00  0.00           C
ATOM   3580  C   ILE A 240      -0.235  -9.532  51.501  1.00  0.00           C
ATOM   3581  O   ILE A 240      -0.603  -8.550  52.175  1.00  0.00           O
ATOM   3582  CB  ILE A 240      -1.947 -10.303  49.892  1.00  0.00           C
ATOM   3583  CG1 ILE A 240      -2.974  -9.198  50.165  1.00  0.00           C
ATOM   3584  CG2 ILE A 240      -2.545 -11.551  49.197  1.00  0.00           C
ATOM   3585  CD1 ILE A 240      -3.189  -8.332  48.952  1.00  0.00           C
ATOM   3586 HD11 ILE A 240      -2.247  -7.864  48.669  1.00  0.00           H
ATOM   3587 HD12 ILE A 240      -3.922  -7.561  49.183  1.00  0.00           H
ATOM   3588 HD13 ILE A 240      -3.553  -8.944  48.129  1.00  0.00           H
ATOM   3589  HA  ILE A 240      -0.568 -11.543  50.928  1.00  0.00           H
ATOM   3590 HG11 ILE A 240      -2.616  -8.576  50.984  1.00  0.00           H
ATOM   3591 HG12 ILE A 240      -3.921  -9.656  50.444  1.00  0.00           H
ATOM   3592 HG21 ILE A 240      -3.235 -12.049  49.875  1.00  0.00           H
ATOM   3593 HG22 ILE A 240      -3.078 -11.245  48.297  1.00  0.00           H
ATOM   3594 HG23 ILE A 240      -1.742 -12.236  48.927  1.00  0.00           H
ATOM   3595  HB  ILE A 240      -1.215  -9.884  49.204  1.00  0.00           H
ATOM   3596  H   ILE A 240      -3.040 -11.059  52.170  1.00  0.00           H
ATOM   3597  N   GLY A 241       1.007  -9.703  51.086  1.00  0.00           N
ATOM   3598  CA  GLY A 241       2.018  -8.676  51.227  1.00  0.00           C
ATOM   3599  C   GLY A 241       2.552  -8.448  52.622  1.00  0.00           C
ATOM   3600  O   GLY A 241       3.165  -7.409  52.891  1.00  0.00           O
ATOM   3601  H   GLY A 241       1.262 -10.585  50.653  1.00  0.00           H
ATOM   3602  HA1 GLY A 241       2.859  -8.948  50.590  1.00  0.00           H
ATOM   3603  HA2 GLY A 241       1.588  -7.738  50.879  1.00  0.00           H
ATOM   3604  N   THR A 242       2.290  -9.386  53.524  1.00  0.00           N
ATOM   3605  CA  THR A 242       2.927  -9.392  54.843  1.00  0.00           C
ATOM   3606  C   THR A 242       4.422  -9.127  54.638  1.00  0.00           C
ATOM   3607  O   THR A 242       4.997  -8.274  55.305  1.00  0.00           O
ATOM   3608  CB  THR A 242       2.639 -10.751  55.537  1.00  0.00           C
ATOM   3609  OG1 THR A 242       1.254 -10.777  55.911  1.00  0.00           O
ATOM   3610  CG2 THR A 242       3.473 -10.977  56.738  1.00  0.00           C
ATOM   3611 HG21 THR A 242       4.525 -10.966  56.457  1.00  0.00           H
ATOM   3612 HG22 THR A 242       3.224 -11.942  57.177  1.00  0.00           H
ATOM   3613 HG23 THR A 242       3.284 -10.188  57.465  1.00  0.00           H
ATOM   3614  H   THR A 242       1.629 -10.120  53.293  1.00  0.00           H
ATOM   3615  HA  THR A 242       2.504  -8.589  55.445  1.00  0.00           H
ATOM   3616  HB  THR A 242       2.825 -11.554  54.825  1.00  0.00           H
ATOM   3617  HG1 THR A 242       0.701 -11.006  55.119  1.00  0.00           H
ATOM   3618  N   GLU A 243       5.022  -9.858  53.682  1.00  0.00           N
ATOM   3619  CA  GLU A 243       6.275  -9.503  53.044  1.00  0.00           C
ATOM   3620  C   GLU A 243       5.959  -9.032  51.616  1.00  0.00           C
ATOM   3621  O   GLU A 243       5.224  -9.677  50.926  1.00  0.00           O
ATOM   3622  CB  GLU A 243       7.203 -10.727  53.022  1.00  0.00           C
ATOM   3623  CG  GLU A 243       7.854 -11.024  54.395  1.00  0.00           C
ATOM   3624  CD  GLU A 243       8.603 -12.370  54.462  1.00  0.00           C
ATOM   3625  OE1 GLU A 243       8.082 -13.471  54.030  1.00  0.00           O
ATOM   3626  OE2 GLU A 243       9.746 -12.332  55.022  1.00  0.00           O
ATOM   3627  H   GLU A 243       4.567 -10.716  53.387  1.00  0.00           H
ATOM   3628  HB1 GLU A 243       6.621 -11.596  52.719  1.00  0.00           H
ATOM   3629  HB2 GLU A 243       7.994 -10.548  52.295  1.00  0.00           H
ATOM   3630  HG1 GLU A 243       7.069 -11.032  55.150  1.00  0.00           H
ATOM   3631  HG2 GLU A 243       8.563 -10.227  54.616  1.00  0.00           H
ATOM   3632  HA  GLU A 243       6.750  -8.694  53.598  1.00  0.00           H
ATOM   3633  N   ALA A 244       6.505  -7.906  51.185  1.00  0.00           N
ATOM   3634  CA  ALA A 244       6.175  -7.299  49.889  1.00  0.00           C
ATOM   3635  C   ALA A 244       7.372  -6.550  49.383  1.00  0.00           C
ATOM   3636  O   ALA A 244       7.892  -5.715  50.104  1.00  0.00           O
ATOM   3637  CB  ALA A 244       5.011  -6.324  50.028  1.00  0.00           C
ATOM   3638  H   ALA A 244       7.184  -7.440  51.778  1.00  0.00           H
ATOM   3639  HB1 ALA A 244       4.134  -6.855  50.395  1.00  0.00           H
ATOM   3640  HB2 ALA A 244       5.279  -5.536  50.730  1.00  0.00           H
ATOM   3641  HB3 ALA A 244       4.789  -5.884  49.056  1.00  0.00           H
ATOM   3642  HA  ALA A 244       5.910  -8.081  49.180  1.00  0.00           H
ATOM   3643  N   TYR A 245       7.819  -6.846  48.154  1.00  0.00           N
ATOM   3644  CA  TYR A 245       9.064  -6.289  47.607  1.00  0.00           C
ATOM   3645  C   TYR A 245       8.966  -6.048  46.134  1.00  0.00           C
ATOM   3646  O   TYR A 245       8.339  -6.841  45.434  1.00  0.00           O
ATOM   3647  CB  TYR A 245      10.263  -7.235  47.878  1.00  0.00           C
ATOM   3648  CG  TYR A 245      10.560  -7.448  49.358  1.00  0.00           C
ATOM   3649  CD1 TYR A 245      10.017  -8.516  50.051  1.00  0.00           C
ATOM   3650  CD2 TYR A 245      11.405  -6.586  50.047  1.00  0.00           C
ATOM   3651  CE1 TYR A 245      10.290  -8.721  51.411  1.00  0.00           C
ATOM   3652  CE2 TYR A 245      11.678  -6.770  51.411  1.00  0.00           C
ATOM   3653  CZ  TYR A 245      11.130  -7.835  52.073  1.00  0.00           C
ATOM   3654  OH  TYR A 245      11.419  -8.013  53.433  1.00  0.00           O
ATOM   3655  HH  TYR A 245      12.030  -7.293  53.738  1.00  0.00           H
ATOM   3656  HD2 TYR A 245      11.864  -5.752  49.517  1.00  0.00           H
ATOM   3657  HE2 TYR A 245      12.322  -6.069  51.940  1.00  0.00           H
ATOM   3658  H   TYR A 245       7.275  -7.481  47.578  1.00  0.00           H
ATOM   3659  HA  TYR A 245       9.259  -5.337  48.099  1.00  0.00           H
ATOM   3660  HB1 TYR A 245      10.044  -8.203  47.430  1.00  0.00           H
ATOM   3661  HB2 TYR A 245      11.148  -6.809  47.409  1.00  0.00           H
ATOM   3662  HE1 TYR A 245       9.849  -9.564  51.941  1.00  0.00           H
ATOM   3663  HD1 TYR A 245       9.363  -9.212  49.528  1.00  0.00           H
ATOM   3664  N   VAL A 246       9.577  -4.957  45.660  1.00  0.00           N
ATOM   3665  CA  VAL A 246       9.711  -4.670  44.228  1.00  0.00           C
ATOM   3666  C   VAL A 246      11.215  -4.619  43.882  1.00  0.00           C
ATOM   3667  O   VAL A 246      11.976  -3.956  44.581  1.00  0.00           O
ATOM   3668  CB  VAL A 246       9.077  -3.324  43.840  1.00  0.00           C
ATOM   3669  CG1 VAL A 246       9.427  -2.959  42.416  1.00  0.00           C
ATOM   3670  CG2 VAL A 246       7.545  -3.331  44.055  1.00  0.00           C
ATOM   3671 HG21 VAL A 246       7.096  -4.111  43.442  1.00  0.00           H
ATOM   3672 HG22 VAL A 246       7.326  -3.523  45.104  1.00  0.00           H
ATOM   3673 HG23 VAL A 246       7.134  -2.364  43.770  1.00  0.00           H
ATOM   3674 HG11 VAL A 246      10.508  -2.880  42.317  1.00  0.00           H
ATOM   3675 HG12 VAL A 246       9.056  -3.730  41.742  1.00  0.00           H
ATOM   3676 HG13 VAL A 246       8.968  -2.004  42.163  1.00  0.00           H
ATOM   3677  HB  VAL A 246       9.499  -2.559  44.491  1.00  0.00           H
ATOM   3678  H   VAL A 246       9.967  -4.295  46.324  1.00  0.00           H
ATOM   3679  HA  VAL A 246       9.238  -5.467  43.656  1.00  0.00           H
ATOM   3680  N   PRO A 247      11.653  -5.343  42.833  1.00  0.00           N
ATOM   3681  CA  PRO A 247      13.048  -5.257  42.390  1.00  0.00           C
ATOM   3682  C   PRO A 247      13.279  -4.005  41.520  1.00  0.00           C
ATOM   3683  O   PRO A 247      12.354  -3.530  40.827  1.00  0.00           O
ATOM   3684  CB  PRO A 247      13.200  -6.526  41.568  1.00  0.00           C
ATOM   3685  CG  PRO A 247      11.830  -6.666  40.892  1.00  0.00           C
ATOM   3686  CD  PRO A 247      10.875  -6.292  42.002  1.00  0.00           C
ATOM   3687  HG1 PRO A 247      11.737  -5.985  40.047  1.00  0.00           H
ATOM   3688  HG2 PRO A 247      11.660  -7.687  40.555  1.00  0.00           H
ATOM   3689  HD1 PRO A 247      10.589  -7.170  42.580  1.00  0.00           H
ATOM   3690  HD2 PRO A 247       9.982  -5.814  41.601  1.00  0.00           H
ATOM   3691  HA  PRO A 247      13.725  -5.265  43.242  1.00  0.00           H
ATOM   3692  HB1 PRO A 247      13.410  -7.383  42.206  1.00  0.00           H
ATOM   3693  HB2 PRO A 247      13.992  -6.420  40.828  1.00  0.00           H
ATOM   3694  N   LEU A 248      14.500  -3.475  41.536  1.00  0.00           N
ATOM   3695  CA  LEU A 248      14.761  -2.206  40.861  1.00  0.00           C
ATOM   3696  C   LEU A 248      15.926  -2.354  39.914  1.00  0.00           C
ATOM   3697  O   LEU A 248      16.933  -2.968  40.230  1.00  0.00           O
ATOM   3698  CB  LEU A 248      14.999  -1.049  41.872  1.00  0.00           C
ATOM   3699  CG  LEU A 248      13.892  -0.801  42.924  1.00  0.00           C
ATOM   3700  CD1 LEU A 248      14.395   0.033  44.122  1.00  0.00           C
ATOM   3701  CD2 LEU A 248      12.592  -0.180  42.284  1.00  0.00           C
ATOM   3702  HB1 LEU A 248      15.921  -1.266  42.409  1.00  0.00           H
ATOM   3703  HB2 LEU A 248      15.119  -0.131  41.298  1.00  0.00           H
ATOM   3704  H   LEU A 248      15.252  -3.955  42.018  1.00  0.00           H
ATOM   3705  HG  LEU A 248      13.611  -1.776  43.318  1.00  0.00           H
ATOM   3706 HD21 LEU A 248      12.197  -0.861  41.531  1.00  0.00           H
ATOM   3707 HD22 LEU A 248      12.836   0.774  41.818  1.00  0.00           H
ATOM   3708 HD23 LEU A 248      11.844  -0.024  43.060  1.00  0.00           H
ATOM   3709  HA  LEU A 248      13.881  -1.956  40.270  1.00  0.00           H
ATOM   3710 HD11 LEU A 248      15.213  -0.493  44.612  1.00  0.00           H
ATOM   3711 HD12 LEU A 248      13.580   0.178  44.830  1.00  0.00           H
ATOM   3712 HD13 LEU A 248      14.745   1.001  43.768  1.00  0.00           H
ATOM   3713  N   LEU A 249      15.758  -1.797  38.726  1.00  0.00           N
ATOM   3714  CA  LEU A 249      16.822  -1.774  37.766  1.00  0.00           C
ATOM   3715  C   LEU A 249      17.584  -0.444  37.949  1.00  0.00           C
ATOM   3716  O   LEU A 249      18.777  -0.381  37.591  1.00  0.00           O
ATOM   3717  CB  LEU A 249      16.263  -1.919  36.348  1.00  0.00           C
ATOM   3718  CG  LEU A 249      15.288  -3.097  36.151  1.00  0.00           C
ATOM   3719  CD1 LEU A 249      14.947  -3.296  34.672  1.00  0.00           C
ATOM   3720  CD2 LEU A 249      15.781  -4.411  36.787  1.00  0.00           C
ATOM   3721  H   LEU A 249      14.863  -1.380  38.491  1.00  0.00           H
ATOM   3722  HB1 LEU A 249      17.101  -2.056  35.667  1.00  0.00           H
ATOM   3723  HB2 LEU A 249      15.737  -0.999  36.096  1.00  0.00           H
ATOM   3724 HD21 LEU A 249      15.910  -4.269  37.859  1.00  0.00           H
ATOM   3725 HD22 LEU A 249      16.732  -4.696  36.341  1.00  0.00           H
ATOM   3726 HD23 LEU A 249      15.048  -5.197  36.611  1.00  0.00           H
ATOM   3727 HD11 LEU A 249      14.258  -4.133  34.568  1.00  0.00           H
ATOM   3728 HD12 LEU A 249      15.858  -3.504  34.114  1.00  0.00           H
ATOM   3729 HD13 LEU A 249      14.481  -2.392  34.282  1.00  0.00           H
ATOM   3730  HA  LEU A 249      17.499  -2.603  37.967  1.00  0.00           H
ATOM   3731  H   LEU A 249      17.090   0.424  38.383  1.00  0.00           H
ATOM   3732  HG  LEU A 249      14.361  -2.829  36.656  1.00  0.00           H
TER    3733      LEU A 249
ENDMDL
CONECT  660 1273  659
CONECT 1179 1761 1178
CONECT 1273  660 1272
CONECT 1540 1850 1539
CONECT 1761 1179 1760
CONECT 1850 1540 1849
CONECT 2616 3562 2615
CONECT 3562 2616 3561
CONECT 3713 3721 3714 3731 3696
CONECT 3714 3713 3730 3717 3715
CONECT 3715 3714 3716
CONECT 3716 3715
CONECT 3717 3714 3723 3718 3722
CONECT 3718 3717 3732 3719 3720
CONECT 3719 3718 3727 3728 3729
CONECT 3720 3718 3724 3725 3726
CONECT 3721 3713
CONECT 3722 3717
CONECT 3723 3717
CONECT 3724 3720
CONECT 3725 3720
CONECT 3726 3720
CONECT 3727 3719
CONECT 3728 3719
CONECT 3729 3719
CONECT 3730 3714
CONECT 3731 3713
CONECT 3732 3718
MODEL        2
ATOM      1  C1  UNK     1       7.565 -15.478  53.991  1.00  0.00           C
ATOM      2  C2  UNK     1       7.794 -21.645  52.220  1.00  0.00           C
ATOM      3  C3  UNK     1       7.413 -20.652  50.050  1.00  0.00           C
ATOM      4  C4  UNK     1       7.787 -22.914  51.641  1.00  0.00           C
ATOM      5  C5  UNK     1       7.406 -21.922  49.471  1.00  0.00           C
ATOM      6  C6  UNK     1       7.251 -15.448  55.345  1.00  0.00           C
ATOM      7  C7  UNK     1       8.248 -15.846  50.906  1.00  0.00           C
ATOM      8  C8  UNK     1       6.989 -17.852  55.323  1.00  0.00           C
ATOM      9  C9  UNK     1       8.446 -16.541  49.735  1.00  0.00           C
ATOM     10  C10 UNK     1       7.588 -16.710  53.304  1.00  0.00           C
ATOM     11  C11 UNK     1       7.905 -16.787  51.923  1.00  0.00           C
ATOM     12  C12 UNK     1       7.608 -20.514  51.424  1.00  0.00           C
ATOM     13  C13 UNK     1       7.298 -17.921  53.968  1.00  0.00           C
ATOM     14  C14 UNK     1       7.906 -18.044  51.318  1.00  0.00           C
ATOM     15  C15 UNK     1       7.593 -23.053  50.267  1.00  0.00           C
ATOM     16  C16 UNK     1       6.963 -16.634  56.010  1.00  0.00           C
ATOM     17  C17 UNK     1       7.612 -19.198  52.024  1.00  0.00           C
ATOM     18  C18 UNK     1       7.232 -25.543  50.280  1.00  0.00           C
ATOM     19  C19 UNK     1       5.043 -26.416  48.285  1.00  0.00           C
ATOM     20  C20 UNK     1       6.232 -28.580  47.984  1.00  0.00           C
ATOM     21  C21 UNK     1       5.293 -27.979  50.220  1.00  0.00           C
ATOM     22  C22 UNK     1       5.873 -17.694  57.839  1.00  0.00           C
ATOM     23  C23 UNK     1       7.357 -26.721  49.309  1.00  0.00           C
ATOM     24  C24 UNK     1       6.000 -27.417  48.972  1.00  0.00           C
ATOM     25  N1  UNK     1       7.313 -19.112  53.343  1.00  0.00           N
ATOM     26  N2  UNK     1       8.237 -17.868  49.995  1.00  0.00           N
ATOM     27  N3  UNK     1       7.587 -24.341  49.680  1.00  0.00           N
ATOM     28  N4  UNK     1       8.331 -27.700  49.887  1.00  0.00           N
ATOM     29  O1  UNK     1       6.852 -25.711  51.436  1.00  0.00           O
ATOM     30  O2  UNK     1       6.656 -16.612  57.337  1.00  0.00           O
ATOM     31  H1  UNK     1       7.789 -14.545  53.480  1.00  0.00           H
ATOM     32  H2  UNK     1       7.946 -21.553  53.293  1.00  0.00           H
ATOM     33  H3  UNK     1       7.265 -19.782  49.417  1.00  0.00           H
ATOM     34  H4  UNK     1       7.932 -23.788  52.271  1.00  0.00           H
ATOM     35  H5  UNK     1       7.253 -22.019  48.399  1.00  0.00           H
ATOM     36  H6  UNK     1       7.233 -14.499  55.875  1.00  0.00           H
ATOM     37  H7  UNK     1       8.342 -14.774  51.016  1.00  0.00           H
ATOM     38  H8  UNK     1       6.760 -18.767  55.866  1.00  0.00           H
ATOM     39  H9  UNK     1       8.716 -16.210  48.743  1.00  0.00           H
ATOM     40  H10 UNK     1       4.835 -25.560  48.937  1.00  0.00           H
ATOM     41  H11 UNK     1       5.478 -26.027  47.357  1.00  0.00           H
ATOM     42  H12 UNK     1       4.088 -26.880  48.019  1.00  0.00           H
ATOM     43  H13 UNK     1       6.907 -29.331  48.410  1.00  0.00           H
ATOM     44  H14 UNK     1       6.684 -28.223  47.051  1.00  0.00           H
ATOM     45  H15 UNK     1       5.295 -29.077  47.715  1.00  0.00           H
ATOM     46  H16 UNK     1       5.920 -28.698  50.757  1.00  0.00           H
ATOM     47  H17 UNK     1       5.049 -27.175  50.926  1.00  0.00           H
ATOM     48  H18 UNK     1       4.351 -28.474  49.963  1.00  0.00           H
ATOM     49  H19 UNK     1       5.700 -17.553  58.908  1.00  0.00           H
ATOM     50  H20 UNK     1       6.399 -18.636  57.665  1.00  0.00           H
ATOM     51  H21 UNK     1       4.914 -17.712  57.316  1.00  0.00           H
ATOM     52  H22 UNK     1       7.835 -26.376  48.384  1.00  0.00           H
ATOM     53  H23 UNK     1       8.315 -18.610  49.312  1.00  0.00           H
ATOM     54  H24 UNK     1       7.876 -24.392  48.705  1.00  0.00           H
ATOM     55  H25 UNK     1       7.885 -28.609  50.017  1.00  0.00           H
ATOM     56  H26 UNK     1       8.669 -27.369  50.792  1.00  0.00           H
ATOM     57  H27 UNK     1       9.131 -27.815  49.261  1.00  0.00           H
TER      58      UNK     1
ENDMDL
END
