# Supplementary material for: Fluorescent Marinoquinoline Derivative as Inhibitors of Plasmodium falciparum: SAR Analysis, Mode of Action and In Vivo Studies
Source: J Med Chem. 2025 Sep 30;68(20):21120–43. doi: 10.1021/acs.jmedchem.5c00138 (PMC12557366; doi:10.1021/acs.jmedchem.5c00138)
Supplement: Supplementary file 6 [file jm5c00138_si_006.pdb]

CRYST1   79.533   79.533   79.533 109.47 109.47 109.47               1
ATOM      1  C1  MOL     1      12.731  -4.704 -15.083  1.00  0.00           C  
ATOM      2  C2  MOL     1      10.394  -2.676  -9.239  1.00  0.00           C  
ATOM      3  C3  MOL     1      12.819  -2.456  -9.018  1.00  0.00           C  
ATOM      4  C4  MOL     1      10.200  -1.975  -8.044  1.00  0.00           C  
ATOM      5  C5  MOL     1      12.546  -1.726  -7.860  1.00  0.00           C  
ATOM      6  C6  MOL     1      13.807  -4.039 -15.724  1.00  0.00           C  
ATOM      7  C7  MOL     1      10.563  -5.978 -13.236  1.00  0.00           C  
ATOM      8  C8  MOL     1      14.343  -2.756 -13.743  1.00  0.00           C  
ATOM      9  C9  MOL     1       9.747  -6.108 -12.083  1.00  0.00           C  
ATOM     10  C10 MOL     1      12.538  -4.357 -13.727  1.00  0.00           C  
ATOM     11  C11 MOL     1      11.519  -4.912 -12.960  1.00  0.00           C  
ATOM     12  C12 MOL     1      11.689  -2.875  -9.787  1.00  0.00           C  
ATOM     13  C13 MOL     1      13.297  -3.355 -13.045  1.00  0.00           C  
ATOM     14  C14 MOL     1      11.206  -4.498 -11.697  1.00  0.00           C  
ATOM     15  C15 MOL     1      11.258  -1.491  -7.304  1.00  0.00           C  
ATOM     16  C16 MOL     1      14.600  -3.135 -15.042  1.00  0.00           C  
ATOM     17  C17 MOL     1      11.990  -3.526 -11.142  1.00  0.00           C  
ATOM     18  C18 MOL     1      10.111  -0.487  -5.259  1.00  0.00           C  
ATOM     19  C19 MOL     1       8.011   0.238  -2.984  1.00  0.00           C  
ATOM     20  C20 MOL     1       8.874  -2.031  -3.208  1.00  0.00           C  
ATOM     21  C21 MOL     1       9.848  -0.397  -1.498  1.00  0.00           C  
ATOM     22  C22 MOL     1      16.750  -2.236 -15.359  1.00  0.00           C  
ATOM     23  C23 MOL     1      10.437  -0.049  -3.870  1.00  0.00           C  
ATOM     24  C24 MOL     1       9.315  -0.582  -2.935  1.00  0.00           C  
ATOM     25  N1  MOL     1      13.073  -3.019 -11.799  1.00  0.00           N  
ATOM     26  N2  MOL     1      10.036  -5.108 -11.198  1.00  0.00           N  
ATOM     27  N3  MOL     1      11.177  -1.004  -5.953  1.00  0.00           N  
ATOM     28  N4  MOL     1      10.868   1.488  -3.918  1.00  0.00           N  
ATOM     29  O1  MOL     1       9.027  -0.335  -5.803  1.00  0.00           O  
ATOM     30  O2  MOL     1      15.429  -2.411 -15.788  1.00  0.00           O  
ATOM     31  H1  MOL     1      12.002  -5.382 -15.517  1.00  0.00           H  
ATOM     32  H2  MOL     1       9.510  -2.932  -9.816  1.00  0.00           H  
ATOM     33  H3  MOL     1      13.853  -2.711  -9.230  1.00  0.00           H  
ATOM     34  H4  MOL     1       9.186  -1.760  -7.719  1.00  0.00           H  
ATOM     35  H5  MOL     1      13.434  -1.378  -7.340  1.00  0.00           H  
ATOM     36  H6  MOL     1      13.984  -4.080 -16.795  1.00  0.00           H  
ATOM     37  H7  MOL     1      10.667  -6.669 -14.063  1.00  0.00           H  
ATOM     38  H8  MOL     1      14.837  -1.920 -13.255  1.00  0.00           H  
ATOM     39  H9  MOL     1       9.147  -6.977 -11.848  1.00  0.00           H  
ATOM     40  H10 MOL     1       8.241   1.261  -2.661  1.00  0.00           H  
ATOM     41  H11 MOL     1       7.594   0.436  -3.979  1.00  0.00           H  
ATOM     42  H12 MOL     1       7.157  -0.217  -2.469  1.00  0.00           H  
ATOM     43  H13 MOL     1       8.350  -2.156  -4.163  1.00  0.00           H  
ATOM     44  H14 MOL     1       8.189  -2.553  -2.528  1.00  0.00           H  
ATOM     45  H15 MOL     1       9.849  -2.523  -3.309  1.00  0.00           H  
ATOM     46  H16 MOL     1       9.269  -0.815  -0.665  1.00  0.00           H  
ATOM     47  H17 MOL     1      10.870  -0.791  -1.441  1.00  0.00           H  
ATOM     48  H18 MOL     1      10.134   0.606  -1.160  1.00  0.00           H  
ATOM     49  H19 MOL     1      17.248  -3.164 -15.053  1.00  0.00           H  
ATOM     50  H20 MOL     1      16.736  -1.470 -14.574  1.00  0.00           H  
ATOM     51  H21 MOL     1      17.343  -1.733 -16.133  1.00  0.00           H  
ATOM     52  H22 MOL     1      11.366  -0.597  -3.707  1.00  0.00           H  
ATOM     53  H23 MOL     1       9.491  -4.996 -10.356  1.00  0.00           H  
ATOM     54  H24 MOL     1      12.079  -1.074  -5.497  1.00  0.00           H  
ATOM     55  H25 MOL     1      11.058   1.734  -2.936  1.00  0.00           H  
ATOM     56  H26 MOL     1      10.095   2.131  -4.143  1.00  0.00           H  
ATOM     57  H27 MOL     1      11.636   1.750  -4.552  1.00  0.00           H  
TER      58      MOL     1 
ATOM     58  N   GLN     2      31.115  -8.020 -24.549  1.00  0.00           N  
ATOM     59  H1  GLN     2      30.511  -8.672 -24.070  1.00  0.00           H  
ATOM     60  H2  GLN     2      31.254  -8.408 -25.472  1.00  0.00           H  
ATOM     61  H3  GLN     2      32.006  -7.938 -24.081  1.00  0.00           H  
ATOM     62  CA  GLN     2      30.504  -6.654 -24.718  1.00  0.00           C  
ATOM     63  HA  GLN     2      29.658  -6.726 -25.402  1.00  0.00           H  
ATOM     64  CB  GLN     2      29.927  -6.115 -23.374  1.00  0.00           C  
ATOM     65  HB2 GLN     2      29.109  -6.735 -23.007  1.00  0.00           H  
ATOM     66  HB3 GLN     2      30.772  -6.240 -22.698  1.00  0.00           H  
ATOM     67  CG  GLN     2      29.494  -4.589 -23.280  1.00  0.00           C  
ATOM     68  HG2 GLN     2      30.151  -4.034 -23.950  1.00  0.00           H  
ATOM     69  HG3 GLN     2      28.475  -4.489 -23.653  1.00  0.00           H  
ATOM     70  CD  GLN     2      29.463  -4.018 -21.860  1.00  0.00           C  
ATOM     71  OE1 GLN     2      28.990  -4.628 -20.922  1.00  0.00           O  
ATOM     72  NE2 GLN     2      29.811  -2.764 -21.644  1.00  0.00           N  
ATOM     73 HE21 GLN     2      29.701  -2.410 -20.705  1.00  0.00           H  
ATOM     74 HE22 GLN     2      30.271  -2.263 -22.391  1.00  0.00           H  
ATOM     75  C   GLN     2      31.495  -5.669 -25.342  1.00  0.00           C  
ATOM     76  O   GLN     2      32.338  -5.022 -24.765  1.00  0.00           O  
ATOM     77  N   MET     3      31.393  -5.658 -26.663  1.00  0.00           N  
ATOM     78  H   MET     3      30.677  -6.190 -27.137  1.00  0.00           H  
ATOM     79  CA  MET     3      32.253  -4.755 -27.553  1.00  0.00           C  
ATOM     80  HA  MET     3      33.303  -5.046 -27.556  1.00  0.00           H  
ATOM     81  CB  MET     3      31.831  -4.922 -28.979  1.00  0.00           C  
ATOM     82  HB2 MET     3      31.779  -6.001 -29.127  1.00  0.00           H  
ATOM     83  HB3 MET     3      30.820  -4.530 -29.085  1.00  0.00           H  
ATOM     84  CG  MET     3      32.672  -4.310 -30.118  1.00  0.00           C  
ATOM     85  HG2 MET     3      32.699  -3.221 -30.143  1.00  0.00           H  
ATOM     86  HG3 MET     3      33.737  -4.540 -30.085  1.00  0.00           H  
ATOM     87  SD  MET     3      31.974  -4.742 -31.730  1.00  0.00           S  
ATOM     88  CE  MET     3      32.879  -6.343 -31.879  1.00  0.00           C  
ATOM     89  HE1 MET     3      32.727  -6.859 -32.828  1.00  0.00           H  
ATOM     90  HE2 MET     3      33.954  -6.167 -31.845  1.00  0.00           H  
ATOM     91  HE3 MET     3      32.595  -7.104 -31.152  1.00  0.00           H  
ATOM     92  C   MET     3      32.070  -3.198 -27.250  1.00  0.00           C  
ATOM     93  O   MET     3      31.064  -2.765 -26.711  1.00  0.00           O  
ATOM     94  N   ASN     4      33.048  -2.319 -27.682  1.00  0.00           N  
ATOM     95  H   ASN     4      33.887  -2.741 -28.053  1.00  0.00           H  
ATOM     96  CA  ASN     4      32.989  -0.799 -27.583  1.00  0.00           C  
ATOM     97  HA  ASN     4      32.501  -0.565 -26.637  1.00  0.00           H  
ATOM     98  CB  ASN     4      34.411  -0.246 -27.554  1.00  0.00           C  
ATOM     99  HB2 ASN     4      34.948  -0.731 -26.739  1.00  0.00           H  
ATOM    100  HB3 ASN     4      34.909  -0.637 -28.441  1.00  0.00           H  
ATOM    101  CG  ASN     4      34.609   1.338 -27.337  1.00  0.00           C  
ATOM    102  OD1 ASN     4      33.631   2.021 -27.473  1.00  0.00           O  
ATOM    103  ND2 ASN     4      35.813   1.874 -27.299  1.00  0.00           N  
ATOM    104 HD21 ASN     4      35.883   2.871 -27.157  1.00  0.00           H  
ATOM    105 HD22 ASN     4      36.573   1.243 -27.089  1.00  0.00           H  
ATOM    106  C   ASN     4      32.124  -0.108 -28.688  1.00  0.00           C  
ATOM    107  O   ASN     4      32.293  -0.441 -29.878  1.00  0.00           O  
ATOM    108  N   TYR     5      31.277   0.814 -28.327  1.00  0.00           N  
ATOM    109  H   TYR     5      31.113   1.064 -27.362  1.00  0.00           H  
ATOM    110  CA  TYR     5      30.609   1.716 -29.218  1.00  0.00           C  
ATOM    111  HA  TYR     5      29.603   1.411 -29.506  1.00  0.00           H  
ATOM    112  CB  TYR     5      30.226   2.998 -28.345  1.00  0.00           C  
ATOM    113  HB2 TYR     5      29.517   2.627 -27.606  1.00  0.00           H  
ATOM    114  HB3 TYR     5      31.081   3.428 -27.823  1.00  0.00           H  
ATOM    115  CG  TYR     5      29.499   4.145 -29.151  1.00  0.00           C  
ATOM    116  CD1 TYR     5      30.180   5.319 -29.624  1.00  0.00           C  
ATOM    117  HD1 TYR     5      31.218   5.468 -29.362  1.00  0.00           H  
ATOM    118  CE1 TYR     5      29.524   6.358 -30.294  1.00  0.00           C  
ATOM    119  HE1 TYR     5      30.190   7.140 -30.628  1.00  0.00           H  
ATOM    120  CZ  TYR     5      28.161   6.168 -30.616  1.00  0.00           C  
ATOM    121  OH  TYR     5      27.442   7.051 -31.380  1.00  0.00           O  
ATOM    122  HH  TYR     5      28.024   7.718 -31.752  1.00  0.00           H  
ATOM    123  CE2 TYR     5      27.468   5.002 -30.244  1.00  0.00           C  
ATOM    124  HE2 TYR     5      26.422   4.876 -30.481  1.00  0.00           H  
ATOM    125  CD2 TYR     5      28.140   4.022 -29.456  1.00  0.00           C  
ATOM    126  HD2 TYR     5      27.574   3.238 -28.975  1.00  0.00           H  
ATOM    127  C   TYR     5      31.460   2.231 -30.478  1.00  0.00           C  
ATOM    128  O   TYR     5      30.951   2.240 -31.634  1.00  0.00           O  
ATOM    129  N   GLU     6      32.711   2.660 -30.198  1.00  0.00           N  
ATOM    130  H   GLU     6      33.067   2.654 -29.253  1.00  0.00           H  
ATOM    131  CA  GLU     6      33.585   3.264 -31.236  1.00  0.00           C  
ATOM    132  HA  GLU     6      32.923   3.968 -31.740  1.00  0.00           H  
ATOM    133  CB  GLU     6      34.758   4.020 -30.695  1.00  0.00           C  
ATOM    134  HB2 GLU     6      35.101   3.559 -29.769  1.00  0.00           H  
ATOM    135  HB3 GLU     6      35.551   3.987 -31.443  1.00  0.00           H  
ATOM    136  CG  GLU     6      34.405   5.510 -30.429  1.00  0.00           C  
ATOM    137  HG2 GLU     6      33.718   5.507 -29.583  1.00  0.00           H  
ATOM    138  HG3 GLU     6      35.365   5.975 -30.207  1.00  0.00           H  
ATOM    139  CD  GLU     6      33.781   6.320 -31.609  1.00  0.00           C  
ATOM    140  OE1 GLU     6      33.032   7.273 -31.324  1.00  0.00           O  
ATOM    141  OE2 GLU     6      34.139   6.105 -32.789  1.00  0.00           O  
ATOM    142  C   GLU     6      34.040   2.214 -32.316  1.00  0.00           C  
ATOM    143  O   GLU     6      34.404   2.615 -33.424  1.00  0.00           O  
ATOM    144  N   GLU     7      33.946   0.890 -32.108  1.00  0.00           N  
ATOM    145  H   GLU     7      33.561   0.525 -31.249  1.00  0.00           H  
ATOM    146  CA  GLU     7      34.230  -0.180 -33.129  1.00  0.00           C  
ATOM    147  HA  GLU     7      35.165   0.133 -33.593  1.00  0.00           H  
ATOM    148  CB  GLU     7      34.581  -1.462 -32.349  1.00  0.00           C  
ATOM    149  HB2 GLU     7      35.371  -1.424 -31.598  1.00  0.00           H  
ATOM    150  HB3 GLU     7      33.672  -1.592 -31.762  1.00  0.00           H  
ATOM    151  CG  GLU     7      34.850  -2.674 -33.262  1.00  0.00           C  
ATOM    152  HG2 GLU     7      35.063  -3.472 -32.551  1.00  0.00           H  
ATOM    153  HG3 GLU     7      33.888  -2.796 -33.761  1.00  0.00           H  
ATOM    154  CD  GLU     7      36.057  -2.474 -34.206  1.00  0.00           C  
ATOM    155  OE1 GLU     7      36.316  -3.284 -35.108  1.00  0.00           O  
ATOM    156  OE2 GLU     7      36.919  -1.604 -33.870  1.00  0.00           O  
ATOM    157  C   GLU     7      33.159  -0.198 -34.160  1.00  0.00           C  
ATOM    158  O   GLU     7      33.434  -0.204 -35.322  1.00  0.00           O  
ATOM    159  N   VAL     8      31.878  -0.171 -33.785  1.00  0.00           N  
ATOM    160  H   VAL     8      31.664  -0.084 -32.801  1.00  0.00           H  
ATOM    161  CA  VAL     8      30.746  -0.372 -34.618  1.00  0.00           C  
ATOM    162  HA  VAL     8      31.174  -0.978 -35.416  1.00  0.00           H  
ATOM    163  CB  VAL     8      29.631  -1.103 -33.850  1.00  0.00           C  
ATOM    164  HB  VAL     8      29.231  -0.424 -33.098  1.00  0.00           H  
ATOM    165  CG1 VAL     8      28.412  -1.428 -34.626  1.00  0.00           C  
ATOM    166 HG11 VAL     8      27.595  -1.873 -34.058  1.00  0.00           H  
ATOM    167 HG12 VAL     8      27.961  -0.585 -35.148  1.00  0.00           H  
ATOM    168 HG13 VAL     8      28.617  -2.107 -35.454  1.00  0.00           H  
ATOM    169  CG2 VAL     8      29.960  -2.453 -33.190  1.00  0.00           C  
ATOM    170 HG21 VAL     8      30.251  -3.102 -34.016  1.00  0.00           H  
ATOM    171 HG22 VAL     8      30.724  -2.284 -32.431  1.00  0.00           H  
ATOM    172 HG23 VAL     8      29.129  -2.963 -32.703  1.00  0.00           H  
ATOM    173  C   VAL     8      30.187   0.892 -35.362  1.00  0.00           C  
ATOM    174  O   VAL     8      29.810   0.776 -36.581  1.00  0.00           O  
ATOM    175  N   ILE     9      30.122   2.041 -34.722  1.00  0.00           N  
ATOM    176  H   ILE     9      30.524   1.979 -33.798  1.00  0.00           H  
ATOM    177  CA  ILE     9      29.591   3.318 -35.155  1.00  0.00           C  
ATOM    178  HA  ILE     9      28.592   3.086 -35.523  1.00  0.00           H  
ATOM    179  CB  ILE     9      29.563   4.279 -33.931  1.00  0.00           C  
ATOM    180  HB  ILE     9      29.070   3.918 -33.028  1.00  0.00           H  
ATOM    181  CG2 ILE     9      30.963   4.565 -33.488  1.00  0.00           C  
ATOM    182 HG21 ILE     9      30.981   5.127 -32.554  1.00  0.00           H  
ATOM    183 HG22 ILE     9      31.556   3.651 -33.485  1.00  0.00           H  
ATOM    184 HG23 ILE     9      31.362   5.181 -34.294  1.00  0.00           H  
ATOM    185  CG1 ILE     9      28.943   5.614 -34.336  1.00  0.00           C  
ATOM    186 HG12 ILE     9      28.987   6.218 -33.429  1.00  0.00           H  
ATOM    187 HG13 ILE     9      29.565   6.049 -35.119  1.00  0.00           H  
ATOM    188  CD1 ILE     9      27.584   5.533 -34.881  1.00  0.00           C  
ATOM    189 HD11 ILE     9      27.177   6.541 -34.968  1.00  0.00           H  
ATOM    190 HD12 ILE     9      27.614   5.015 -35.839  1.00  0.00           H  
ATOM    191 HD13 ILE     9      27.033   4.919 -34.169  1.00  0.00           H  
ATOM    192  C   ILE     9      30.281   3.904 -36.353  1.00  0.00           C  
ATOM    193  O   ILE     9      29.701   4.666 -37.115  1.00  0.00           O  
ATOM    194  N   LYS    10      31.522   3.590 -36.604  1.00  0.00           N  
ATOM    195  H   LYS    10      31.905   2.905 -35.968  1.00  0.00           H  
ATOM    196  CA  LYS    10      32.308   4.106 -37.794  1.00  0.00           C  
ATOM    197  HA  LYS    10      32.280   5.189 -37.666  1.00  0.00           H  
ATOM    198  CB  LYS    10      33.808   3.917 -37.622  1.00  0.00           C  
ATOM    199  HB2 LYS    10      33.983   2.842 -37.670  1.00  0.00           H  
ATOM    200  HB3 LYS    10      34.431   4.343 -38.409  1.00  0.00           H  
ATOM    201  CG  LYS    10      34.363   4.563 -36.366  1.00  0.00           C  
ATOM    202  HG2 LYS    10      34.194   5.638 -36.430  1.00  0.00           H  
ATOM    203  HG3 LYS    10      33.900   4.145 -35.472  1.00  0.00           H  
ATOM    204  CD  LYS    10      35.864   4.365 -36.338  1.00  0.00           C  
ATOM    205  HD2 LYS    10      36.161   3.317 -36.295  1.00  0.00           H  
ATOM    206  HD3 LYS    10      36.293   4.773 -37.253  1.00  0.00           H  
ATOM    207  CE  LYS    10      36.679   5.125 -35.215  1.00  0.00           C  
ATOM    208  HE2 LYS    10      37.744   4.914 -35.303  1.00  0.00           H  
ATOM    209  HE3 LYS    10      36.564   6.209 -35.214  1.00  0.00           H  
ATOM    210  NZ  LYS    10      36.269   4.687 -33.839  1.00  0.00           N  
ATOM    211  HZ1 LYS    10      35.644   3.904 -33.711  1.00  0.00           H  
ATOM    212  HZ2 LYS    10      36.991   4.550 -33.147  1.00  0.00           H  
ATOM    213  HZ3 LYS    10      35.713   5.417 -33.417  1.00  0.00           H  
ATOM    214  C   LYS    10      31.816   3.699 -39.163  1.00  0.00           C  
ATOM    215  O   LYS    10      32.257   4.180 -40.209  1.00  0.00           O  
ATOM    216  N   LYS    11      30.962   2.659 -39.162  1.00  0.00           N  
ATOM    217  H   LYS    11      30.837   2.278 -38.235  1.00  0.00           H  
ATOM    218  CA  LYS    11      30.296   2.106 -40.341  1.00  0.00           C  
ATOM    219  HA  LYS    11      31.063   2.005 -41.109  1.00  0.00           H  
ATOM    220  CB  LYS    11      29.914   0.660 -39.961  1.00  0.00           C  
ATOM    221  HB2 LYS    11      29.245   0.630 -39.101  1.00  0.00           H  
ATOM    222  HB3 LYS    11      29.380   0.287 -40.835  1.00  0.00           H  
ATOM    223  CG  LYS    11      31.105  -0.310 -39.537  1.00  0.00           C  
ATOM    224  HG2 LYS    11      32.093  -0.056 -39.919  1.00  0.00           H  
ATOM    225  HG3 LYS    11      31.201  -0.448 -38.461  1.00  0.00           H  
ATOM    226  CD  LYS    11      30.836  -1.651 -40.099  1.00  0.00           C  
ATOM    227  HD2 LYS    11      30.567  -1.466 -41.139  1.00  0.00           H  
ATOM    228  HD3 LYS    11      31.776  -2.201 -40.070  1.00  0.00           H  
ATOM    229  CE  LYS    11      29.648  -2.444 -39.435  1.00  0.00           C  
ATOM    230  HE2 LYS    11      30.111  -2.726 -38.490  1.00  0.00           H  
ATOM    231  HE3 LYS    11      28.766  -1.822 -39.287  1.00  0.00           H  
ATOM    232  NZ  LYS    11      29.345  -3.610 -40.322  1.00  0.00           N  
ATOM    233  HZ1 LYS    11      30.163  -4.147 -40.571  1.00  0.00           H  
ATOM    234  HZ2 LYS    11      28.612  -4.228 -40.004  1.00  0.00           H  
ATOM    235  HZ3 LYS    11      28.967  -3.261 -41.192  1.00  0.00           H  
ATOM    236  C   LYS    11      29.013   2.773 -40.786  1.00  0.00           C  
ATOM    237  O   LYS    11      28.570   2.477 -41.877  1.00  0.00           O  
ATOM    238  N   TYR    12      28.590   3.786 -39.972  1.00  0.00           N  
ATOM    239  H   TYR    12      29.235   4.126 -39.273  1.00  0.00           H  
ATOM    240  CA  TYR    12      27.283   4.455 -40.160  1.00  0.00           C  
ATOM    241  HA  TYR    12      26.962   4.305 -41.191  1.00  0.00           H  
ATOM    242  CB  TYR    12      26.239   3.856 -39.259  1.00  0.00           C  
ATOM    243  HB2 TYR    12      26.521   4.043 -38.223  1.00  0.00           H  
ATOM    244  HB3 TYR    12      25.274   4.331 -39.432  1.00  0.00           H  
ATOM    245  CG  TYR    12      26.069   2.395 -39.492  1.00  0.00           C  
ATOM    246  CD1 TYR    12      26.605   1.428 -38.553  1.00  0.00           C  
ATOM    247  HD1 TYR    12      27.073   1.688 -37.615  1.00  0.00           H  
ATOM    248  CE1 TYR    12      26.438   0.071 -38.795  1.00  0.00           C  
ATOM    249  HE1 TYR    12      26.750  -0.622 -38.028  1.00  0.00           H  
ATOM    250  CZ  TYR    12      25.938  -0.447 -39.976  1.00  0.00           C  
ATOM    251  OH  TYR    12      25.691  -1.807 -40.237  1.00  0.00           O  
ATOM    252  HH  TYR    12      25.420  -1.796 -41.158  1.00  0.00           H  
ATOM    253  CE2 TYR    12      25.313   0.472 -40.826  1.00  0.00           C  
ATOM    254  HE2 TYR    12      24.753   0.103 -41.673  1.00  0.00           H  
ATOM    255  CD2 TYR    12      25.365   1.851 -40.575  1.00  0.00           C  
ATOM    256  HD2 TYR    12      24.951   2.543 -41.293  1.00  0.00           H  
ATOM    257  C   TYR    12      27.278   5.978 -39.966  1.00  0.00           C  
ATOM    258  O   TYR    12      26.482   6.618 -40.683  1.00  0.00           O  
ATOM    259  N   ARG    13      27.992   6.542 -38.984  1.00  0.00           N  
ATOM    260  H   ARG    13      28.586   5.944 -38.427  1.00  0.00           H  
ATOM    261  CA  ARG    13      27.737   7.912 -38.517  1.00  0.00           C  
ATOM    262  HA  ARG    13      26.693   8.044 -38.235  1.00  0.00           H  
ATOM    263  CB  ARG    13      28.668   8.043 -37.278  1.00  0.00           C  
ATOM    264  HB2 ARG    13      28.118   7.508 -36.504  1.00  0.00           H  
ATOM    265  HB3 ARG    13      29.625   7.556 -37.466  1.00  0.00           H  
ATOM    266  CG  ARG    13      29.005   9.463 -36.749  1.00  0.00           C  
ATOM    267  HG2 ARG    13      29.647   9.987 -37.456  1.00  0.00           H  
ATOM    268  HG3 ARG    13      28.141  10.112 -36.605  1.00  0.00           H  
ATOM    269  CD  ARG    13      29.611   9.301 -35.310  1.00  0.00           C  
ATOM    270  HD2 ARG    13      29.613  10.221 -34.726  1.00  0.00           H  
ATOM    271  HD3 ARG    13      28.983   8.614 -34.744  1.00  0.00           H  
ATOM    272  NE  ARG    13      30.948   8.787 -35.325  1.00  0.00           N  
ATOM    273  HE  ARG    13      31.457   8.899 -36.190  1.00  0.00           H  
ATOM    274  CZ  ARG    13      31.599   8.160 -34.344  1.00  0.00           C  
ATOM    275  NH1 ARG    13      31.118   8.136 -33.102  1.00  0.00           N  
ATOM    276 HH11 ARG    13      30.172   8.450 -32.936  1.00  0.00           H  
ATOM    277 HH12 ARG    13      31.780   7.859 -32.392  1.00  0.00           H  
ATOM    278  NH2 ARG    13      32.809   7.757 -34.520  1.00  0.00           N  
ATOM    279 HH21 ARG    13      33.184   7.857 -35.452  1.00  0.00           H  
ATOM    280 HH22 ARG    13      33.341   7.258 -33.821  1.00  0.00           H  
ATOM    281  C   ARG    13      28.082   8.934 -39.598  1.00  0.00           C  
ATOM    282  O   ARG    13      27.556  10.083 -39.495  1.00  0.00           O  
ATOM    283  N   GLY    14      28.749   8.634 -40.719  1.00  0.00           N  
ATOM    284  H   GLY    14      29.146   7.705 -40.735  1.00  0.00           H  
ATOM    285  CA  GLY    14      29.204   9.641 -41.710  1.00  0.00           C  
ATOM    286  HA2 GLY    14      29.651   9.025 -42.490  1.00  0.00           H  
ATOM    287  HA3 GLY    14      28.455  10.188 -42.281  1.00  0.00           H  
ATOM    288  C   GLY    14      30.359  10.515 -41.318  1.00  0.00           C  
ATOM    289  O   GLY    14      30.914  10.455 -40.211  1.00  0.00           O  
ATOM    290  N   GLU    15      30.833  11.377 -42.248  1.00  0.00           N  
ATOM    291  H   GLU    15      30.372  11.393 -43.146  1.00  0.00           H  
ATOM    292  CA  GLU    15      31.775  12.419 -42.113  1.00  0.00           C  
ATOM    293  HA  GLU    15      32.600  12.093 -41.480  1.00  0.00           H  
ATOM    294  CB  GLU    15      32.379  12.737 -43.475  1.00  0.00           C  
ATOM    295  HB2 GLU    15      31.797  13.541 -43.924  1.00  0.00           H  
ATOM    296  HB3 GLU    15      33.416  13.054 -43.361  1.00  0.00           H  
ATOM    297  CG  GLU    15      32.497  11.539 -44.453  1.00  0.00           C  
ATOM    298  HG2 GLU    15      31.500  11.209 -44.745  1.00  0.00           H  
ATOM    299  HG3 GLU    15      33.016  11.842 -45.362  1.00  0.00           H  
ATOM    300  CD  GLU    15      33.193  10.313 -43.945  1.00  0.00           C  
ATOM    301  OE1 GLU    15      34.068  10.425 -43.051  1.00  0.00           O  
ATOM    302  OE2 GLU    15      33.052   9.217 -44.538  1.00  0.00           O  
ATOM    303  C   GLU    15      31.290  13.755 -41.588  1.00  0.00           C  
ATOM    304  O   GLU    15      32.063  14.480 -40.958  1.00  0.00           O  
ATOM    305  N   GLU    16      30.023  14.005 -41.660  1.00  0.00           N  
ATOM    306  H   GLU    16      29.378  13.345 -42.070  1.00  0.00           H  
ATOM    307  CA  GLU    16      29.411  15.296 -41.267  1.00  0.00           C  
ATOM    308  HA  GLU    16      30.214  15.995 -41.033  1.00  0.00           H  
ATOM    309  CB  GLU    16      28.678  15.917 -42.426  1.00  0.00           C  
ATOM    310  HB2 GLU    16      27.901  15.189 -42.656  1.00  0.00           H  
ATOM    311  HB3 GLU    16      28.451  16.906 -42.026  1.00  0.00           H  
ATOM    312  CG  GLU    16      29.587  16.035 -43.680  1.00  0.00           C  
ATOM    313  HG2 GLU    16      29.831  14.989 -43.866  1.00  0.00           H  
ATOM    314  HG3 GLU    16      28.980  16.379 -44.517  1.00  0.00           H  
ATOM    315  CD  GLU    16      30.927  16.852 -43.529  1.00  0.00           C  
ATOM    316  OE1 GLU    16      31.595  16.945 -44.575  1.00  0.00           O  
ATOM    317  OE2 GLU    16      31.255  17.527 -42.477  1.00  0.00           O  
ATOM    318  C   GLU    16      28.458  15.246 -40.016  1.00  0.00           C  
ATOM    319  O   GLU    16      27.678  14.293 -39.872  1.00  0.00           O  
ATOM    320  N   ASN    17      28.477  16.236 -39.160  1.00  0.00           N  
ATOM    321  H   ASN    17      29.005  17.064 -39.393  1.00  0.00           H  
ATOM    322  CA  ASN    17      27.568  16.222 -38.027  1.00  0.00           C  
ATOM    323  HA  ASN    17      27.648  15.300 -37.451  1.00  0.00           H  
ATOM    324  CB  ASN    17      28.012  17.332 -37.066  1.00  0.00           C  
ATOM    325  HB2 ASN    17      29.092  17.351 -36.916  1.00  0.00           H  
ATOM    326  HB3 ASN    17      27.724  18.332 -37.391  1.00  0.00           H  
ATOM    327  CG  ASN    17      27.387  17.193 -35.632  1.00  0.00           C  
ATOM    328  OD1 ASN    17      26.369  17.743 -35.337  1.00  0.00           O  
ATOM    329  ND2 ASN    17      28.087  16.460 -34.759  1.00  0.00           N  
ATOM    330 HD21 ASN    17      27.806  16.471 -33.788  1.00  0.00           H  
ATOM    331 HD22 ASN    17      28.977  16.130 -35.101  1.00  0.00           H  
ATOM    332  C   ASN    17      26.097  16.240 -38.527  1.00  0.00           C  
ATOM    333  O   ASN    17      25.751  16.567 -39.689  1.00  0.00           O  
ATOM    334  N   PHE    18      25.215  15.698 -37.594  1.00  0.00           N  
ATOM    335  H   PHE    18      25.475  15.593 -36.624  1.00  0.00           H  
ATOM    336  CA  PHE    18      23.797  15.418 -37.894  1.00  0.00           C  
ATOM    337  HA  PHE    18      23.605  15.439 -38.967  1.00  0.00           H  
ATOM    338  CB  PHE    18      23.466  13.987 -37.371  1.00  0.00           C  
ATOM    339  HB2 PHE    18      22.480  13.650 -37.692  1.00  0.00           H  
ATOM    340  HB3 PHE    18      24.000  13.210 -37.917  1.00  0.00           H  
ATOM    341  CG  PHE    18      23.466  13.667 -35.864  1.00  0.00           C  
ATOM    342  CD1 PHE    18      22.281  13.840 -35.058  1.00  0.00           C  
ATOM    343  HD1 PHE    18      21.295  14.067 -35.435  1.00  0.00           H  
ATOM    344  CE1 PHE    18      22.337  13.650 -33.672  1.00  0.00           C  
ATOM    345  HE1 PHE    18      21.505  13.902 -33.031  1.00  0.00           H  
ATOM    346  CZ  PHE    18      23.559  13.347 -33.008  1.00  0.00           C  
ATOM    347  HZ  PHE    18      23.505  13.169 -31.944  1.00  0.00           H  
ATOM    348  CE2 PHE    18      24.708  13.108 -33.775  1.00  0.00           C  
ATOM    349  HE2 PHE    18      25.700  12.907 -33.400  1.00  0.00           H  
ATOM    350  CD2 PHE    18      24.641  13.320 -35.173  1.00  0.00           C  
ATOM    351  HD2 PHE    18      25.606  13.203 -35.645  1.00  0.00           H  
ATOM    352  C   PHE    18      22.765  16.377 -37.348  1.00  0.00           C  
ATOM    353  O   PHE    18      23.097  17.056 -36.427  1.00  0.00           O  
ATOM    354  N   ASP    19      21.536  16.436 -37.843  1.00  0.00           N  
ATOM    355  H   ASP    19      21.423  15.846 -38.654  1.00  0.00           H  
ATOM    356  CA  ASP    19      20.441  17.217 -37.395  1.00  0.00           C  
ATOM    357  HA  ASP    19      20.775  18.242 -37.233  1.00  0.00           H  
ATOM    358  CB  ASP    19      19.284  17.402 -38.418  1.00  0.00           C  
ATOM    359  HB2 ASP    19      19.704  17.665 -39.389  1.00  0.00           H  
ATOM    360  HB3 ASP    19      18.880  16.413 -38.633  1.00  0.00           H  
ATOM    361  CG  ASP    19      18.299  18.417 -38.004  1.00  0.00           C  
ATOM    362  OD1 ASP    19      18.522  19.035 -36.961  1.00  0.00           O  
ATOM    363  OD2 ASP    19      17.308  18.627 -38.684  1.00  0.00           O  
ATOM    364  C   ASP    19      19.934  16.705 -36.028  1.00  0.00           C  
ATOM    365  O   ASP    19      19.381  15.627 -35.874  1.00  0.00           O  
ATOM    366  N   HIP    20      20.266  17.434 -34.992  1.00  0.00           N  
ATOM    367  H   HIP    20      20.396  18.419 -35.172  1.00  0.00           H  
ATOM    368  CA  HIP    20      20.042  17.100 -33.578  1.00  0.00           C  
ATOM    369  HA  HIP    20      20.262  16.054 -33.362  1.00  0.00           H  
ATOM    370  CB  HIP    20      21.010  17.997 -32.778  1.00  0.00           C  
ATOM    371  HB2 HIP    20      21.083  18.950 -33.301  1.00  0.00           H  
ATOM    372  HB3 HIP    20      20.595  18.256 -31.804  1.00  0.00           H  
ATOM    373  CG  HIP    20      22.394  17.514 -32.588  1.00  0.00           C  
ATOM    374  ND1 HIP    20      23.222  17.192 -33.658  1.00  0.00           N  
ATOM    375  HD1 HIP    20      23.093  17.468 -34.621  1.00  0.00           H  
ATOM    376  CE1 HIP    20      24.278  16.581 -33.142  1.00  0.00           C  
ATOM    377  HE1 HIP    20      25.099  16.155 -33.701  1.00  0.00           H  
ATOM    378  NE2 HIP    20      24.124  16.426 -31.815  1.00  0.00           N  
ATOM    379  HE2 HIP    20      24.735  15.985 -31.144  1.00  0.00           H  
ATOM    380  CD2 HIP    20      22.981  17.052 -31.421  1.00  0.00           C  
ATOM    381  HD2 HIP    20      22.560  17.010 -30.428  1.00  0.00           H  
ATOM    382  C   HIP    20      18.621  17.293 -33.113  1.00  0.00           C  
ATOM    383  O   HIP    20      18.230  16.891 -31.987  1.00  0.00           O  
ATOM    384  N   ALA    21      17.739  17.785 -33.965  1.00  0.00           N  
ATOM    385  H   ALA    21      18.000  18.025 -34.910  1.00  0.00           H  
ATOM    386  CA  ALA    21      16.312  18.033 -33.734  1.00  0.00           C  
ATOM    387  HA  ALA    21      16.244  18.475 -32.740  1.00  0.00           H  
ATOM    388  CB  ALA    21      15.880  19.131 -34.752  1.00  0.00           C  
ATOM    389  HB1 ALA    21      14.979  19.597 -34.353  1.00  0.00           H  
ATOM    390  HB2 ALA    21      16.705  19.842 -34.799  1.00  0.00           H  
ATOM    391  HB3 ALA    21      15.828  18.674 -35.740  1.00  0.00           H  
ATOM    392  C   ALA    21      15.395  16.851 -33.776  1.00  0.00           C  
ATOM    393  O   ALA    21      14.726  16.646 -32.803  1.00  0.00           O  
ATOM    394  N   ALA    22      15.432  16.098 -34.853  1.00  0.00           N  
ATOM    395  H   ALA    22      15.954  16.538 -35.597  1.00  0.00           H  
ATOM    396  CA  ALA    22      14.470  14.956 -35.182  1.00  0.00           C  
ATOM    397  HA  ALA    22      14.025  14.632 -34.242  1.00  0.00           H  
ATOM    398  CB  ALA    22      13.397  15.577 -36.076  1.00  0.00           C  
ATOM    399  HB1 ALA    22      13.102  16.571 -35.741  1.00  0.00           H  
ATOM    400  HB2 ALA    22      13.785  15.681 -37.089  1.00  0.00           H  
ATOM    401  HB3 ALA    22      12.583  14.855 -36.135  1.00  0.00           H  
ATOM    402  C   ALA    22      15.141  13.671 -35.838  1.00  0.00           C  
ATOM    403  O   ALA    22      15.877  13.879 -36.828  1.00  0.00           O  
ATOM    404  N   TYR    23      14.727  12.478 -35.514  1.00  0.00           N  
ATOM    405  H   TYR    23      14.302  12.408 -34.601  1.00  0.00           H  
ATOM    406  CA  TYR    23      14.866  11.232 -36.315  1.00  0.00           C  
ATOM    407  HA  TYR    23      14.674  11.399 -37.375  1.00  0.00           H  
ATOM    408  CB  TYR    23      16.330  10.693 -36.417  1.00  0.00           C  
ATOM    409  HB2 TYR    23      16.891  11.552 -36.786  1.00  0.00           H  
ATOM    410  HB3 TYR    23      16.634  10.441 -35.401  1.00  0.00           H  
ATOM    411  CG  TYR    23      16.443   9.460 -37.333  1.00  0.00           C  
ATOM    412  CD1 TYR    23      16.843   9.581 -38.719  1.00  0.00           C  
ATOM    413  HD1 TYR    23      16.888  10.548 -39.197  1.00  0.00           H  
ATOM    414  CE1 TYR    23      17.241   8.417 -39.479  1.00  0.00           C  
ATOM    415  HE1 TYR    23      17.628   8.538 -40.479  1.00  0.00           H  
ATOM    416  CZ  TYR    23      17.200   7.144 -38.918  1.00  0.00           C  
ATOM    417  OH  TYR    23      17.585   6.033 -39.585  1.00  0.00           O  
ATOM    418  HH  TYR    23      17.339   6.116 -40.509  1.00  0.00           H  
ATOM    419  CE2 TYR    23      16.859   7.007 -37.574  1.00  0.00           C  
ATOM    420  HE2 TYR    23      16.905   6.040 -37.096  1.00  0.00           H  
ATOM    421  CD2 TYR    23      16.492   8.168 -36.802  1.00  0.00           C  
ATOM    422  HD2 TYR    23      16.399   7.998 -35.739  1.00  0.00           H  
ATOM    423  C   TYR    23      14.017  10.150 -35.738  1.00  0.00           C  
ATOM    424  O   TYR    23      14.058   9.935 -34.525  1.00  0.00           O  
ATOM    425  N   ASP    24      13.379   9.292 -36.549  1.00  0.00           N  
ATOM    426  H   ASP    24      13.406   9.366 -37.556  1.00  0.00           H  
ATOM    427  CA  ASP    24      12.296   8.461 -36.035  1.00  0.00           C  
ATOM    428  HA  ASP    24      12.460   8.240 -34.981  1.00  0.00           H  
ATOM    429  CB  ASP    24      10.892   9.141 -36.036  1.00  0.00           C  
ATOM    430  HB2 ASP    24      10.965  10.116 -35.554  1.00  0.00           H  
ATOM    431  HB3 ASP    24      10.645   9.228 -37.094  1.00  0.00           H  
ATOM    432  CG  ASP    24       9.717   8.274 -35.488  1.00  0.00           C  
ATOM    433  OD1 ASP    24       8.547   8.740 -35.411  1.00  0.00           O  
ATOM    434  OD2 ASP    24       9.858   7.062 -35.245  1.00  0.00           O  
ATOM    435  C   ASP    24      12.335   7.077 -36.834  1.00  0.00           C  
ATOM    436  O   ASP    24      11.948   7.132 -38.029  1.00  0.00           O  
ATOM    437  N   TRP    25      12.705   5.970 -36.158  1.00  0.00           N  
ATOM    438  H   TRP    25      12.630   5.968 -35.151  1.00  0.00           H  
ATOM    439  CA  TRP    25      12.959   4.660 -36.769  1.00  0.00           C  
ATOM    440  HA  TRP    25      13.638   4.871 -37.596  1.00  0.00           H  
ATOM    441  CB  TRP    25      13.618   3.689 -35.780  1.00  0.00           C  
ATOM    442  HB2 TRP    25      13.027   3.688 -34.865  1.00  0.00           H  
ATOM    443  HB3 TRP    25      13.507   2.701 -36.228  1.00  0.00           H  
ATOM    444  CG  TRP    25      15.075   3.889 -35.615  1.00  0.00           C  
ATOM    445  CD1 TRP    25      15.641   4.543 -34.561  1.00  0.00           C  
ATOM    446  HD1 TRP    25      15.169   5.114 -33.776  1.00  0.00           H  
ATOM    447  NE1 TRP    25      17.005   4.361 -34.651  1.00  0.00           N  
ATOM    448  HE1 TRP    25      17.638   4.836 -34.024  1.00  0.00           H  
ATOM    449  CE2 TRP    25      17.394   3.824 -35.817  1.00  0.00           C  
ATOM    450  CZ2 TRP    25      18.663   3.445 -36.338  1.00  0.00           C  
ATOM    451  HZ2 TRP    25      19.556   3.744 -35.808  1.00  0.00           H  
ATOM    452  CH2 TRP    25      18.700   2.701 -37.563  1.00  0.00           C  
ATOM    453  HH2 TRP    25      19.617   2.298 -37.967  1.00  0.00           H  
ATOM    454  CZ3 TRP    25      17.499   2.459 -38.240  1.00  0.00           C  
ATOM    455  HZ3 TRP    25      17.547   1.900 -39.164  1.00  0.00           H  
ATOM    456  CE3 TRP    25      16.278   2.801 -37.695  1.00  0.00           C  
ATOM    457  HE3 TRP    25      15.381   2.410 -38.151  1.00  0.00           H  
ATOM    458  CD2 TRP    25      16.180   3.435 -36.458  1.00  0.00           C  
ATOM    459  C   TRP    25      11.660   4.123 -37.438  1.00  0.00           C  
ATOM    460  O   TRP    25      11.691   3.366 -38.385  1.00  0.00           O  
ATOM    461  N   ARG    26      10.479   4.525 -37.070  1.00  0.00           N  
ATOM    462  H   ARG    26      10.360   5.193 -36.322  1.00  0.00           H  
ATOM    463  CA  ARG    26       9.184   4.168 -37.728  1.00  0.00           C  
ATOM    464  HA  ARG    26       8.936   3.110 -37.805  1.00  0.00           H  
ATOM    465  CB  ARG    26       8.055   4.793 -36.935  1.00  0.00           C  
ATOM    466  HB2 ARG    26       8.148   5.876 -36.860  1.00  0.00           H  
ATOM    467  HB3 ARG    26       7.193   4.594 -37.572  1.00  0.00           H  
ATOM    468  CG  ARG    26       7.972   4.141 -35.562  1.00  0.00           C  
ATOM    469  HG2 ARG    26       7.670   3.113 -35.763  1.00  0.00           H  
ATOM    470  HG3 ARG    26       8.931   4.161 -35.045  1.00  0.00           H  
ATOM    471  CD  ARG    26       6.872   4.762 -34.686  1.00  0.00           C  
ATOM    472  HD2 ARG    26       5.934   4.719 -35.241  1.00  0.00           H  
ATOM    473  HD3 ARG    26       6.784   4.092 -33.831  1.00  0.00           H  
ATOM    474  NE  ARG    26       7.289   6.043 -34.223  1.00  0.00           N  
ATOM    475  HE  ARG    26       8.011   6.551 -34.714  1.00  0.00           H  
ATOM    476  CZ  ARG    26       6.546   6.696 -33.317  1.00  0.00           C  
ATOM    477  NH1 ARG    26       5.553   6.167 -32.652  1.00  0.00           N  
ATOM    478 HH11 ARG    26       5.223   5.238 -32.870  1.00  0.00           H  
ATOM    479 HH12 ARG    26       5.055   6.654 -31.920  1.00  0.00           H  
ATOM    480  NH2 ARG    26       6.803   7.957 -33.209  1.00  0.00           N  
ATOM    481 HH21 ARG    26       7.378   8.400 -33.912  1.00  0.00           H  
ATOM    482 HH22 ARG    26       6.354   8.508 -32.491  1.00  0.00           H  
ATOM    483  C   ARG    26       9.127   4.667 -39.119  1.00  0.00           C  
ATOM    484  O   ARG    26       8.725   3.940 -40.016  1.00  0.00           O  
ATOM    485  N   LEU    27       9.525   5.930 -39.404  1.00  0.00           N  
ATOM    486  H   LEU    27       9.938   6.532 -38.705  1.00  0.00           H  
ATOM    487  CA  LEU    27       9.483   6.479 -40.766  1.00  0.00           C  
ATOM    488  HA  LEU    27       8.565   6.124 -41.233  1.00  0.00           H  
ATOM    489  CB  LEU    27       9.495   8.019 -40.562  1.00  0.00           C  
ATOM    490  HB2 LEU    27      10.496   8.274 -40.213  1.00  0.00           H  
ATOM    491  HB3 LEU    27       9.304   8.527 -41.507  1.00  0.00           H  
ATOM    492  CG  LEU    27       8.593   8.787 -39.472  1.00  0.00           C  
ATOM    493  HG  LEU    27       8.710   8.329 -38.490  1.00  0.00           H  
ATOM    494  CD1 LEU    27       8.935  10.281 -39.495  1.00  0.00           C  
ATOM    495 HD11 LEU    27       8.871  10.650 -40.519  1.00  0.00           H  
ATOM    496 HD12 LEU    27       8.337  10.829 -38.767  1.00  0.00           H  
ATOM    497 HD13 LEU    27       9.953  10.485 -39.164  1.00  0.00           H  
ATOM    498  CD2 LEU    27       7.188   8.346 -39.785  1.00  0.00           C  
ATOM    499 HD21 LEU    27       7.066   7.347 -39.366  1.00  0.00           H  
ATOM    500 HD22 LEU    27       6.409   8.992 -39.379  1.00  0.00           H  
ATOM    501 HD23 LEU    27       7.059   8.338 -40.867  1.00  0.00           H  
ATOM    502  C   LEU    27      10.612   6.051 -41.724  1.00  0.00           C  
ATOM    503  O   LEU    27      10.592   6.347 -42.884  1.00  0.00           O  
ATOM    504  N   HIP    28      11.569   5.343 -41.062  1.00  0.00           N  
ATOM    505  H   HIP    28      11.494   5.221 -40.062  1.00  0.00           H  
ATOM    506  CA  HIP    28      12.659   4.563 -41.737  1.00  0.00           C  
ATOM    507  HA  HIP    28      12.452   4.646 -42.804  1.00  0.00           H  
ATOM    508  CB  HIP    28      13.987   5.196 -41.322  1.00  0.00           C  
ATOM    509  HB2 HIP    28      14.072   5.077 -40.241  1.00  0.00           H  
ATOM    510  HB3 HIP    28      14.775   4.527 -41.667  1.00  0.00           H  
ATOM    511  CG  HIP    28      14.108   6.691 -41.635  1.00  0.00           C  
ATOM    512  ND1 HIP    28      14.373   7.260 -42.905  1.00  0.00           N  
ATOM    513  HD1 HIP    28      14.608   6.743 -43.740  1.00  0.00           H  
ATOM    514  CE1 HIP    28      14.520   8.610 -42.712  1.00  0.00           C  
ATOM    515  HE1 HIP    28      14.777   9.288 -43.513  1.00  0.00           H  
ATOM    516  NE2 HIP    28      14.364   8.937 -41.391  1.00  0.00           N  
ATOM    517  HE2 HIP    28      14.456   9.880 -41.042  1.00  0.00           H  
ATOM    518  CD2 HIP    28      14.128   7.758 -40.710  1.00  0.00           C  
ATOM    519  HD2 HIP    28      14.043   7.625 -39.641  1.00  0.00           H  
ATOM    520  C   HIP    28      12.649   3.028 -41.562  1.00  0.00           C  
ATOM    521  O   HIP    28      13.735   2.352 -41.498  1.00  0.00           O  
ATOM    522  N   SER    29      11.463   2.390 -41.558  1.00  0.00           N  
ATOM    523  H   SER    29      10.638   2.973 -41.563  1.00  0.00           H  
ATOM    524  CA  SER    29      11.296   0.935 -41.562  1.00  0.00           C  
ATOM    525  HA  SER    29      10.229   0.839 -41.360  1.00  0.00           H  
ATOM    526  CB  SER    29      11.779   0.317 -42.948  1.00  0.00           C  
ATOM    527  HB2 SER    29      12.868   0.269 -42.973  1.00  0.00           H  
ATOM    528  HB3 SER    29      11.383  -0.698 -42.966  1.00  0.00           H  
ATOM    529  OG  SER    29      11.318   0.881 -44.177  1.00  0.00           O  
ATOM    530  HG  SER    29      10.538   0.453 -44.537  1.00  0.00           H  
ATOM    531  C   SER    29      11.946   0.169 -40.379  1.00  0.00           C  
ATOM    532  O   SER    29      12.504  -0.975 -40.585  1.00  0.00           O  
ATOM    533  N   GLY    30      12.020   0.727 -39.169  1.00  0.00           N  
ATOM    534  H   GLY    30      11.734   1.688 -39.049  1.00  0.00           H  
ATOM    535  CA  GLY    30      12.999   0.377 -38.088  1.00  0.00           C  
ATOM    536  HA2 GLY    30      13.533  -0.494 -38.468  1.00  0.00           H  
ATOM    537  HA3 GLY    30      13.689   1.153 -37.756  1.00  0.00           H  
ATOM    538  C   GLY    30      12.365  -0.041 -36.742  1.00  0.00           C  
ATOM    539  O   GLY    30      13.065  -0.393 -35.860  1.00  0.00           O  
ATOM    540  N   VAL    31      11.013  -0.194 -36.784  1.00  0.00           N  
ATOM    541  H   VAL    31      10.612   0.007 -37.689  1.00  0.00           H  
ATOM    542  CA  VAL    31      10.167  -0.593 -35.656  1.00  0.00           C  
ATOM    543  HA  VAL    31      10.878  -0.909 -34.892  1.00  0.00           H  
ATOM    544  CB  VAL    31       9.445   0.582 -35.079  1.00  0.00           C  
ATOM    545  HB  VAL    31       8.740   0.938 -35.830  1.00  0.00           H  
ATOM    546  CG1 VAL    31       8.536   0.280 -33.872  1.00  0.00           C  
ATOM    547 HG11 VAL    31       9.215   0.128 -33.033  1.00  0.00           H  
ATOM    548 HG12 VAL    31       7.853   1.098 -33.645  1.00  0.00           H  
ATOM    549 HG13 VAL    31       7.913  -0.586 -34.095  1.00  0.00           H  
ATOM    550  CG2 VAL    31      10.276   1.791 -34.553  1.00  0.00           C  
ATOM    551 HG21 VAL    31      10.493   2.450 -35.393  1.00  0.00           H  
ATOM    552 HG22 VAL    31       9.779   2.337 -33.750  1.00  0.00           H  
ATOM    553 HG23 VAL    31      11.230   1.543 -34.088  1.00  0.00           H  
ATOM    554  C   VAL    31       9.171  -1.781 -36.011  1.00  0.00           C  
ATOM    555  O   VAL    31       8.758  -2.011 -37.158  1.00  0.00           O  
ATOM    556  N   THR    32       8.896  -2.609 -35.055  1.00  0.00           N  
ATOM    557  H   THR    32       9.042  -2.412 -34.075  1.00  0.00           H  
ATOM    558  CA  THR    32       8.169  -3.851 -35.194  1.00  0.00           C  
ATOM    559  HA  THR    32       8.042  -4.103 -36.247  1.00  0.00           H  
ATOM    560  CB  THR    32       8.957  -5.007 -34.577  1.00  0.00           C  
ATOM    561  HB  THR    32       8.352  -5.909 -34.667  1.00  0.00           H  
ATOM    562  CG2 THR    32      10.369  -5.187 -35.087  1.00  0.00           C  
ATOM    563 HG21 THR    32      10.941  -6.003 -34.647  1.00  0.00           H  
ATOM    564 HG22 THR    32      10.208  -5.432 -36.137  1.00  0.00           H  
ATOM    565 HG23 THR    32      10.883  -4.226 -35.059  1.00  0.00           H  
ATOM    566  OG1 THR    32       9.108  -4.980 -33.164  1.00  0.00           O  
ATOM    567  HG1 THR    32       9.041  -5.904 -32.914  1.00  0.00           H  
ATOM    568  C   THR    32       6.763  -3.670 -34.500  1.00  0.00           C  
ATOM    569  O   THR    32       6.573  -2.739 -33.687  1.00  0.00           O  
ATOM    570  N   PRO    33       5.767  -4.557 -34.826  1.00  0.00           N  
ATOM    571  CD  PRO    33       5.803  -5.635 -35.754  1.00  0.00           C  
ATOM    572  HD2 PRO    33       6.327  -6.497 -35.339  1.00  0.00           H  
ATOM    573  HD3 PRO    33       6.317  -5.381 -36.681  1.00  0.00           H  
ATOM    574  CG  PRO    33       4.395  -6.012 -36.000  1.00  0.00           C  
ATOM    575  HG2 PRO    33       4.236  -7.047 -36.301  1.00  0.00           H  
ATOM    576  HG3 PRO    33       3.998  -5.389 -36.801  1.00  0.00           H  
ATOM    577  CB  PRO    33       3.753  -5.913 -34.540  1.00  0.00           C  
ATOM    578  HB2 PRO    33       3.993  -6.766 -33.906  1.00  0.00           H  
ATOM    579  HB3 PRO    33       2.702  -5.629 -34.593  1.00  0.00           H  
ATOM    580  CA  PRO    33       4.494  -4.645 -34.081  1.00  0.00           C  
ATOM    581  HA  PRO    33       3.933  -3.814 -34.508  1.00  0.00           H  
ATOM    582  C   PRO    33       4.599  -4.528 -32.536  1.00  0.00           C  
ATOM    583  O   PRO    33       5.527  -5.120 -31.962  1.00  0.00           O  
ATOM    584  N   VAL    34       3.690  -3.856 -31.794  1.00  0.00           N  
ATOM    585  H   VAL    34       3.139  -3.136 -32.240  1.00  0.00           H  
ATOM    586  CA  VAL    34       3.593  -3.822 -30.334  1.00  0.00           C  
ATOM    587  HA  VAL    34       4.572  -3.577 -29.920  1.00  0.00           H  
ATOM    588  CB  VAL    34       2.628  -2.793 -29.935  1.00  0.00           C  
ATOM    589  HB  VAL    34       1.782  -2.830 -30.622  1.00  0.00           H  
ATOM    590  CG1 VAL    34       2.095  -2.955 -28.480  1.00  0.00           C  
ATOM    591 HG11 VAL    34       2.841  -2.983 -27.686  1.00  0.00           H  
ATOM    592 HG12 VAL    34       1.707  -2.004 -28.117  1.00  0.00           H  
ATOM    593 HG13 VAL    34       1.312  -3.712 -28.442  1.00  0.00           H  
ATOM    594  CG2 VAL    34       3.142  -1.451 -30.279  1.00  0.00           C  
ATOM    595 HG21 VAL    34       4.086  -1.329 -29.748  1.00  0.00           H  
ATOM    596 HG22 VAL    34       3.147  -1.356 -31.365  1.00  0.00           H  
ATOM    597 HG23 VAL    34       2.469  -0.682 -29.899  1.00  0.00           H  
ATOM    598  C   VAL    34       3.313  -5.287 -29.767  1.00  0.00           C  
ATOM    599  O   VAL    34       2.725  -6.162 -30.500  1.00  0.00           O  
ATOM    600  N   LYS    35       3.652  -5.504 -28.520  1.00  0.00           N  
ATOM    601  H   LYS    35       3.991  -4.689 -28.030  1.00  0.00           H  
ATOM    602  CA  LYS    35       3.563  -6.748 -27.720  1.00  0.00           C  
ATOM    603  HA  LYS    35       2.808  -7.379 -28.189  1.00  0.00           H  
ATOM    604  CB  LYS    35       4.876  -7.573 -27.768  1.00  0.00           C  
ATOM    605  HB2 LYS    35       5.672  -7.000 -27.293  1.00  0.00           H  
ATOM    606  HB3 LYS    35       4.657  -8.497 -27.232  1.00  0.00           H  
ATOM    607  CG  LYS    35       5.385  -7.912 -29.117  1.00  0.00           C  
ATOM    608  HG2 LYS    35       4.573  -8.236 -29.769  1.00  0.00           H  
ATOM    609  HG3 LYS    35       5.761  -7.045 -29.660  1.00  0.00           H  
ATOM    610  CD  LYS    35       6.420  -8.952 -28.873  1.00  0.00           C  
ATOM    611  HD2 LYS    35       7.229  -8.676 -28.196  1.00  0.00           H  
ATOM    612  HD3 LYS    35       5.948  -9.886 -28.569  1.00  0.00           H  
ATOM    613  CE  LYS    35       7.146  -9.296 -30.172  1.00  0.00           C  
ATOM    614  HE2 LYS    35       6.418  -9.558 -30.940  1.00  0.00           H  
ATOM    615  HE3 LYS    35       7.692  -8.403 -30.478  1.00  0.00           H  
ATOM    616  NZ  LYS    35       8.181 -10.289 -30.014  1.00  0.00           N  
ATOM    617  HZ1 LYS    35       7.834 -11.214 -30.224  1.00  0.00           H  
ATOM    618  HZ2 LYS    35       8.899 -10.113 -30.703  1.00  0.00           H  
ATOM    619  HZ3 LYS    35       8.655 -10.340 -29.123  1.00  0.00           H  
ATOM    620  C   LYS    35       3.241  -6.586 -26.253  1.00  0.00           C  
ATOM    621  O   LYS    35       3.663  -5.555 -25.716  1.00  0.00           O  
ATOM    622  N   ASP    36       2.625  -7.600 -25.680  1.00  0.00           N  
ATOM    623  H   ASP    36       2.189  -8.314 -26.245  1.00  0.00           H  
ATOM    624  CA  ASP    36       2.075  -7.449 -24.364  1.00  0.00           C  
ATOM    625  HA  ASP    36       2.324  -6.497 -23.895  1.00  0.00           H  
ATOM    626  CB  ASP    36       0.598  -7.455 -24.600  1.00  0.00           C  
ATOM    627  HB2 ASP    36       0.339  -6.586 -25.205  1.00  0.00           H  
ATOM    628  HB3 ASP    36       0.305  -8.342 -25.162  1.00  0.00           H  
ATOM    629  CG  ASP    36      -0.195  -7.360 -23.273  1.00  0.00           C  
ATOM    630  OD1 ASP    36      -1.412  -7.543 -23.356  1.00  0.00           O  
ATOM    631  OD2 ASP    36       0.342  -7.054 -22.189  1.00  0.00           O  
ATOM    632  C   ASP    36       2.519  -8.505 -23.401  1.00  0.00           C  
ATOM    633  O   ASP    36       2.215  -9.686 -23.468  1.00  0.00           O  
ATOM    634  N   GLN    37       3.105  -8.048 -22.289  1.00  0.00           N  
ATOM    635  H   GLN    37       3.233  -7.051 -22.193  1.00  0.00           H  
ATOM    636  CA  GLN    37       3.650  -8.871 -21.235  1.00  0.00           C  
ATOM    637  HA  GLN    37       3.937  -9.820 -21.689  1.00  0.00           H  
ATOM    638  CB  GLN    37       4.752  -8.095 -20.434  1.00  0.00           C  
ATOM    639  HB2 GLN    37       5.374  -8.818 -19.908  1.00  0.00           H  
ATOM    640  HB3 GLN    37       5.392  -7.620 -21.177  1.00  0.00           H  
ATOM    641  CG  GLN    37       4.242  -7.161 -19.460  1.00  0.00           C  
ATOM    642  HG2 GLN    37       3.377  -6.625 -19.851  1.00  0.00           H  
ATOM    643  HG3 GLN    37       3.862  -7.655 -18.565  1.00  0.00           H  
ATOM    644  CD  GLN    37       5.222  -6.102 -18.997  1.00  0.00           C  
ATOM    645  OE1 GLN    37       6.157  -5.631 -19.650  1.00  0.00           O  
ATOM    646  NE2 GLN    37       4.992  -5.509 -17.880  1.00  0.00           N  
ATOM    647 HE21 GLN    37       5.708  -4.862 -17.583  1.00  0.00           H  
ATOM    648 HE22 GLN    37       4.158  -5.736 -17.358  1.00  0.00           H  
ATOM    649  C   GLN    37       2.580  -9.292 -20.232  1.00  0.00           C  
ATOM    650  O   GLN    37       2.890 -10.160 -19.442  1.00  0.00           O  
ATOM    651  N   LYS    38       1.371  -8.716 -20.081  1.00  0.00           N  
ATOM    652  H   LYS    38       1.068  -8.161 -20.869  1.00  0.00           H  
ATOM    653  CA  LYS    38       0.387  -8.863 -18.979  1.00  0.00           C  
ATOM    654  HA  LYS    38      -0.440  -8.160 -19.082  1.00  0.00           H  
ATOM    655  CB  LYS    38      -0.195 -10.227 -19.149  1.00  0.00           C  
ATOM    656  HB2 LYS    38       0.629 -10.934 -19.055  1.00  0.00           H  
ATOM    657  HB3 LYS    38      -0.862 -10.444 -18.314  1.00  0.00           H  
ATOM    658  CG  LYS    38      -1.048 -10.562 -20.403  1.00  0.00           C  
ATOM    659  HG2 LYS    38      -0.366 -10.563 -21.253  1.00  0.00           H  
ATOM    660  HG3 LYS    38      -1.382 -11.599 -20.382  1.00  0.00           H  
ATOM    661  CD  LYS    38      -2.319  -9.733 -20.659  1.00  0.00           C  
ATOM    662  HD2 LYS    38      -2.965  -9.789 -19.783  1.00  0.00           H  
ATOM    663  HD3 LYS    38      -2.149  -8.676 -20.866  1.00  0.00           H  
ATOM    664  CE  LYS    38      -3.227 -10.278 -21.801  1.00  0.00           C  
ATOM    665  HE2 LYS    38      -3.537 -11.318 -21.699  1.00  0.00           H  
ATOM    666  HE3 LYS    38      -4.078  -9.597 -21.770  1.00  0.00           H  
ATOM    667  NZ  LYS    38      -2.512 -10.045 -23.061  1.00  0.00           N  
ATOM    668  HZ1 LYS    38      -3.207 -10.160 -23.785  1.00  0.00           H  
ATOM    669  HZ2 LYS    38      -1.999  -9.175 -23.084  1.00  0.00           H  
ATOM    670  HZ3 LYS    38      -1.746 -10.689 -23.195  1.00  0.00           H  
ATOM    671  C   LYS    38       1.019  -8.679 -17.541  1.00  0.00           C  
ATOM    672  O   LYS    38       1.743  -7.672 -17.250  1.00  0.00           O  
ATOM    673  N   ASN    39       0.790  -9.658 -16.613  1.00  0.00           N  
ATOM    674  H   ASN    39       0.359 -10.495 -16.978  1.00  0.00           H  
ATOM    675  CA  ASN    39       0.957  -9.554 -15.204  1.00  0.00           C  
ATOM    676  HA  ASN    39       0.660  -8.540 -14.935  1.00  0.00           H  
ATOM    677  CB  ASN    39       0.082 -10.542 -14.523  1.00  0.00           C  
ATOM    678  HB2 ASN    39       0.551 -11.524 -14.459  1.00  0.00           H  
ATOM    679  HB3 ASN    39      -0.146 -10.258 -13.496  1.00  0.00           H  
ATOM    680  CG  ASN    39      -1.298 -10.670 -15.217  1.00  0.00           C  
ATOM    681  OD1 ASN    39      -2.199  -9.837 -15.116  1.00  0.00           O  
ATOM    682  ND2 ASN    39      -1.536 -11.751 -15.875  1.00  0.00           N  
ATOM    683 HD21 ASN    39      -2.477 -11.852 -16.228  1.00  0.00           H  
ATOM    684 HD22 ASN    39      -1.067 -12.584 -15.552  1.00  0.00           H  
ATOM    685  C   ASN    39       2.399  -9.774 -14.770  1.00  0.00           C  
ATOM    686  O   ASN    39       2.847  -9.422 -13.649  1.00  0.00           O  
ATOM    687  N   CYX    40       3.180 -10.375 -15.646  1.00  0.00           N  
ATOM    688  H   CYX    40       2.820 -10.640 -16.552  1.00  0.00           H  
ATOM    689  CA  CYX    40       4.609 -10.686 -15.529  1.00  0.00           C  
ATOM    690  HA  CYX    40       4.733 -11.071 -14.517  1.00  0.00           H  
ATOM    691  CB  CYX    40       4.989 -11.855 -16.401  1.00  0.00           C  
ATOM    692  HB2 CYX    40       4.193 -12.600 -16.402  1.00  0.00           H  
ATOM    693  HB3 CYX    40       5.102 -11.389 -17.379  1.00  0.00           H  
ATOM    694  SG  CYX    40       6.509 -12.713 -16.028  1.00  0.00           S  
ATOM    695  C   CYX    40       5.481  -9.405 -15.626  1.00  0.00           C  
ATOM    696  O   CYX    40       5.583  -8.827 -16.744  1.00  0.00           O  
ATOM    697  N   GLY    41       6.409  -9.144 -14.651  1.00  0.00           N  
ATOM    698  H   GLY    41       6.256  -9.490 -13.714  1.00  0.00           H  
ATOM    699  CA  GLY    41       7.523  -8.210 -14.726  1.00  0.00           C  
ATOM    700  HA2 GLY    41       7.238  -7.209 -15.052  1.00  0.00           H  
ATOM    701  HA3 GLY    41       8.027  -8.074 -13.769  1.00  0.00           H  
ATOM    702  C   GLY    41       8.658  -8.654 -15.675  1.00  0.00           C  
ATOM    703  O   GLY    41       9.864  -8.426 -15.404  1.00  0.00           O  
ATOM    704  N   SER    42       8.303  -9.320 -16.805  1.00  0.00           N  
ATOM    705  H   SER    42       7.315  -9.274 -17.009  1.00  0.00           H  
ATOM    706  CA  SER    42       9.229  -9.880 -17.805  1.00  0.00           C  
ATOM    707  HA  SER    42      10.068 -10.369 -17.310  1.00  0.00           H  
ATOM    708  CB  SER    42       8.553 -11.033 -18.596  1.00  0.00           C  
ATOM    709  HB2 SER    42       9.236 -11.479 -19.320  1.00  0.00           H  
ATOM    710  HB3 SER    42       8.420 -11.783 -17.816  1.00  0.00           H  
ATOM    711  OG  SER    42       7.310 -10.613 -19.200  1.00  0.00           O  
ATOM    712  HG  SER    42       6.668 -11.249 -18.877  1.00  0.00           H  
ATOM    713  C   SER    42       9.694  -8.835 -18.791  1.00  0.00           C  
ATOM    714  O   SER    42      10.427  -9.118 -19.682  1.00  0.00           O  
ATOM    715  N   CYS    43       9.331  -7.538 -18.643  1.00  0.00           N  
ATOM    716  H   CYS    43       8.811  -7.271 -17.819  1.00  0.00           H  
ATOM    717  CA  CYS    43       9.669  -6.384 -19.492  1.00  0.00           C  
ATOM    718  HA  CYS    43       9.015  -6.291 -20.359  1.00  0.00           H  
ATOM    719  CB  CYS    43       9.203  -5.095 -18.698  1.00  0.00           C  
ATOM    720  HB2 CYS    43       9.566  -4.220 -19.237  1.00  0.00           H  
ATOM    721  HB3 CYS    43       8.133  -5.001 -18.514  1.00  0.00           H  
ATOM    722  SG  CYS    43       9.973  -5.053 -17.032  1.00  0.00           S  
ATOM    723  HG  CYS    43       9.488  -3.833 -16.784  1.00  0.00           H  
ATOM    724  C   CYS    43      11.135  -6.116 -19.849  1.00  0.00           C  
ATOM    725  O   CYS    43      11.495  -5.712 -20.970  1.00  0.00           O  
ATOM    726  N   TRP    44      12.045  -6.660 -18.972  1.00  0.00           N  
ATOM    727  H   TRP    44      11.778  -7.083 -18.095  1.00  0.00           H  
ATOM    728  CA  TRP    44      13.478  -6.804 -19.263  1.00  0.00           C  
ATOM    729  HA  TRP    44      13.876  -5.849 -19.604  1.00  0.00           H  
ATOM    730  CB  TRP    44      14.247  -7.268 -18.056  1.00  0.00           C  
ATOM    731  HB2 TRP    44      15.285  -7.217 -18.386  1.00  0.00           H  
ATOM    732  HB3 TRP    44      14.130  -6.486 -17.306  1.00  0.00           H  
ATOM    733  CG  TRP    44      13.808  -8.589 -17.420  1.00  0.00           C  
ATOM    734  CD1 TRP    44      12.803  -8.885 -16.521  1.00  0.00           C  
ATOM    735  HD1 TRP    44      12.186  -8.167 -16.000  1.00  0.00           H  
ATOM    736  NE1 TRP    44      12.662 -10.244 -16.288  1.00  0.00           N  
ATOM    737  HE1 TRP    44      11.977 -10.601 -15.637  1.00  0.00           H  
ATOM    738  CE2 TRP    44      13.504 -10.943 -17.152  1.00  0.00           C  
ATOM    739  CZ2 TRP    44      13.801 -12.293 -17.356  1.00  0.00           C  
ATOM    740  HZ2 TRP    44      13.413 -13.019 -16.657  1.00  0.00           H  
ATOM    741  CH2 TRP    44      14.603 -12.650 -18.394  1.00  0.00           C  
ATOM    742  HH2 TRP    44      14.876 -13.685 -18.537  1.00  0.00           H  
ATOM    743  CZ3 TRP    44      15.299 -11.674 -19.083  1.00  0.00           C  
ATOM    744  HZ3 TRP    44      16.002 -12.085 -19.793  1.00  0.00           H  
ATOM    745  CE3 TRP    44      15.148 -10.286 -18.880  1.00  0.00           C  
ATOM    746  HE3 TRP    44      15.730  -9.494 -19.328  1.00  0.00           H  
ATOM    747  CD2 TRP    44      14.272  -9.893 -17.895  1.00  0.00           C  
ATOM    748  C   TRP    44      13.860  -7.769 -20.350  1.00  0.00           C  
ATOM    749  O   TRP    44      14.882  -7.676 -21.049  1.00  0.00           O  
ATOM    750  N   ALA    45      12.996  -8.767 -20.620  1.00  0.00           N  
ATOM    751  H   ALA    45      12.250  -8.895 -19.951  1.00  0.00           H  
ATOM    752  CA  ALA    45      13.065  -9.630 -21.855  1.00  0.00           C  
ATOM    753  HA  ALA    45      14.100  -9.820 -22.141  1.00  0.00           H  
ATOM    754  CB  ALA    45      12.246 -10.892 -21.626  1.00  0.00           C  
ATOM    755  HB1 ALA    45      12.289 -11.591 -22.461  1.00  0.00           H  
ATOM    756  HB2 ALA    45      12.516 -11.409 -20.705  1.00  0.00           H  
ATOM    757  HB3 ALA    45      11.226 -10.548 -21.454  1.00  0.00           H  
ATOM    758  C   ALA    45      12.540  -8.767 -22.998  1.00  0.00           C  
ATOM    759  O   ALA    45      13.261  -8.615 -24.006  1.00  0.00           O  
ATOM    760  N   PHE    46      11.401  -8.116 -22.924  1.00  0.00           N  
ATOM    761  H   PHE    46      10.851  -8.250 -22.087  1.00  0.00           H  
ATOM    762  CA  PHE    46      10.757  -7.437 -24.021  1.00  0.00           C  
ATOM    763  HA  PHE    46      10.570  -8.131 -24.840  1.00  0.00           H  
ATOM    764  CB  PHE    46       9.459  -6.877 -23.479  1.00  0.00           C  
ATOM    765  HB2 PHE    46       9.534  -6.519 -22.453  1.00  0.00           H  
ATOM    766  HB3 PHE    46       9.213  -6.011 -24.095  1.00  0.00           H  
ATOM    767  CG  PHE    46       8.365  -7.883 -23.508  1.00  0.00           C  
ATOM    768  CD1 PHE    46       7.481  -7.851 -24.567  1.00  0.00           C  
ATOM    769  HD1 PHE    46       7.507  -6.974 -25.197  1.00  0.00           H  
ATOM    770  CE1 PHE    46       6.413  -8.761 -24.647  1.00  0.00           C  
ATOM    771  HE1 PHE    46       5.652  -8.590 -25.394  1.00  0.00           H  
ATOM    772  CZ  PHE    46       6.215  -9.660 -23.625  1.00  0.00           C  
ATOM    773  HZ  PHE    46       5.380 -10.334 -23.746  1.00  0.00           H  
ATOM    774  CE2 PHE    46       7.089  -9.789 -22.556  1.00  0.00           C  
ATOM    775  HE2 PHE    46       6.907 -10.518 -21.780  1.00  0.00           H  
ATOM    776  CD2 PHE    46       8.170  -8.903 -22.523  1.00  0.00           C  
ATOM    777  HD2 PHE    46       8.861  -8.973 -21.696  1.00  0.00           H  
ATOM    778  C   PHE    46      11.622  -6.241 -24.654  1.00  0.00           C  
ATOM    779  O   PHE    46      11.367  -5.855 -25.823  1.00  0.00           O  
ATOM    780  N   SER    47      12.463  -5.668 -23.857  1.00  0.00           N  
ATOM    781  H   SER    47      12.348  -5.908 -22.882  1.00  0.00           H  
ATOM    782  CA  SER    47      13.291  -4.528 -24.252  1.00  0.00           C  
ATOM    783  HA  SER    47      12.720  -3.821 -24.854  1.00  0.00           H  
ATOM    784  CB  SER    47      13.781  -3.640 -23.050  1.00  0.00           C  
ATOM    785  HB2 SER    47      12.966  -3.035 -22.652  1.00  0.00           H  
ATOM    786  HB3 SER    47      14.140  -4.199 -22.186  1.00  0.00           H  
ATOM    787  OG  SER    47      14.782  -2.695 -23.367  1.00  0.00           O  
ATOM    788  HG  SER    47      14.432  -1.840 -23.109  1.00  0.00           H  
ATOM    789  C   SER    47      14.475  -5.116 -24.982  1.00  0.00           C  
ATOM    790  O   SER    47      14.740  -4.636 -26.066  1.00  0.00           O  
ATOM    791  N   SER    48      15.237  -5.943 -24.276  1.00  0.00           N  
ATOM    792  H   SER    48      14.980  -6.279 -23.359  1.00  0.00           H  
ATOM    793  CA  SER    48      16.489  -6.425 -24.780  1.00  0.00           C  
ATOM    794  HA  SER    48      17.168  -5.633 -25.096  1.00  0.00           H  
ATOM    795  CB  SER    48      17.192  -7.282 -23.722  1.00  0.00           C  
ATOM    796  HB2 SER    48      17.977  -7.820 -24.253  1.00  0.00           H  
ATOM    797  HB3 SER    48      17.656  -6.649 -22.966  1.00  0.00           H  
ATOM    798  OG  SER    48      16.320  -8.309 -23.160  1.00  0.00           O  
ATOM    799  HG  SER    48      16.039  -8.070 -22.274  1.00  0.00           H  
ATOM    800  C   SER    48      16.148  -7.228 -26.084  1.00  0.00           C  
ATOM    801  O   SER    48      16.679  -6.809 -27.100  1.00  0.00           O  
ATOM    802  N   ILE    49      15.143  -8.126 -26.134  1.00  0.00           N  
ATOM    803  H   ILE    49      14.753  -8.365 -25.234  1.00  0.00           H  
ATOM    804  CA  ILE    49      14.652  -8.738 -27.377  1.00  0.00           C  
ATOM    805  HA  ILE    49      15.560  -9.087 -27.869  1.00  0.00           H  
ATOM    806  CB  ILE    49      13.817  -9.973 -27.002  1.00  0.00           C  
ATOM    807  HB  ILE    49      13.071  -9.718 -26.249  1.00  0.00           H  
ATOM    808  CG2 ILE    49      13.099 -10.619 -28.255  1.00  0.00           C  
ATOM    809 HG21 ILE    49      13.883 -11.023 -28.895  1.00  0.00           H  
ATOM    810 HG22 ILE    49      12.457 -11.400 -27.847  1.00  0.00           H  
ATOM    811 HG23 ILE    49      12.415  -9.890 -28.689  1.00  0.00           H  
ATOM    812  CG1 ILE    49      14.777 -11.055 -26.516  1.00  0.00           C  
ATOM    813 HG12 ILE    49      15.446 -11.406 -27.302  1.00  0.00           H  
ATOM    814 HG13 ILE    49      15.463 -10.701 -25.747  1.00  0.00           H  
ATOM    815  CD1 ILE    49      14.138 -12.326 -25.948  1.00  0.00           C  
ATOM    816 HD11 ILE    49      14.947 -13.053 -25.876  1.00  0.00           H  
ATOM    817 HD12 ILE    49      13.598 -12.070 -25.037  1.00  0.00           H  
ATOM    818 HD13 ILE    49      13.422 -12.862 -26.571  1.00  0.00           H  
ATOM    819  C   ILE    49      13.890  -7.852 -28.337  1.00  0.00           C  
ATOM    820  O   ILE    49      14.089  -7.978 -29.499  1.00  0.00           O  
ATOM    821  N   GLY    50      13.215  -6.866 -27.801  1.00  0.00           N  
ATOM    822  H   GLY    50      12.942  -6.917 -26.830  1.00  0.00           H  
ATOM    823  CA  GLY    50      12.741  -5.712 -28.547  1.00  0.00           C  
ATOM    824  HA2 GLY    50      11.841  -6.028 -29.074  1.00  0.00           H  
ATOM    825  HA3 GLY    50      12.514  -4.930 -27.822  1.00  0.00           H  
ATOM    826  C   GLY    50      13.827  -5.131 -29.535  1.00  0.00           C  
ATOM    827  O   GLY    50      13.593  -5.043 -30.754  1.00  0.00           O  
ATOM    828  N   SER    51      14.985  -4.867 -28.992  1.00  0.00           N  
ATOM    829  H   SER    51      15.234  -5.110 -28.044  1.00  0.00           H  
ATOM    830  CA  SER    51      15.980  -4.166 -29.763  1.00  0.00           C  
ATOM    831  HA  SER    51      15.540  -3.251 -30.160  1.00  0.00           H  
ATOM    832  CB  SER    51      17.088  -3.791 -28.834  1.00  0.00           C  
ATOM    833  HB2 SER    51      16.677  -3.229 -27.995  1.00  0.00           H  
ATOM    834  HB3 SER    51      17.624  -4.689 -28.527  1.00  0.00           H  
ATOM    835  OG  SER    51      18.051  -2.970 -29.440  1.00  0.00           O  
ATOM    836  HG  SER    51      17.615  -2.128 -29.589  1.00  0.00           H  
ATOM    837  C   SER    51      16.585  -5.136 -30.800  1.00  0.00           C  
ATOM    838  O   SER    51      16.931  -4.658 -31.919  1.00  0.00           O  
ATOM    839  N   VAL    52      16.628  -6.443 -30.456  1.00  0.00           N  
ATOM    840  H   VAL    52      16.542  -6.676 -29.477  1.00  0.00           H  
ATOM    841  CA  VAL    52      17.106  -7.472 -31.389  1.00  0.00           C  
ATOM    842  HA  VAL    52      17.985  -7.047 -31.874  1.00  0.00           H  
ATOM    843  CB  VAL    52      17.565  -8.768 -30.659  1.00  0.00           C  
ATOM    844  HB  VAL    52      16.717  -9.260 -30.183  1.00  0.00           H  
ATOM    845  CG1 VAL    52      18.059  -9.838 -31.686  1.00  0.00           C  
ATOM    846 HG11 VAL    52      18.917  -9.506 -32.270  1.00  0.00           H  
ATOM    847 HG12 VAL    52      18.159 -10.786 -31.157  1.00  0.00           H  
ATOM    848 HG13 VAL    52      17.244  -9.980 -32.396  1.00  0.00           H  
ATOM    849  CG2 VAL    52      18.772  -8.602 -29.648  1.00  0.00           C  
ATOM    850 HG21 VAL    52      18.691  -7.769 -28.950  1.00  0.00           H  
ATOM    851 HG22 VAL    52      18.935  -9.516 -29.078  1.00  0.00           H  
ATOM    852 HG23 VAL    52      19.608  -8.302 -30.280  1.00  0.00           H  
ATOM    853  C   VAL    52      16.160  -7.778 -32.525  1.00  0.00           C  
ATOM    854  O   VAL    52      16.636  -7.719 -33.675  1.00  0.00           O  
ATOM    855  N   GLU    53      14.857  -7.781 -32.344  1.00  0.00           N  
ATOM    856  H   GLU    53      14.495  -7.655 -31.410  1.00  0.00           H  
ATOM    857  CA  GLU    53      14.050  -8.056 -33.463  1.00  0.00           C  
ATOM    858  HA  GLU    53      14.465  -8.872 -34.055  1.00  0.00           H  
ATOM    859  CB  GLU    53      12.596  -8.630 -33.141  1.00  0.00           C  
ATOM    860  HB2 GLU    53      12.118  -8.731 -34.115  1.00  0.00           H  
ATOM    861  HB3 GLU    53      12.603  -9.638 -32.726  1.00  0.00           H  
ATOM    862  CG  GLU    53      11.775  -7.778 -32.186  1.00  0.00           C  
ATOM    863  HG2 GLU    53      12.240  -7.773 -31.199  1.00  0.00           H  
ATOM    864  HG3 GLU    53      11.811  -6.728 -32.475  1.00  0.00           H  
ATOM    865  CD  GLU    53      10.270  -8.160 -32.022  1.00  0.00           C  
ATOM    866  OE1 GLU    53       9.352  -7.301 -31.992  1.00  0.00           O  
ATOM    867  OE2 GLU    53       9.945  -9.392 -31.891  1.00  0.00           O  
ATOM    868  C   GLU    53      13.874  -6.845 -34.431  1.00  0.00           C  
ATOM    869  O   GLU    53      13.877  -6.931 -35.653  1.00  0.00           O  
ATOM    870  N   SER    54      13.992  -5.649 -33.833  1.00  0.00           N  
ATOM    871  H   SER    54      14.128  -5.574 -32.835  1.00  0.00           H  
ATOM    872  CA  SER    54      14.028  -4.384 -34.611  1.00  0.00           C  
ATOM    873  HA  SER    54      13.139  -4.287 -35.234  1.00  0.00           H  
ATOM    874  CB  SER    54      13.937  -3.161 -33.685  1.00  0.00           C  
ATOM    875  HB2 SER    54      14.833  -3.056 -33.072  1.00  0.00           H  
ATOM    876  HB3 SER    54      13.925  -2.276 -34.320  1.00  0.00           H  
ATOM    877  OG  SER    54      12.702  -3.213 -33.093  1.00  0.00           O  
ATOM    878  HG  SER    54      12.753  -3.839 -32.366  1.00  0.00           H  
ATOM    879  C   SER    54      15.369  -4.321 -35.418  1.00  0.00           C  
ATOM    880  O   SER    54      15.329  -4.007 -36.601  1.00  0.00           O  
ATOM    881  N   GLN    55      16.476  -4.596 -34.795  1.00  0.00           N  
ATOM    882  H   GLN    55      16.453  -4.945 -33.847  1.00  0.00           H  
ATOM    883  CA  GLN    55      17.747  -4.630 -35.496  1.00  0.00           C  
ATOM    884  HA  GLN    55      17.856  -3.666 -35.993  1.00  0.00           H  
ATOM    885  CB  GLN    55      18.972  -4.799 -34.482  1.00  0.00           C  
ATOM    886  HB2 GLN    55      18.806  -3.998 -33.761  1.00  0.00           H  
ATOM    887  HB3 GLN    55      18.736  -5.705 -33.924  1.00  0.00           H  
ATOM    888  CG  GLN    55      20.359  -4.734 -35.113  1.00  0.00           C  
ATOM    889  HG2 GLN    55      21.079  -5.224 -34.457  1.00  0.00           H  
ATOM    890  HG3 GLN    55      20.341  -5.282 -36.055  1.00  0.00           H  
ATOM    891  CD  GLN    55      21.060  -3.435 -35.459  1.00  0.00           C  
ATOM    892  OE1 GLN    55      22.161  -3.345 -36.080  1.00  0.00           O  
ATOM    893  NE2 GLN    55      20.541  -2.314 -35.050  1.00  0.00           N  
ATOM    894 HE21 GLN    55      21.019  -1.451 -35.268  1.00  0.00           H  
ATOM    895 HE22 GLN    55      19.745  -2.378 -34.432  1.00  0.00           H  
ATOM    896  C   GLN    55      17.829  -5.592 -36.670  1.00  0.00           C  
ATOM    897  O   GLN    55      18.324  -5.334 -37.786  1.00  0.00           O  
ATOM    898  N   TYR    56      17.197  -6.792 -36.483  1.00  0.00           N  
ATOM    899  H   TYR    56      16.917  -6.981 -35.531  1.00  0.00           H  
ATOM    900  CA  TYR    56      16.967  -7.784 -37.596  1.00  0.00           C  
ATOM    901  HA  TYR    56      17.987  -8.094 -37.820  1.00  0.00           H  
ATOM    902  CB  TYR    56      16.255  -9.066 -37.145  1.00  0.00           C  
ATOM    903  HB2 TYR    56      15.753  -8.736 -36.236  1.00  0.00           H  
ATOM    904  HB3 TYR    56      15.586  -9.363 -37.953  1.00  0.00           H  
ATOM    905  CG  TYR    56      17.324 -10.177 -36.935  1.00  0.00           C  
ATOM    906  CD1 TYR    56      17.798 -10.330 -35.596  1.00  0.00           C  
ATOM    907  HD1 TYR    56      17.469  -9.750 -34.746  1.00  0.00           H  
ATOM    908  CE1 TYR    56      18.922 -11.134 -35.343  1.00  0.00           C  
ATOM    909  HE1 TYR    56      19.308 -11.241 -34.341  1.00  0.00           H  
ATOM    910  CZ  TYR    56      19.398 -11.889 -36.437  1.00  0.00           C  
ATOM    911  OH  TYR    56      20.418 -12.761 -36.281  1.00  0.00           O  
ATOM    912  HH  TYR    56      20.692 -12.840 -35.365  1.00  0.00           H  
ATOM    913  CE2 TYR    56      18.916 -11.873 -37.732  1.00  0.00           C  
ATOM    914  HE2 TYR    56      19.452 -12.400 -38.507  1.00  0.00           H  
ATOM    915  CD2 TYR    56      17.929 -10.919 -38.000  1.00  0.00           C  
ATOM    916  HD2 TYR    56      17.567 -10.708 -38.995  1.00  0.00           H  
ATOM    917  C   TYR    56      16.285  -7.253 -38.818  1.00  0.00           C  
ATOM    918  O   TYR    56      16.828  -7.360 -39.918  1.00  0.00           O  
ATOM    919  N   ALA    57      15.153  -6.585 -38.622  1.00  0.00           N  
ATOM    920  H   ALA    57      14.757  -6.759 -37.710  1.00  0.00           H  
ATOM    921  CA  ALA    57      14.399  -5.871 -39.644  1.00  0.00           C  
ATOM    922  HA  ALA    57      14.185  -6.553 -40.467  1.00  0.00           H  
ATOM    923  CB  ALA    57      13.037  -5.425 -39.001  1.00  0.00           C  
ATOM    924  HB1 ALA    57      12.298  -5.033 -39.700  1.00  0.00           H  
ATOM    925  HB2 ALA    57      12.593  -6.258 -38.456  1.00  0.00           H  
ATOM    926  HB3 ALA    57      13.129  -4.619 -38.273  1.00  0.00           H  
ATOM    927  C   ALA    57      15.223  -4.705 -40.210  1.00  0.00           C  
ATOM    928  O   ALA    57      15.179  -4.424 -41.415  1.00  0.00           O  
ATOM    929  N   ILE    58      16.064  -4.119 -39.369  1.00  0.00           N  
ATOM    930  H   ILE    58      15.878  -4.248 -38.385  1.00  0.00           H  
ATOM    931  CA  ILE    58      16.825  -2.935 -39.799  1.00  0.00           C  
ATOM    932  HA  ILE    58      16.119  -2.260 -40.282  1.00  0.00           H  
ATOM    933  CB  ILE    58      17.386  -2.114 -38.565  1.00  0.00           C  
ATOM    934  HB  ILE    58      17.798  -2.776 -37.803  1.00  0.00           H  
ATOM    935  CG2 ILE    58      18.593  -1.177 -38.888  1.00  0.00           C  
ATOM    936 HG21 ILE    58      19.446  -1.744 -39.260  1.00  0.00           H  
ATOM    937 HG22 ILE    58      18.256  -0.412 -39.589  1.00  0.00           H  
ATOM    938 HG23 ILE    58      19.054  -0.674 -38.038  1.00  0.00           H  
ATOM    939  CG1 ILE    58      16.349  -1.176 -37.937  1.00  0.00           C  
ATOM    940 HG12 ILE    58      16.188  -0.310 -38.579  1.00  0.00           H  
ATOM    941 HG13 ILE    58      15.374  -1.655 -37.853  1.00  0.00           H  
ATOM    942  CD1 ILE    58      16.624  -0.689 -36.547  1.00  0.00           C  
ATOM    943 HD11 ILE    58      15.750  -0.086 -36.301  1.00  0.00           H  
ATOM    944 HD12 ILE    58      16.753  -1.559 -35.902  1.00  0.00           H  
ATOM    945 HD13 ILE    58      17.594  -0.191 -36.536  1.00  0.00           H  
ATOM    946  C   ILE    58      17.954  -3.330 -40.725  1.00  0.00           C  
ATOM    947  O   ILE    58      18.172  -2.775 -41.814  1.00  0.00           O  
ATOM    948  N   ARG    59      18.857  -4.175 -40.326  1.00  0.00           N  
ATOM    949  H   ARG    59      18.723  -4.663 -39.452  1.00  0.00           H  
ATOM    950  CA  ARG    59      20.041  -4.607 -41.075  1.00  0.00           C  
ATOM    951  HA  ARG    59      20.280  -3.764 -41.724  1.00  0.00           H  
ATOM    952  CB  ARG    59      21.187  -5.063 -40.172  1.00  0.00           C  
ATOM    953  HB2 ARG    59      20.801  -5.949 -39.669  1.00  0.00           H  
ATOM    954  HB3 ARG    59      22.004  -5.372 -40.824  1.00  0.00           H  
ATOM    955  CG  ARG    59      21.624  -4.027 -39.029  1.00  0.00           C  
ATOM    956  HG2 ARG    59      20.729  -3.854 -38.431  1.00  0.00           H  
ATOM    957  HG3 ARG    59      22.454  -4.402 -38.429  1.00  0.00           H  
ATOM    958  CD  ARG    59      22.046  -2.634 -39.582  1.00  0.00           C  
ATOM    959  HD2 ARG    59      22.872  -2.734 -40.286  1.00  0.00           H  
ATOM    960  HD3 ARG    59      21.317  -2.247 -40.293  1.00  0.00           H  
ATOM    961  NE  ARG    59      22.411  -1.616 -38.541  1.00  0.00           N  
ATOM    962  HE  ARG    59      22.899  -2.011 -37.749  1.00  0.00           H  
ATOM    963  CZ  ARG    59      22.353  -0.276 -38.770  1.00  0.00           C  
ATOM    964  NH1 ARG    59      21.728   0.312 -39.748  1.00  0.00           N  
ATOM    965 HH11 ARG    59      21.398  -0.147 -40.585  1.00  0.00           H  
ATOM    966 HH12 ARG    59      21.845   1.312 -39.818  1.00  0.00           H  
ATOM    967  NH2 ARG    59      23.095   0.481 -38.019  1.00  0.00           N  
ATOM    968 HH21 ARG    59      23.480   0.051 -37.190  1.00  0.00           H  
ATOM    969 HH22 ARG    59      22.969   1.471 -38.176  1.00  0.00           H  
ATOM    970  C   ARG    59      19.750  -5.802 -42.111  1.00  0.00           C  
ATOM    971  O   ARG    59      20.250  -5.726 -43.228  1.00  0.00           O  
ATOM    972  N   LYS    60      18.930  -6.818 -41.791  1.00  0.00           N  
ATOM    973  H   LYS    60      18.353  -6.819 -40.963  1.00  0.00           H  
ATOM    974  CA  LYS    60      18.766  -8.028 -42.657  1.00  0.00           C  
ATOM    975  HA  LYS    60      19.661  -8.007 -43.279  1.00  0.00           H  
ATOM    976  CB  LYS    60      18.753  -9.300 -41.859  1.00  0.00           C  
ATOM    977  HB2 LYS    60      17.813  -9.292 -41.307  1.00  0.00           H  
ATOM    978  HB3 LYS    60      18.856 -10.139 -42.547  1.00  0.00           H  
ATOM    979  CG  LYS    60      19.857  -9.296 -40.810  1.00  0.00           C  
ATOM    980  HG2 LYS    60      19.908  -8.388 -40.210  1.00  0.00           H  
ATOM    981  HG3 LYS    60      19.721 -10.148 -40.144  1.00  0.00           H  
ATOM    982  CD  LYS    60      21.307  -9.558 -41.397  1.00  0.00           C  
ATOM    983  HD2 LYS    60      21.248 -10.526 -41.896  1.00  0.00           H  
ATOM    984  HD3 LYS    60      21.588  -8.690 -41.993  1.00  0.00           H  
ATOM    985  CE  LYS    60      22.320  -9.524 -40.281  1.00  0.00           C  
ATOM    986  HE2 LYS    60      22.183  -8.608 -39.706  1.00  0.00           H  
ATOM    987  HE3 LYS    60      22.084 -10.367 -39.631  1.00  0.00           H  
ATOM    988  NZ  LYS    60      23.638  -9.729 -40.765  1.00  0.00           N  
ATOM    989  HZ1 LYS    60      23.837 -10.566 -41.294  1.00  0.00           H  
ATOM    990  HZ2 LYS    60      23.921  -9.037 -41.445  1.00  0.00           H  
ATOM    991  HZ3 LYS    60      24.331  -9.717 -40.031  1.00  0.00           H  
ATOM    992  C   LYS    60      17.484  -7.918 -43.517  1.00  0.00           C  
ATOM    993  O   LYS    60      17.048  -8.876 -44.150  1.00  0.00           O  
ATOM    994  N   ASN    61      16.753  -6.803 -43.387  1.00  0.00           N  
ATOM    995  H   ASN    61      17.339  -6.091 -42.974  1.00  0.00           H  
ATOM    996  CA  ASN    61      15.455  -6.415 -43.994  1.00  0.00           C  
ATOM    997  HA  ASN    61      15.199  -5.396 -43.704  1.00  0.00           H  
ATOM    998  CB  ASN    61      15.709  -6.167 -45.446  1.00  0.00           C  
ATOM    999  HB2 ASN    61      15.566  -7.137 -45.923  1.00  0.00           H  
ATOM   1000  HB3 ASN    61      15.009  -5.454 -45.883  1.00  0.00           H  
ATOM   1001  CG  ASN    61      17.079  -5.707 -45.800  1.00  0.00           C  
ATOM   1002  OD1 ASN    61      17.853  -6.575 -46.281  1.00  0.00           O  
ATOM   1003  ND2 ASN    61      17.488  -4.544 -45.520  1.00  0.00           N  
ATOM   1004 HD21 ASN    61      18.493  -4.445 -45.538  1.00  0.00           H  
ATOM   1005 HD22 ASN    61      16.894  -4.017 -44.895  1.00  0.00           H  
ATOM   1006  C   ASN    61      14.209  -7.230 -43.675  1.00  0.00           C  
ATOM   1007  O   ASN    61      13.077  -6.732 -43.641  1.00  0.00           O  
ATOM   1008  N   LYS    62      14.295  -8.533 -43.489  1.00  0.00           N  
ATOM   1009  H   LYS    62      15.169  -8.998 -43.686  1.00  0.00           H  
ATOM   1010  CA  LYS    62      13.081  -9.410 -43.343  1.00  0.00           C  
ATOM   1011  HA  LYS    62      12.321  -9.100 -44.060  1.00  0.00           H  
ATOM   1012  CB  LYS    62      13.525 -10.891 -43.413  1.00  0.00           C  
ATOM   1013  HB2 LYS    62      14.298 -11.103 -42.675  1.00  0.00           H  
ATOM   1014  HB3 LYS    62      12.655 -11.527 -43.253  1.00  0.00           H  
ATOM   1015  CG  LYS    62      14.165 -11.281 -44.772  1.00  0.00           C  
ATOM   1016  HG2 LYS    62      13.474 -10.930 -45.539  1.00  0.00           H  
ATOM   1017  HG3 LYS    62      15.065 -10.753 -45.087  1.00  0.00           H  
ATOM   1018  CD  LYS    62      14.433 -12.822 -44.961  1.00  0.00           C  
ATOM   1019  HD2 LYS    62      15.040 -13.159 -44.121  1.00  0.00           H  
ATOM   1020  HD3 LYS    62      13.480 -13.293 -44.720  1.00  0.00           H  
ATOM   1021  CE  LYS    62      14.820 -13.242 -46.389  1.00  0.00           C  
ATOM   1022  HE2 LYS    62      14.148 -12.735 -47.081  1.00  0.00           H  
ATOM   1023  HE3 LYS    62      15.869 -13.005 -46.570  1.00  0.00           H  
ATOM   1024  NZ  LYS    62      14.682 -14.715 -46.531  1.00  0.00           N  
ATOM   1025  HZ1 LYS    62      13.686 -14.803 -46.673  1.00  0.00           H  
ATOM   1026  HZ2 LYS    62      15.202 -15.124 -47.295  1.00  0.00           H  
ATOM   1027  HZ3 LYS    62      14.894 -15.269 -45.713  1.00  0.00           H  
ATOM   1028  C   LYS    62      12.336  -9.200 -41.995  1.00  0.00           C  
ATOM   1029  O   LYS    62      12.946  -8.863 -41.019  1.00  0.00           O  
ATOM   1030  N   LEU    63      10.984  -9.388 -41.927  1.00  0.00           N  
ATOM   1031  H   LEU    63      10.570  -9.981 -42.632  1.00  0.00           H  
ATOM   1032  CA  LEU    63      10.112  -9.148 -40.808  1.00  0.00           C  
ATOM   1033  HA  LEU    63      10.408  -8.240 -40.284  1.00  0.00           H  
ATOM   1034  CB  LEU    63       8.684  -8.846 -41.259  1.00  0.00           C  
ATOM   1035  HB2 LEU    63       8.195  -9.739 -41.648  1.00  0.00           H  
ATOM   1036  HB3 LEU    63       8.115  -8.607 -40.361  1.00  0.00           H  
ATOM   1037  CG  LEU    63       8.395  -7.759 -42.307  1.00  0.00           C  
ATOM   1038  HG  LEU    63       8.895  -8.102 -43.213  1.00  0.00           H  
ATOM   1039  CD1 LEU    63       6.890  -7.606 -42.451  1.00  0.00           C  
ATOM   1040 HD11 LEU    63       6.577  -7.425 -41.423  1.00  0.00           H  
ATOM   1041 HD12 LEU    63       6.517  -6.824 -43.112  1.00  0.00           H  
ATOM   1042 HD13 LEU    63       6.401  -8.523 -42.780  1.00  0.00           H  
ATOM   1043  CD2 LEU    63       9.045  -6.450 -41.920  1.00  0.00           C  
ATOM   1044 HD21 LEU    63      10.125  -6.430 -42.068  1.00  0.00           H  
ATOM   1045 HD22 LEU    63       8.606  -5.642 -42.504  1.00  0.00           H  
ATOM   1046 HD23 LEU    63       8.880  -6.260 -40.859  1.00  0.00           H  
ATOM   1047  C   LEU    63      10.088 -10.330 -39.777  1.00  0.00           C  
ATOM   1048  O   LEU    63       9.029 -10.810 -39.426  1.00  0.00           O  
ATOM   1049  N   ILE    64      11.274 -10.871 -39.462  1.00  0.00           N  
ATOM   1050  H   ILE    64      12.097 -10.554 -39.953  1.00  0.00           H  
ATOM   1051  CA  ILE    64      11.465 -11.923 -38.460  1.00  0.00           C  
ATOM   1052  HA  ILE    64      10.765 -12.731 -38.673  1.00  0.00           H  
ATOM   1053  CB  ILE    64      12.940 -12.497 -38.595  1.00  0.00           C  
ATOM   1054  HB  ILE    64      13.561 -11.638 -38.341  1.00  0.00           H  
ATOM   1055  CG2 ILE    64      13.037 -13.622 -37.561  1.00  0.00           C  
ATOM   1056 HG21 ILE    64      12.383 -14.467 -37.775  1.00  0.00           H  
ATOM   1057 HG22 ILE    64      14.049 -13.933 -37.302  1.00  0.00           H  
ATOM   1058 HG23 ILE    64      12.631 -13.228 -36.629  1.00  0.00           H  
ATOM   1059  CG1 ILE    64      13.420 -12.954 -39.899  1.00  0.00           C  
ATOM   1060 HG12 ILE    64      12.859 -13.876 -40.059  1.00  0.00           H  
ATOM   1061 HG13 ILE    64      13.187 -12.167 -40.617  1.00  0.00           H  
ATOM   1062  CD1 ILE    64      14.930 -13.259 -39.958  1.00  0.00           C  
ATOM   1063 HD11 ILE    64      15.236 -13.913 -39.141  1.00  0.00           H  
ATOM   1064 HD12 ILE    64      15.119 -13.772 -40.901  1.00  0.00           H  
ATOM   1065 HD13 ILE    64      15.490 -12.329 -39.858  1.00  0.00           H  
ATOM   1066  C   ILE    64      11.284 -11.357 -37.050  1.00  0.00           C  
ATOM   1067  O   ILE    64      12.202 -10.769 -36.490  1.00  0.00           O  
ATOM   1068  N   THR    65      10.152 -11.613 -36.426  1.00  0.00           N  
ATOM   1069  H   THR    65       9.458 -12.021 -37.037  1.00  0.00           H  
ATOM   1070  CA  THR    65       9.760 -11.319 -35.014  1.00  0.00           C  
ATOM   1071  HA  THR    65      10.249 -10.409 -34.665  1.00  0.00           H  
ATOM   1072  CB  THR    65       8.219 -11.073 -34.925  1.00  0.00           C  
ATOM   1073  HB  THR    65       7.859 -11.312 -33.924  1.00  0.00           H  
ATOM   1074  CG2 THR    65       7.749  -9.636 -35.237  1.00  0.00           C  
ATOM   1075 HG21 THR    65       7.863  -9.474 -36.309  1.00  0.00           H  
ATOM   1076 HG22 THR    65       6.698  -9.510 -34.979  1.00  0.00           H  
ATOM   1077 HG23 THR    65       8.344  -8.857 -34.760  1.00  0.00           H  
ATOM   1078  OG1 THR    65       7.544 -12.008 -35.774  1.00  0.00           O  
ATOM   1079  HG1 THR    65       6.657 -12.048 -35.409  1.00  0.00           H  
ATOM   1080  C   THR    65      10.285 -12.474 -34.152  1.00  0.00           C  
ATOM   1081  O   THR    65      10.061 -13.671 -34.475  1.00  0.00           O  
ATOM   1082  N   LEU    66      10.745 -12.252 -32.903  1.00  0.00           N  
ATOM   1083  H   LEU    66      10.644 -11.360 -32.441  1.00  0.00           H  
ATOM   1084  CA  LEU    66      11.429 -13.297 -31.977  1.00  0.00           C  
ATOM   1085  HA  LEU    66      11.270 -14.246 -32.489  1.00  0.00           H  
ATOM   1086  CB  LEU    66      12.900 -12.949 -31.711  1.00  0.00           C  
ATOM   1087  HB2 LEU    66      13.013 -12.045 -31.113  1.00  0.00           H  
ATOM   1088  HB3 LEU    66      13.383 -13.763 -31.170  1.00  0.00           H  
ATOM   1089  CG  LEU    66      13.653 -12.735 -33.082  1.00  0.00           C  
ATOM   1090  HG  LEU    66      13.223 -11.938 -33.688  1.00  0.00           H  
ATOM   1091  CD1 LEU    66      15.096 -12.266 -32.896  1.00  0.00           C  
ATOM   1092 HD11 LEU    66      15.497 -11.877 -33.832  1.00  0.00           H  
ATOM   1093 HD12 LEU    66      15.054 -11.440 -32.185  1.00  0.00           H  
ATOM   1094 HD13 LEU    66      15.749 -13.053 -32.520  1.00  0.00           H  
ATOM   1095  CD2 LEU    66      13.582 -14.011 -33.870  1.00  0.00           C  
ATOM   1096 HD21 LEU    66      14.203 -14.061 -34.764  1.00  0.00           H  
ATOM   1097 HD22 LEU    66      13.773 -14.905 -33.277  1.00  0.00           H  
ATOM   1098 HD23 LEU    66      12.576 -14.224 -34.230  1.00  0.00           H  
ATOM   1099  C   LEU    66      10.746 -13.539 -30.638  1.00  0.00           C  
ATOM   1100  O   LEU    66       9.859 -12.756 -30.301  1.00  0.00           O  
ATOM   1101  N   SER    67      10.980 -14.704 -29.987  1.00  0.00           N  
ATOM   1102  H   SER    67      11.600 -15.444 -30.284  1.00  0.00           H  
ATOM   1103  CA  SER    67      10.217 -15.167 -28.846  1.00  0.00           C  
ATOM   1104  HA  SER    67       9.175 -14.846 -28.876  1.00  0.00           H  
ATOM   1105  CB  SER    67      10.197 -16.713 -28.922  1.00  0.00           C  
ATOM   1106  HB2 SER    67       9.599 -16.985 -29.792  1.00  0.00           H  
ATOM   1107  HB3 SER    67      11.209 -17.041 -29.158  1.00  0.00           H  
ATOM   1108  OG  SER    67       9.687 -17.378 -27.791  1.00  0.00           O  
ATOM   1109  HG  SER    67       8.766 -17.564 -27.990  1.00  0.00           H  
ATOM   1110  C   SER    67      10.877 -14.780 -27.511  1.00  0.00           C  
ATOM   1111  O   SER    67      11.863 -15.374 -27.119  1.00  0.00           O  
ATOM   1112  N   GLU    68      10.215 -13.832 -26.820  1.00  0.00           N  
ATOM   1113  H   GLU    68       9.291 -13.601 -27.156  1.00  0.00           H  
ATOM   1114  CA  GLU    68      10.486 -13.499 -25.424  1.00  0.00           C  
ATOM   1115  HA  GLU    68      11.505 -13.113 -25.437  1.00  0.00           H  
ATOM   1116  CB  GLU    68       9.467 -12.408 -25.015  1.00  0.00           C  
ATOM   1117  HB2 GLU    68       8.456 -12.755 -25.224  1.00  0.00           H  
ATOM   1118  HB3 GLU    68       9.438 -12.340 -23.928  1.00  0.00           H  
ATOM   1119  CG  GLU    68       9.879 -11.040 -25.541  1.00  0.00           C  
ATOM   1120  HG2 GLU    68       9.661 -10.360 -24.718  1.00  0.00           H  
ATOM   1121  HG3 GLU    68      10.952 -11.040 -25.733  1.00  0.00           H  
ATOM   1122  CD  GLU    68       9.044 -10.508 -26.730  1.00  0.00           C  
ATOM   1123  OE1 GLU    68       9.517  -9.762 -27.584  1.00  0.00           O  
ATOM   1124  OE2 GLU    68       7.859 -10.884 -26.861  1.00  0.00           O  
ATOM   1125  C   GLU    68      10.416 -14.694 -24.517  1.00  0.00           C  
ATOM   1126  O   GLU    68      11.170 -14.748 -23.522  1.00  0.00           O  
ATOM   1127  N   GLN    69       9.471 -15.575 -24.723  1.00  0.00           N  
ATOM   1128  H   GLN    69       8.976 -15.437 -25.592  1.00  0.00           H  
ATOM   1129  CA  GLN    69       9.278 -16.773 -23.956  1.00  0.00           C  
ATOM   1130  HA  GLN    69       9.204 -16.505 -22.902  1.00  0.00           H  
ATOM   1131  CB  GLN    69       7.941 -17.422 -24.471  1.00  0.00           C  
ATOM   1132  HB2 GLN    69       7.112 -16.716 -24.516  1.00  0.00           H  
ATOM   1133  HB3 GLN    69       8.077 -17.704 -25.515  1.00  0.00           H  
ATOM   1134  CG  GLN    69       7.610 -18.675 -23.634  1.00  0.00           C  
ATOM   1135  HG2 GLN    69       6.948 -19.306 -24.227  1.00  0.00           H  
ATOM   1136  HG3 GLN    69       8.456 -19.342 -23.467  1.00  0.00           H  
ATOM   1137  CD  GLN    69       6.914 -18.347 -22.342  1.00  0.00           C  
ATOM   1138  OE1 GLN    69       5.823 -17.789 -22.212  1.00  0.00           O  
ATOM   1139  NE2 GLN    69       7.343 -18.964 -21.253  1.00  0.00           N  
ATOM   1140 HE21 GLN    69       6.843 -18.719 -20.411  1.00  0.00           H  
ATOM   1141 HE22 GLN    69       8.029 -19.706 -21.251  1.00  0.00           H  
ATOM   1142  C   GLN    69      10.454 -17.754 -23.818  1.00  0.00           C  
ATOM   1143  O   GLN    69      10.765 -18.360 -22.794  1.00  0.00           O  
ATOM   1144  N   GLU    70      11.148 -17.751 -24.945  1.00  0.00           N  
ATOM   1145  H   GLU    70      10.917 -17.106 -25.687  1.00  0.00           H  
ATOM   1146  CA  GLU    70      12.355 -18.599 -25.078  1.00  0.00           C  
ATOM   1147  HA  GLU    70      12.086 -19.625 -24.828  1.00  0.00           H  
ATOM   1148  CB  GLU    70      12.790 -18.642 -26.566  1.00  0.00           C  
ATOM   1149  HB2 GLU    70      11.934 -18.887 -27.195  1.00  0.00           H  
ATOM   1150  HB3 GLU    70      13.099 -17.638 -26.857  1.00  0.00           H  
ATOM   1151  CG  GLU    70      13.939 -19.644 -26.918  1.00  0.00           C  
ATOM   1152  HG2 GLU    70      14.373 -19.317 -27.863  1.00  0.00           H  
ATOM   1153  HG3 GLU    70      14.693 -19.584 -26.134  1.00  0.00           H  
ATOM   1154  CD  GLU    70      13.570 -21.101 -27.072  1.00  0.00           C  
ATOM   1155  OE1 GLU    70      13.431 -21.568 -28.265  1.00  0.00           O  
ATOM   1156  OE2 GLU    70      13.272 -21.776 -26.043  1.00  0.00           O  
ATOM   1157  C   GLU    70      13.472 -18.112 -24.088  1.00  0.00           C  
ATOM   1158  O   GLU    70      14.151 -18.921 -23.424  1.00  0.00           O  
ATOM   1159  N   LEU    71      13.554 -16.803 -23.861  1.00  0.00           N  
ATOM   1160  H   LEU    71      12.763 -16.282 -24.213  1.00  0.00           H  
ATOM   1161  CA  LEU    71      14.368 -16.159 -22.828  1.00  0.00           C  
ATOM   1162  HA  LEU    71      15.265 -16.774 -22.906  1.00  0.00           H  
ATOM   1163  CB  LEU    71      14.889 -14.765 -23.370  1.00  0.00           C  
ATOM   1164  HB2 LEU    71      15.210 -14.873 -24.406  1.00  0.00           H  
ATOM   1165  HB3 LEU    71      13.989 -14.150 -23.419  1.00  0.00           H  
ATOM   1166  CG  LEU    71      15.913 -13.996 -22.547  1.00  0.00           C  
ATOM   1167  HG  LEU    71      15.527 -13.818 -21.544  1.00  0.00           H  
ATOM   1168  CD1 LEU    71      17.311 -14.622 -22.551  1.00  0.00           C  
ATOM   1169 HD11 LEU    71      17.878 -14.200 -21.721  1.00  0.00           H  
ATOM   1170 HD12 LEU    71      17.245 -15.709 -22.583  1.00  0.00           H  
ATOM   1171 HD13 LEU    71      17.747 -14.418 -23.529  1.00  0.00           H  
ATOM   1172  CD2 LEU    71      16.173 -12.641 -23.109  1.00  0.00           C  
ATOM   1173 HD21 LEU    71      15.226 -12.112 -22.997  1.00  0.00           H  
ATOM   1174 HD22 LEU    71      16.928 -12.058 -22.581  1.00  0.00           H  
ATOM   1175 HD23 LEU    71      16.300 -12.735 -24.188  1.00  0.00           H  
ATOM   1176  C   LEU    71      13.819 -16.225 -21.436  1.00  0.00           C  
ATOM   1177  O   LEU    71      14.552 -16.734 -20.594  1.00  0.00           O  
ATOM   1178  N   VAL    72      12.518 -15.797 -21.220  1.00  0.00           N  
ATOM   1179  H   VAL    72      12.025 -15.397 -22.006  1.00  0.00           H  
ATOM   1180  CA  VAL    72      11.960 -15.872 -19.875  1.00  0.00           C  
ATOM   1181  HA  VAL    72      12.522 -15.200 -19.226  1.00  0.00           H  
ATOM   1182  CB  VAL    72      10.540 -15.321 -19.891  1.00  0.00           C  
ATOM   1183  HB  VAL    72       9.873 -15.839 -20.579  1.00  0.00           H  
ATOM   1184  CG1 VAL    72       9.889 -15.478 -18.517  1.00  0.00           C  
ATOM   1185 HG11 VAL    72      10.338 -14.711 -17.886  1.00  0.00           H  
ATOM   1186 HG12 VAL    72       8.805 -15.400 -18.607  1.00  0.00           H  
ATOM   1187 HG13 VAL    72      10.036 -16.429 -18.004  1.00  0.00           H  
ATOM   1188  CG2 VAL    72      10.445 -13.865 -20.333  1.00  0.00           C  
ATOM   1189 HG21 VAL    72      11.012 -13.725 -21.253  1.00  0.00           H  
ATOM   1190 HG22 VAL    72       9.456 -13.556 -20.672  1.00  0.00           H  
ATOM   1191 HG23 VAL    72      10.852 -13.185 -19.585  1.00  0.00           H  
ATOM   1192  C   VAL    72      12.050 -17.314 -19.314  1.00  0.00           C  
ATOM   1193  O   VAL    72      12.550 -17.550 -18.230  1.00  0.00           O  
ATOM   1194  N   ASP    73      11.741 -18.396 -20.104  1.00  0.00           N  
ATOM   1195  H   ASP    73      11.313 -18.231 -21.003  1.00  0.00           H  
ATOM   1196  CA  ASP    73      12.037 -19.818 -19.770  1.00  0.00           C  
ATOM   1197  HA  ASP    73      11.387 -19.945 -18.905  1.00  0.00           H  
ATOM   1198  CB  ASP    73      11.712 -20.791 -20.916  1.00  0.00           C  
ATOM   1199  HB2 ASP    73      12.147 -20.466 -21.861  1.00  0.00           H  
ATOM   1200  HB3 ASP    73      12.175 -21.753 -20.698  1.00  0.00           H  
ATOM   1201  CG  ASP    73      10.171 -21.083 -21.098  1.00  0.00           C  
ATOM   1202  OD1 ASP    73       9.388 -20.896 -20.148  1.00  0.00           O  
ATOM   1203  OD2 ASP    73       9.821 -21.450 -22.237  1.00  0.00           O  
ATOM   1204  C   ASP    73      13.389 -20.141 -19.307  1.00  0.00           C  
ATOM   1205  O   ASP    73      13.482 -20.704 -18.232  1.00  0.00           O  
ATOM   1206  N   CYX    74      14.416 -19.945 -20.126  1.00  0.00           N  
ATOM   1207  H   CYX    74      14.263 -19.521 -21.030  1.00  0.00           H  
ATOM   1208  CA  CYX    74      15.776 -20.466 -19.900  1.00  0.00           C  
ATOM   1209  HA  CYX    74      15.668 -21.391 -19.334  1.00  0.00           H  
ATOM   1210  CB  CYX    74      16.383 -20.963 -21.236  1.00  0.00           C  
ATOM   1211  HB2 CYX    74      16.609 -20.063 -21.808  1.00  0.00           H  
ATOM   1212  HB3 CYX    74      17.315 -21.476 -20.999  1.00  0.00           H  
ATOM   1213  SG  CYX    74      15.568 -22.240 -22.201  1.00  0.00           S  
ATOM   1214  C   CYX    74      16.704 -19.546 -19.249  1.00  0.00           C  
ATOM   1215  O   CYX    74      17.691 -19.946 -18.622  1.00  0.00           O  
ATOM   1216  N   SER    75      16.586 -18.207 -19.275  1.00  0.00           N  
ATOM   1217  H   SER    75      15.703 -17.926 -19.677  1.00  0.00           H  
ATOM   1218  CA  SER    75      17.412 -17.195 -18.627  1.00  0.00           C  
ATOM   1219  HA  SER    75      18.392 -17.221 -19.102  1.00  0.00           H  
ATOM   1220  CB  SER    75      16.963 -15.814 -19.014  1.00  0.00           C  
ATOM   1221  HB2 SER    75      16.985 -15.731 -20.100  1.00  0.00           H  
ATOM   1222  HB3 SER    75      15.941 -15.641 -18.677  1.00  0.00           H  
ATOM   1223  OG  SER    75      17.671 -14.760 -18.526  1.00  0.00           O  
ATOM   1224  HG  SER    75      18.611 -14.933 -18.622  1.00  0.00           H  
ATOM   1225  C   SER    75      17.651 -17.386 -17.218  1.00  0.00           C  
ATOM   1226  O   SER    75      16.764 -17.345 -16.350  1.00  0.00           O  
ATOM   1227  N   PHE    76      18.897 -17.526 -16.857  1.00  0.00           N  
ATOM   1228  H   PHE    76      19.625 -17.487 -17.557  1.00  0.00           H  
ATOM   1229  CA  PHE    76      19.335 -17.943 -15.535  1.00  0.00           C  
ATOM   1230  HA  PHE    76      18.377 -18.165 -15.065  1.00  0.00           H  
ATOM   1231  CB  PHE    76      20.207 -19.266 -15.626  1.00  0.00           C  
ATOM   1232  HB2 PHE    76      19.689 -20.025 -16.214  1.00  0.00           H  
ATOM   1233  HB3 PHE    76      21.155 -18.876 -15.998  1.00  0.00           H  
ATOM   1234  CG  PHE    76      20.598 -19.896 -14.314  1.00  0.00           C  
ATOM   1235  CD1 PHE    76      19.631 -20.037 -13.268  1.00  0.00           C  
ATOM   1236  HD1 PHE    76      18.628 -19.637 -13.263  1.00  0.00           H  
ATOM   1237  CE1 PHE    76      19.988 -20.717 -12.051  1.00  0.00           C  
ATOM   1238  HE1 PHE    76      19.191 -20.781 -11.326  1.00  0.00           H  
ATOM   1239  CZ  PHE    76      21.255 -21.277 -11.906  1.00  0.00           C  
ATOM   1240  HZ  PHE    76      21.491 -21.919 -11.070  1.00  0.00           H  
ATOM   1241  CE2 PHE    76      22.187 -21.060 -12.907  1.00  0.00           C  
ATOM   1242  HE2 PHE    76      23.166 -21.503 -12.795  1.00  0.00           H  
ATOM   1243  CD2 PHE    76      21.894 -20.356 -14.122  1.00  0.00           C  
ATOM   1244  HD2 PHE    76      22.648 -20.217 -14.883  1.00  0.00           H  
ATOM   1245  C   PHE    76      20.021 -16.874 -14.613  1.00  0.00           C  
ATOM   1246  O   PHE    76      19.965 -16.904 -13.368  1.00  0.00           O  
ATOM   1247  N   LYS    77      20.521 -15.780 -15.194  1.00  0.00           N  
ATOM   1248  H   LYS    77      20.352 -15.739 -16.189  1.00  0.00           H  
ATOM   1249  CA  LYS    77      21.025 -14.524 -14.376  1.00  0.00           C  
ATOM   1250  HA  LYS    77      21.428 -14.787 -13.398  1.00  0.00           H  
ATOM   1251  CB  LYS    77      22.095 -13.807 -15.294  1.00  0.00           C  
ATOM   1252  HB2 LYS    77      21.689 -13.676 -16.297  1.00  0.00           H  
ATOM   1253  HB3 LYS    77      22.425 -12.809 -15.006  1.00  0.00           H  
ATOM   1254  CG  LYS    77      23.414 -14.618 -15.258  1.00  0.00           C  
ATOM   1255  HG2 LYS    77      23.825 -14.745 -14.256  1.00  0.00           H  
ATOM   1256  HG3 LYS    77      23.209 -15.585 -15.718  1.00  0.00           H  
ATOM   1257  CD  LYS    77      24.432 -14.045 -16.227  1.00  0.00           C  
ATOM   1258  HD2 LYS    77      24.065 -14.213 -17.240  1.00  0.00           H  
ATOM   1259  HD3 LYS    77      24.585 -12.983 -16.037  1.00  0.00           H  
ATOM   1260  CE  LYS    77      25.818 -14.721 -16.221  1.00  0.00           C  
ATOM   1261  HE2 LYS    77      25.695 -15.798 -16.336  1.00  0.00           H  
ATOM   1262  HE3 LYS    77      26.338 -14.241 -17.050  1.00  0.00           H  
ATOM   1263  NZ  LYS    77      26.517 -14.335 -14.957  1.00  0.00           N  
ATOM   1264  HZ1 LYS    77      25.970 -13.641 -14.467  1.00  0.00           H  
ATOM   1265  HZ2 LYS    77      26.610 -15.147 -14.364  1.00  0.00           H  
ATOM   1266  HZ3 LYS    77      27.425 -13.923 -15.119  1.00  0.00           H  
ATOM   1267  C   LYS    77      19.943 -13.591 -14.011  1.00  0.00           C  
ATOM   1268  O   LYS    77      20.270 -12.648 -13.305  1.00  0.00           O  
ATOM   1269  N   ASN    78      18.695 -13.863 -14.469  1.00  0.00           N  
ATOM   1270  H   ASN    78      18.695 -14.691 -15.047  1.00  0.00           H  
ATOM   1271  CA  ASN    78      17.421 -13.139 -14.247  1.00  0.00           C  
ATOM   1272  HA  ASN    78      17.606 -12.256 -13.635  1.00  0.00           H  
ATOM   1273  CB  ASN    78      16.908 -12.575 -15.575  1.00  0.00           C  
ATOM   1274  HB2 ASN    78      16.567 -13.445 -16.136  1.00  0.00           H  
ATOM   1275  HB3 ASN    78      16.033 -11.963 -15.355  1.00  0.00           H  
ATOM   1276  CG  ASN    78      17.859 -11.729 -16.358  1.00  0.00           C  
ATOM   1277  OD1 ASN    78      18.391 -10.739 -15.829  1.00  0.00           O  
ATOM   1278  ND2 ASN    78      18.161 -12.012 -17.556  1.00  0.00           N  
ATOM   1279 HD21 ASN    78      19.043 -11.579 -17.794  1.00  0.00           H  
ATOM   1280 HD22 ASN    78      17.836 -12.891 -17.932  1.00  0.00           H  
ATOM   1281  C   ASN    78      16.422 -14.001 -13.537  1.00  0.00           C  
ATOM   1282  O   ASN    78      16.687 -15.098 -13.211  1.00  0.00           O  
ATOM   1283  N   TYR    79      15.209 -13.442 -13.229  1.00  0.00           N  
ATOM   1284  H   TYR    79      15.137 -12.441 -13.343  1.00  0.00           H  
ATOM   1285  CA  TYR    79      14.249 -13.988 -12.169  1.00  0.00           C  
ATOM   1286  HA  TYR    79      14.616 -14.994 -11.969  1.00  0.00           H  
ATOM   1287  CB  TYR    79      14.291 -13.119 -10.936  1.00  0.00           C  
ATOM   1288  HB2 TYR    79      13.698 -12.236 -11.175  1.00  0.00           H  
ATOM   1289  HB3 TYR    79      13.621 -13.534 -10.183  1.00  0.00           H  
ATOM   1290  CG  TYR    79      15.706 -12.791 -10.488  1.00  0.00           C  
ATOM   1291  CD1 TYR    79      16.218 -11.461 -10.563  1.00  0.00           C  
ATOM   1292  HD1 TYR    79      15.568 -10.701 -10.971  1.00  0.00           H  
ATOM   1293  CE1 TYR    79      17.632 -11.194 -10.309  1.00  0.00           C  
ATOM   1294  HE1 TYR    79      17.897 -10.173 -10.540  1.00  0.00           H  
ATOM   1295  CZ  TYR    79      18.414 -12.182  -9.839  1.00  0.00           C  
ATOM   1296  OH  TYR    79      19.689 -11.935  -9.312  1.00  0.00           O  
ATOM   1297  HH  TYR    79      20.192 -12.671  -8.956  1.00  0.00           H  
ATOM   1298  CE2 TYR    79      17.866 -13.529  -9.694  1.00  0.00           C  
ATOM   1299  HE2 TYR    79      18.429 -14.351  -9.278  1.00  0.00           H  
ATOM   1300  CD2 TYR    79      16.524 -13.794 -10.037  1.00  0.00           C  
ATOM   1301  HD2 TYR    79      16.187 -14.818  -9.979  1.00  0.00           H  
ATOM   1302  C   TYR    79      12.798 -14.135 -12.611  1.00  0.00           C  
ATOM   1303  O   TYR    79      11.782 -13.887 -11.883  1.00  0.00           O  
ATOM   1304  N   GLY    80      12.635 -14.440 -13.918  1.00  0.00           N  
ATOM   1305  H   GLY    80      13.446 -14.825 -14.381  1.00  0.00           H  
ATOM   1306  CA  GLY    80      11.271 -14.577 -14.585  1.00  0.00           C  
ATOM   1307  HA2 GLY    80      11.368 -14.850 -15.636  1.00  0.00           H  
ATOM   1308  HA3 GLY    80      10.830 -15.385 -14.001  1.00  0.00           H  
ATOM   1309  C   GLY    80      10.562 -13.160 -14.525  1.00  0.00           C  
ATOM   1310  O   GLY    80      11.079 -12.105 -14.881  1.00  0.00           O  
ATOM   1311  N   CYX    81       9.298 -13.199 -14.026  1.00  0.00           N  
ATOM   1312  H   CYX    81       8.918 -14.084 -13.722  1.00  0.00           H  
ATOM   1313  CA  CYX    81       8.578 -11.985 -13.592  1.00  0.00           C  
ATOM   1314  HA  CYX    81       8.467 -11.398 -14.504  1.00  0.00           H  
ATOM   1315  CB  CYX    81       7.142 -12.258 -13.177  1.00  0.00           C  
ATOM   1316  HB2 CYX    81       7.121 -12.549 -12.127  1.00  0.00           H  
ATOM   1317  HB3 CYX    81       6.558 -11.338 -13.152  1.00  0.00           H  
ATOM   1318  SG  CYX    81       6.151 -13.435 -14.149  1.00  0.00           S  
ATOM   1319  C   CYX    81       9.316 -11.137 -12.543  1.00  0.00           C  
ATOM   1320  O   CYX    81       9.213  -9.900 -12.540  1.00  0.00           O  
ATOM   1321  N   ASN    82      10.000 -11.753 -11.623  1.00  0.00           N  
ATOM   1322  H   ASN    82      10.171 -12.744 -11.718  1.00  0.00           H  
ATOM   1323  CA  ASN    82      10.707 -11.043 -10.562  1.00  0.00           C  
ATOM   1324  HA  ASN    82      10.035 -10.224 -10.307  1.00  0.00           H  
ATOM   1325  CB  ASN    82      10.891 -11.809  -9.237  1.00  0.00           C  
ATOM   1326  HB2 ASN    82      11.564 -12.650  -9.408  1.00  0.00           H  
ATOM   1327  HB3 ASN    82      11.296 -11.146  -8.473  1.00  0.00           H  
ATOM   1328  CG  ASN    82       9.726 -12.509  -8.584  1.00  0.00           C  
ATOM   1329  OD1 ASN    82       8.609 -12.598  -9.071  1.00  0.00           O  
ATOM   1330  ND2 ASN    82       9.917 -12.952  -7.390  1.00  0.00           N  
ATOM   1331 HD21 ASN    82       9.168 -13.352  -6.842  1.00  0.00           H  
ATOM   1332 HD22 ASN    82      10.873 -12.901  -7.070  1.00  0.00           H  
ATOM   1333  C   ASN    82      11.983 -10.301 -10.983  1.00  0.00           C  
ATOM   1334  O   ASN    82      12.928 -10.100 -10.169  1.00  0.00           O  
ATOM   1335  N   GLY    83      11.977  -9.831 -12.211  1.00  0.00           N  
ATOM   1336  H   GLY    83      11.215 -10.130 -12.803  1.00  0.00           H  
ATOM   1337  CA  GLY    83      12.781  -8.814 -12.757  1.00  0.00           C  
ATOM   1338  HA2 GLY    83      12.084  -8.192 -13.319  1.00  0.00           H  
ATOM   1339  HA3 GLY    83      13.196  -8.120 -12.026  1.00  0.00           H  
ATOM   1340  C   GLY    83      14.032  -9.386 -13.491  1.00  0.00           C  
ATOM   1341  O   GLY    83      14.200 -10.581 -13.418  1.00  0.00           O  
ATOM   1342  N   GLY    84      14.936  -8.564 -14.011  1.00  0.00           N  
ATOM   1343  H   GLY    84      14.762  -7.570 -13.972  1.00  0.00           H  
ATOM   1344  CA  GLY    84      16.208  -8.943 -14.500  1.00  0.00           C  
ATOM   1345  HA2 GLY    84      16.694  -9.409 -13.642  1.00  0.00           H  
ATOM   1346  HA3 GLY    84      16.138  -9.529 -15.417  1.00  0.00           H  
ATOM   1347  C   GLY    84      17.058  -7.686 -14.714  1.00  0.00           C  
ATOM   1348  O   GLY    84      16.880  -6.610 -14.177  1.00  0.00           O  
ATOM   1349  N   LEU    85      17.971  -7.759 -15.690  1.00  0.00           N  
ATOM   1350  H   LEU    85      18.290  -8.675 -15.972  1.00  0.00           H  
ATOM   1351  CA  LEU    85      18.870  -6.678 -16.071  1.00  0.00           C  
ATOM   1352  HA  LEU    85      18.313  -5.749 -15.945  1.00  0.00           H  
ATOM   1353  CB  LEU    85      20.241  -6.684 -15.268  1.00  0.00           C  
ATOM   1354  HB2 LEU    85      20.653  -7.691 -15.198  1.00  0.00           H  
ATOM   1355  HB3 LEU    85      20.895  -6.058 -15.874  1.00  0.00           H  
ATOM   1356  CG  LEU    85      20.099  -6.143 -13.826  1.00  0.00           C  
ATOM   1357  HG  LEU    85      19.401  -6.793 -13.299  1.00  0.00           H  
ATOM   1358  CD1 LEU    85      21.453  -6.266 -13.154  1.00  0.00           C  
ATOM   1359 HD11 LEU    85      21.799  -7.289 -13.301  1.00  0.00           H  
ATOM   1360 HD12 LEU    85      22.146  -5.755 -13.823  1.00  0.00           H  
ATOM   1361 HD13 LEU    85      21.503  -5.932 -12.118  1.00  0.00           H  
ATOM   1362  CD2 LEU    85      19.598  -4.694 -13.619  1.00  0.00           C  
ATOM   1363 HD21 LEU    85      19.549  -4.342 -12.588  1.00  0.00           H  
ATOM   1364 HD22 LEU    85      20.192  -4.046 -14.264  1.00  0.00           H  
ATOM   1365 HD23 LEU    85      18.600  -4.783 -14.047  1.00  0.00           H  
ATOM   1366  C   LEU    85      19.192  -6.783 -17.587  1.00  0.00           C  
ATOM   1367  O   LEU    85      19.305  -7.907 -18.198  1.00  0.00           O  
ATOM   1368  N   ILE    86      19.473  -5.624 -18.216  1.00  0.00           N  
ATOM   1369  H   ILE    86      19.715  -4.821 -17.653  1.00  0.00           H  
ATOM   1370  CA  ILE    86      19.617  -5.479 -19.710  1.00  0.00           C  
ATOM   1371  HA  ILE    86      18.855  -6.064 -20.227  1.00  0.00           H  
ATOM   1372  CB  ILE    86      19.316  -4.043 -20.129  1.00  0.00           C  
ATOM   1373  HB  ILE    86      19.985  -3.369 -19.594  1.00  0.00           H  
ATOM   1374  CG2 ILE    86      19.762  -3.889 -21.569  1.00  0.00           C  
ATOM   1375 HG21 ILE    86      19.237  -4.692 -22.086  1.00  0.00           H  
ATOM   1376 HG22 ILE    86      19.457  -2.896 -21.900  1.00  0.00           H  
ATOM   1377 HG23 ILE    86      20.846  -3.886 -21.682  1.00  0.00           H  
ATOM   1378  CG1 ILE    86      17.838  -3.733 -19.849  1.00  0.00           C  
ATOM   1379 HG12 ILE    86      17.224  -4.162 -20.640  1.00  0.00           H  
ATOM   1380 HG13 ILE    86      17.456  -4.134 -18.910  1.00  0.00           H  
ATOM   1381  CD1 ILE    86      17.557  -2.246 -19.704  1.00  0.00           C  
ATOM   1382 HD11 ILE    86      17.898  -1.664 -20.560  1.00  0.00           H  
ATOM   1383 HD12 ILE    86      16.504  -2.035 -19.520  1.00  0.00           H  
ATOM   1384 HD13 ILE    86      18.197  -1.971 -18.866  1.00  0.00           H  
ATOM   1385  C   ILE    86      20.871  -6.167 -20.237  1.00  0.00           C  
ATOM   1386  O   ILE    86      20.835  -6.943 -21.182  1.00  0.00           O  
ATOM   1387  N   ASN    87      22.022  -5.932 -19.600  1.00  0.00           N  
ATOM   1388  H   ASN    87      22.101  -5.307 -18.810  1.00  0.00           H  
ATOM   1389  CA  ASN    87      23.195  -6.786 -19.749  1.00  0.00           C  
ATOM   1390  HA  ASN    87      23.504  -6.649 -20.786  1.00  0.00           H  
ATOM   1391  CB  ASN    87      24.402  -6.105 -19.094  1.00  0.00           C  
ATOM   1392  HB2 ASN    87      25.302  -6.539 -19.532  1.00  0.00           H  
ATOM   1393  HB3 ASN    87      24.355  -5.072 -19.436  1.00  0.00           H  
ATOM   1394  CG  ASN    87      24.369  -6.047 -17.619  1.00  0.00           C  
ATOM   1395  OD1 ASN    87      23.561  -6.585 -16.919  1.00  0.00           O  
ATOM   1396  ND2 ASN    87      25.161  -5.205 -17.015  1.00  0.00           N  
ATOM   1397 HD21 ASN    87      25.055  -5.132 -16.013  1.00  0.00           H  
ATOM   1398 HD22 ASN    87      25.914  -4.734 -17.497  1.00  0.00           H  
ATOM   1399  C   ASN    87      23.132  -8.281 -19.480  1.00  0.00           C  
ATOM   1400  O   ASN    87      23.504  -9.046 -20.333  1.00  0.00           O  
ATOM   1401  N   ASN    88      22.439  -8.743 -18.417  1.00  0.00           N  
ATOM   1402  H   ASN    88      22.151  -8.052 -17.739  1.00  0.00           H  
ATOM   1403  CA  ASN    88      22.190 -10.209 -18.044  1.00  0.00           C  
ATOM   1404  HA  ASN    88      23.137 -10.746 -18.077  1.00  0.00           H  
ATOM   1405  CB  ASN    88      21.625 -10.327 -16.552  1.00  0.00           C  
ATOM   1406  HB2 ASN    88      20.907  -9.537 -16.333  1.00  0.00           H  
ATOM   1407  HB3 ASN    88      21.268 -11.351 -16.433  1.00  0.00           H  
ATOM   1408  CG  ASN    88      22.698 -10.234 -15.462  1.00  0.00           C  
ATOM   1409  OD1 ASN    88      23.936 -10.227 -15.699  1.00  0.00           O  
ATOM   1410  ND2 ASN    88      22.248  -9.983 -14.259  1.00  0.00           N  
ATOM   1411 HD21 ASN    88      22.908  -9.506 -13.662  1.00  0.00           H  
ATOM   1412 HD22 ASN    88      21.267  -9.926 -14.022  1.00  0.00           H  
ATOM   1413  C   ASN    88      21.243 -10.847 -19.063  1.00  0.00           C  
ATOM   1414  O   ASN    88      21.398 -12.027 -19.460  1.00  0.00           O  
ATOM   1415  N   ALA    89      20.182 -10.162 -19.540  1.00  0.00           N  
ATOM   1416  H   ALA    89      19.978  -9.256 -19.142  1.00  0.00           H  
ATOM   1417  CA  ALA    89      19.404 -10.626 -20.651  1.00  0.00           C  
ATOM   1418  HA  ALA    89      18.963 -11.560 -20.303  1.00  0.00           H  
ATOM   1419  CB  ALA    89      18.363  -9.509 -20.958  1.00  0.00           C  
ATOM   1420  HB1 ALA    89      17.769  -9.418 -20.048  1.00  0.00           H  
ATOM   1421  HB2 ALA    89      18.812  -8.569 -21.277  1.00  0.00           H  
ATOM   1422  HB3 ALA    89      17.721  -9.846 -21.771  1.00  0.00           H  
ATOM   1423  C   ALA    89      20.161 -10.915 -21.973  1.00  0.00           C  
ATOM   1424  O   ALA    89      19.702 -11.687 -22.778  1.00  0.00           O  
ATOM   1425  N   PHE    90      21.193 -10.098 -22.232  1.00  0.00           N  
ATOM   1426  H   PHE    90      21.533  -9.467 -21.521  1.00  0.00           H  
ATOM   1427  CA  PHE    90      22.014 -10.355 -23.426  1.00  0.00           C  
ATOM   1428  HA  PHE    90      21.432 -10.761 -24.254  1.00  0.00           H  
ATOM   1429  CB  PHE    90      22.649  -9.083 -23.959  1.00  0.00           C  
ATOM   1430  HB2 PHE    90      23.276  -8.552 -23.243  1.00  0.00           H  
ATOM   1431  HB3 PHE    90      23.389  -9.415 -24.687  1.00  0.00           H  
ATOM   1432  CG  PHE    90      21.681  -8.136 -24.611  1.00  0.00           C  
ATOM   1433  CD1 PHE    90      20.946  -8.456 -25.784  1.00  0.00           C  
ATOM   1434  HD1 PHE    90      20.960  -9.484 -26.116  1.00  0.00           H  
ATOM   1435  CE1 PHE    90      20.183  -7.494 -26.404  1.00  0.00           C  
ATOM   1436  HE1 PHE    90      19.587  -7.688 -27.284  1.00  0.00           H  
ATOM   1437  CZ  PHE    90      20.134  -6.200 -25.895  1.00  0.00           C  
ATOM   1438  HZ  PHE    90      19.497  -5.447 -26.337  1.00  0.00           H  
ATOM   1439  CE2 PHE    90      20.726  -5.876 -24.738  1.00  0.00           C  
ATOM   1440  HE2 PHE    90      20.504  -4.931 -24.264  1.00  0.00           H  
ATOM   1441  CD2 PHE    90      21.499  -6.825 -24.030  1.00  0.00           C  
ATOM   1442  HD2 PHE    90      21.879  -6.467 -23.085  1.00  0.00           H  
ATOM   1443  C   PHE    90      23.117 -11.485 -23.079  1.00  0.00           C  
ATOM   1444  O   PHE    90      23.463 -12.249 -23.945  1.00  0.00           O  
ATOM   1445  N   GLU    91      23.516 -11.555 -21.781  1.00  0.00           N  
ATOM   1446  H   GLU    91      23.471 -10.744 -21.180  1.00  0.00           H  
ATOM   1447  CA  GLU    91      24.476 -12.592 -21.404  1.00  0.00           C  
ATOM   1448  HA  GLU    91      25.410 -12.502 -21.959  1.00  0.00           H  
ATOM   1449  CB  GLU    91      24.964 -12.278 -19.965  1.00  0.00           C  
ATOM   1450  HB2 GLU    91      25.500 -11.333 -19.878  1.00  0.00           H  
ATOM   1451  HB3 GLU    91      24.105 -12.192 -19.299  1.00  0.00           H  
ATOM   1452  CG  GLU    91      26.018 -13.269 -19.394  1.00  0.00           C  
ATOM   1453  HG2 GLU    91      26.258 -12.991 -18.368  1.00  0.00           H  
ATOM   1454  HG3 GLU    91      25.596 -14.272 -19.324  1.00  0.00           H  
ATOM   1455  CD  GLU    91      27.312 -13.324 -20.209  1.00  0.00           C  
ATOM   1456  OE1 GLU    91      27.891 -14.449 -20.318  1.00  0.00           O  
ATOM   1457  OE2 GLU    91      27.727 -12.317 -20.767  1.00  0.00           O  
ATOM   1458  C   GLU    91      23.962 -14.015 -21.617  1.00  0.00           C  
ATOM   1459  O   GLU    91      24.718 -14.811 -22.151  1.00  0.00           O  
ATOM   1460  N   ASP    92      22.693 -14.256 -21.221  1.00  0.00           N  
ATOM   1461  H   ASP    92      22.109 -13.497 -20.899  1.00  0.00           H  
ATOM   1462  CA  ASP    92      22.038 -15.511 -21.349  1.00  0.00           C  
ATOM   1463  HA  ASP    92      22.557 -16.383 -20.951  1.00  0.00           H  
ATOM   1464  CB  ASP    92      20.689 -15.420 -20.600  1.00  0.00           C  
ATOM   1465  HB2 ASP    92      20.266 -14.422 -20.486  1.00  0.00           H  
ATOM   1466  HB3 ASP    92      19.957 -15.986 -21.176  1.00  0.00           H  
ATOM   1467  CG  ASP    92      20.839 -15.981 -19.107  1.00  0.00           C  
ATOM   1468  OD1 ASP    92      20.405 -15.282 -18.118  1.00  0.00           O  
ATOM   1469  OD2 ASP    92      21.213 -17.216 -18.973  1.00  0.00           O  
ATOM   1470  C   ASP    92      21.766 -15.832 -22.835  1.00  0.00           C  
ATOM   1471  O   ASP    92      21.916 -16.949 -23.245  1.00  0.00           O  
ATOM   1472  N   MET    93      21.348 -14.799 -23.603  1.00  0.00           N  
ATOM   1473  H   MET    93      21.112 -13.942 -23.125  1.00  0.00           H  
ATOM   1474  CA  MET    93      21.135 -14.899 -25.062  1.00  0.00           C  
ATOM   1475  HA  MET    93      20.287 -15.576 -25.158  1.00  0.00           H  
ATOM   1476  CB  MET    93      20.626 -13.503 -25.522  1.00  0.00           C  
ATOM   1477  HB2 MET    93      19.947 -13.079 -24.782  1.00  0.00           H  
ATOM   1478  HB3 MET    93      21.535 -12.903 -25.493  1.00  0.00           H  
ATOM   1479  CG  MET    93      19.966 -13.462 -26.902  1.00  0.00           C  
ATOM   1480  HG2 MET    93      20.615 -13.939 -27.636  1.00  0.00           H  
ATOM   1481  HG3 MET    93      19.020 -14.003 -26.889  1.00  0.00           H  
ATOM   1482  SD  MET    93      19.578 -11.741 -27.464  1.00  0.00           S  
ATOM   1483  CE  MET    93      18.156 -11.354 -26.326  1.00  0.00           C  
ATOM   1484  HE1 MET    93      17.538 -10.501 -26.606  1.00  0.00           H  
ATOM   1485  HE2 MET    93      17.507 -12.229 -26.369  1.00  0.00           H  
ATOM   1486  HE3 MET    93      18.427 -11.311 -25.272  1.00  0.00           H  
ATOM   1487  C   MET    93      22.274 -15.398 -25.871  1.00  0.00           C  
ATOM   1488  O   MET    93      22.062 -16.142 -26.788  1.00  0.00           O  
ATOM   1489  N   ILE    94      23.456 -14.890 -25.533  1.00  0.00           N  
ATOM   1490  H   ILE    94      23.488 -14.338 -24.687  1.00  0.00           H  
ATOM   1491  CA  ILE    94      24.753 -15.239 -26.136  1.00  0.00           C  
ATOM   1492  HA  ILE    94      24.594 -15.267 -27.214  1.00  0.00           H  
ATOM   1493  CB  ILE    94      25.768 -14.108 -25.868  1.00  0.00           C  
ATOM   1494  HB  ILE    94      25.719 -13.890 -24.801  1.00  0.00           H  
ATOM   1495  CG2 ILE    94      27.216 -14.468 -26.206  1.00  0.00           C  
ATOM   1496 HG21 ILE    94      27.959 -13.687 -26.047  1.00  0.00           H  
ATOM   1497 HG22 ILE    94      27.552 -15.268 -25.547  1.00  0.00           H  
ATOM   1498 HG23 ILE    94      27.126 -14.753 -27.254  1.00  0.00           H  
ATOM   1499  CG1 ILE    94      25.305 -12.860 -26.692  1.00  0.00           C  
ATOM   1500 HG12 ILE    94      25.478 -13.142 -27.730  1.00  0.00           H  
ATOM   1501 HG13 ILE    94      24.273 -12.605 -26.454  1.00  0.00           H  
ATOM   1502  CD1 ILE    94      26.121 -11.639 -26.289  1.00  0.00           C  
ATOM   1503 HD11 ILE    94      25.771 -10.739 -26.796  1.00  0.00           H  
ATOM   1504 HD12 ILE    94      25.964 -11.351 -25.249  1.00  0.00           H  
ATOM   1505 HD13 ILE    94      27.184 -11.776 -26.486  1.00  0.00           H  
ATOM   1506  C   ILE    94      25.230 -16.646 -25.740  1.00  0.00           C  
ATOM   1507  O   ILE    94      25.807 -17.390 -26.543  1.00  0.00           O  
ATOM   1508  N   GLU    95      24.905 -17.061 -24.545  1.00  0.00           N  
ATOM   1509  H   GLU    95      24.345 -16.500 -23.919  1.00  0.00           H  
ATOM   1510  CA  GLU    95      25.139 -18.465 -24.007  1.00  0.00           C  
ATOM   1511  HA  GLU    95      26.192 -18.679 -24.195  1.00  0.00           H  
ATOM   1512  CB  GLU    95      24.899 -18.456 -22.479  1.00  0.00           C  
ATOM   1513  HB2 GLU    95      25.770 -17.873 -22.181  1.00  0.00           H  
ATOM   1514  HB3 GLU    95      23.960 -17.932 -22.304  1.00  0.00           H  
ATOM   1515  CG  GLU    95      24.932 -19.830 -21.722  1.00  0.00           C  
ATOM   1516  HG2 GLU    95      25.019 -19.583 -20.663  1.00  0.00           H  
ATOM   1517  HG3 GLU    95      24.041 -20.411 -21.958  1.00  0.00           H  
ATOM   1518  CD  GLU    95      26.167 -20.705 -22.015  1.00  0.00           C  
ATOM   1519  OE1 GLU    95      27.178 -20.292 -22.657  1.00  0.00           O  
ATOM   1520  OE2 GLU    95      26.140 -21.901 -21.619  1.00  0.00           O  
ATOM   1521  C   GLU    95      24.179 -19.400 -24.684  1.00  0.00           C  
ATOM   1522  O   GLU    95      24.682 -20.494 -24.934  1.00  0.00           O  
ATOM   1523  N   LEU    96      22.905 -19.035 -24.872  1.00  0.00           N  
ATOM   1524  H   LEU    96      22.639 -18.112 -24.559  1.00  0.00           H  
ATOM   1525  CA  LEU    96      22.007 -19.961 -25.659  1.00  0.00           C  
ATOM   1526  HA  LEU    96      22.037 -20.928 -25.156  1.00  0.00           H  
ATOM   1527  CB  LEU    96      20.458 -19.563 -25.690  1.00  0.00           C  
ATOM   1528  HB2 LEU    96      20.381 -18.677 -26.320  1.00  0.00           H  
ATOM   1529  HB3 LEU    96      20.015 -20.383 -26.256  1.00  0.00           H  
ATOM   1530  CG  LEU    96      19.689 -19.540 -24.351  1.00  0.00           C  
ATOM   1531  HG  LEU    96      20.293 -19.126 -23.543  1.00  0.00           H  
ATOM   1532  CD1 LEU    96      18.469 -18.579 -24.557  1.00  0.00           C  
ATOM   1533 HD11 LEU    96      18.873 -17.587 -24.755  1.00  0.00           H  
ATOM   1534 HD12 LEU    96      17.828 -18.939 -25.362  1.00  0.00           H  
ATOM   1535 HD13 LEU    96      17.878 -18.572 -23.641  1.00  0.00           H  
ATOM   1536  CD2 LEU    96      18.946 -20.843 -23.893  1.00  0.00           C  
ATOM   1537 HD21 LEU    96      18.124 -21.031 -24.584  1.00  0.00           H  
ATOM   1538 HD22 LEU    96      19.667 -21.642 -24.064  1.00  0.00           H  
ATOM   1539 HD23 LEU    96      18.706 -20.772 -22.833  1.00  0.00           H  
ATOM   1540  C   LEU    96      22.399 -20.253 -27.098  1.00  0.00           C  
ATOM   1541  O   LEU    96      22.175 -21.349 -27.713  1.00  0.00           O  
ATOM   1542  N   GLY    97      23.043 -19.217 -27.747  1.00  0.00           N  
ATOM   1543  H   GLY    97      23.238 -18.449 -27.120  1.00  0.00           H  
ATOM   1544  CA  GLY    97      23.516 -19.112 -29.111  1.00  0.00           C  
ATOM   1545  HA2 GLY    97      24.359 -18.453 -29.321  1.00  0.00           H  
ATOM   1546  HA3 GLY    97      23.816 -20.113 -29.422  1.00  0.00           H  
ATOM   1547  C   GLY    97      22.366 -18.598 -30.060  1.00  0.00           C  
ATOM   1548  O   GLY    97      22.532 -18.525 -31.321  1.00  0.00           O  
ATOM   1549  N   GLY    98      21.214 -18.156 -29.480  1.00  0.00           N  
ATOM   1550  H   GLY    98      21.123 -18.194 -28.475  1.00  0.00           H  
ATOM   1551  CA  GLY    98      20.016 -17.524 -30.188  1.00  0.00           C  
ATOM   1552  HA2 GLY    98      20.097 -16.460 -29.967  1.00  0.00           H  
ATOM   1553  HA3 GLY    98      20.033 -17.841 -31.230  1.00  0.00           H  
ATOM   1554  C   GLY    98      18.709 -17.943 -29.567  1.00  0.00           C  
ATOM   1555  O   GLY    98      18.659 -18.600 -28.567  1.00  0.00           O  
ATOM   1556  N   ILE    99      17.636 -17.370 -30.130  1.00  0.00           N  
ATOM   1557  H   ILE    99      17.817 -16.833 -30.965  1.00  0.00           H  
ATOM   1558  CA  ILE    99      16.237 -17.518 -29.654  1.00  0.00           C  
ATOM   1559  HA  ILE    99      16.194 -18.330 -28.928  1.00  0.00           H  
ATOM   1560  CB  ILE    99      15.757 -16.327 -28.813  1.00  0.00           C  
ATOM   1561  HB  ILE    99      14.695 -16.402 -28.582  1.00  0.00           H  
ATOM   1562  CG2 ILE    99      16.499 -16.319 -27.497  1.00  0.00           C  
ATOM   1563 HG21 ILE    99      16.291 -17.213 -26.909  1.00  0.00           H  
ATOM   1564 HG22 ILE    99      17.574 -16.252 -27.668  1.00  0.00           H  
ATOM   1565 HG23 ILE    99      16.225 -15.591 -26.734  1.00  0.00           H  
ATOM   1566  CG1 ILE    99      15.995 -14.988 -29.584  1.00  0.00           C  
ATOM   1567 HG12 ILE    99      17.022 -14.902 -29.940  1.00  0.00           H  
ATOM   1568 HG13 ILE    99      15.282 -15.135 -30.396  1.00  0.00           H  
ATOM   1569  CD1 ILE    99      15.674 -13.617 -28.900  1.00  0.00           C  
ATOM   1570 HD11 ILE    99      16.148 -13.440 -27.934  1.00  0.00           H  
ATOM   1571 HD12 ILE    99      16.102 -12.878 -29.577  1.00  0.00           H  
ATOM   1572 HD13 ILE    99      14.600 -13.474 -28.784  1.00  0.00           H  
ATOM   1573  C   ILE    99      15.303 -17.800 -30.877  1.00  0.00           C  
ATOM   1574  O   ILE    99      15.676 -17.626 -32.025  1.00  0.00           O  
ATOM   1575  N   CYX   100      14.152 -18.474 -30.587  1.00  0.00           N  
ATOM   1576  H   CYX   100      14.091 -18.851 -29.652  1.00  0.00           H  
ATOM   1577  CA  CYX   100      13.241 -19.013 -31.519  1.00  0.00           C  
ATOM   1578  HA  CYX   100      13.751 -19.610 -32.275  1.00  0.00           H  
ATOM   1579  CB  CYX   100      12.359 -20.042 -30.764  1.00  0.00           C  
ATOM   1580  HB2 CYX   100      12.915 -20.975 -30.672  1.00  0.00           H  
ATOM   1581  HB3 CYX   100      12.063 -19.774 -29.750  1.00  0.00           H  
ATOM   1582  SG  CYX   100      10.901 -20.560 -31.759  1.00  0.00           S  
ATOM   1583  C   CYX   100      12.471 -17.819 -32.090  1.00  0.00           C  
ATOM   1584  O   CYX   100      12.276 -16.820 -31.374  1.00  0.00           O  
ATOM   1585  N   PRO   101      11.889 -17.893 -33.327  1.00  0.00           N  
ATOM   1586  CD  PRO   101      12.243 -18.787 -34.399  1.00  0.00           C  
ATOM   1587  HD2 PRO   101      12.154 -19.826 -34.079  1.00  0.00           H  
ATOM   1588  HD3 PRO   101      13.275 -18.634 -34.715  1.00  0.00           H  
ATOM   1589  CG  PRO   101      11.109 -18.516 -35.443  1.00  0.00           C  
ATOM   1590  HG2 PRO   101      10.203 -19.079 -35.219  1.00  0.00           H  
ATOM   1591  HG3 PRO   101      11.528 -18.630 -36.443  1.00  0.00           H  
ATOM   1592  CB  PRO   101      10.817 -16.994 -35.277  1.00  0.00           C  
ATOM   1593  HB2 PRO   101       9.829 -16.780 -35.684  1.00  0.00           H  
ATOM   1594  HB3 PRO   101      11.540 -16.340 -35.766  1.00  0.00           H  
ATOM   1595  CA  PRO   101      10.949 -16.901 -33.739  1.00  0.00           C  
ATOM   1596  HA  PRO   101      11.351 -15.905 -33.554  1.00  0.00           H  
ATOM   1597  C   PRO   101       9.611 -16.891 -32.967  1.00  0.00           C  
ATOM   1598  O   PRO   101       9.092 -17.879 -32.429  1.00  0.00           O  
ATOM   1599  N   ASP   102       9.024 -15.707 -33.005  1.00  0.00           N  
ATOM   1600  H   ASP   102       9.519 -14.856 -33.229  1.00  0.00           H  
ATOM   1601  CA  ASP   102       7.614 -15.546 -32.605  1.00  0.00           C  
ATOM   1602  HA  ASP   102       7.468 -16.040 -31.644  1.00  0.00           H  
ATOM   1603  CB  ASP   102       7.239 -14.085 -32.373  1.00  0.00           C  
ATOM   1604  HB2 ASP   102       8.130 -13.519 -32.103  1.00  0.00           H  
ATOM   1605  HB3 ASP   102       6.958 -13.581 -33.297  1.00  0.00           H  
ATOM   1606  CG  ASP   102       6.235 -13.732 -31.305  1.00  0.00           C  
ATOM   1607  OD1 ASP   102       5.439 -14.585 -30.925  1.00  0.00           O  
ATOM   1608  OD2 ASP   102       6.215 -12.665 -30.728  1.00  0.00           O  
ATOM   1609  C   ASP   102       6.629 -16.236 -33.581  1.00  0.00           C  
ATOM   1610  O   ASP   102       6.905 -16.366 -34.773  1.00  0.00           O  
ATOM   1611  N   GLY   103       5.414 -16.526 -33.049  1.00  0.00           N  
ATOM   1612  H   GLY   103       5.278 -16.230 -32.093  1.00  0.00           H  
ATOM   1613  CA  GLY   103       4.471 -17.402 -33.731  1.00  0.00           C  
ATOM   1614  HA2 GLY   103       3.524 -17.308 -33.200  1.00  0.00           H  
ATOM   1615  HA3 GLY   103       4.236 -16.970 -34.704  1.00  0.00           H  
ATOM   1616  C   GLY   103       4.935 -18.894 -33.770  1.00  0.00           C  
ATOM   1617  O   GLY   103       4.089 -19.809 -33.769  1.00  0.00           O  
ATOM   1618  N   ASP   104       6.242 -19.213 -33.768  1.00  0.00           N  
ATOM   1619  H   ASP   104       6.959 -18.529 -33.964  1.00  0.00           H  
ATOM   1620  CA  ASP   104       6.645 -20.594 -33.576  1.00  0.00           C  
ATOM   1621  HA  ASP   104       5.910 -21.238 -34.060  1.00  0.00           H  
ATOM   1622  CB  ASP   104       7.997 -20.865 -34.354  1.00  0.00           C  
ATOM   1623  HB2 ASP   104       8.774 -20.184 -34.007  1.00  0.00           H  
ATOM   1624  HB3 ASP   104       8.347 -21.839 -34.011  1.00  0.00           H  
ATOM   1625  CG  ASP   104       7.974 -20.800 -35.890  1.00  0.00           C  
ATOM   1626  OD1 ASP   104       7.324 -19.929 -36.486  1.00  0.00           O  
ATOM   1627  OD2 ASP   104       8.579 -21.677 -36.517  1.00  0.00           O  
ATOM   1628  C   ASP   104       6.830 -21.014 -32.095  1.00  0.00           C  
ATOM   1629  O   ASP   104       6.529 -22.134 -31.803  1.00  0.00           O  
ATOM   1630  N   TYR   105       7.166 -20.012 -31.236  1.00  0.00           N  
ATOM   1631  H   TYR   105       7.561 -19.164 -31.616  1.00  0.00           H  
ATOM   1632  CA  TYR   105       6.942 -20.178 -29.764  1.00  0.00           C  
ATOM   1633  HA  TYR   105       6.150 -20.927 -29.747  1.00  0.00           H  
ATOM   1634  CB  TYR   105       8.144 -20.800 -29.047  1.00  0.00           C  
ATOM   1635  HB2 TYR   105       8.350 -21.789 -29.457  1.00  0.00           H  
ATOM   1636  HB3 TYR   105       9.024 -20.181 -29.223  1.00  0.00           H  
ATOM   1637  CG  TYR   105       7.954 -21.067 -27.561  1.00  0.00           C  
ATOM   1638  CD1 TYR   105       9.081 -20.746 -26.726  1.00  0.00           C  
ATOM   1639  HD1 TYR   105       9.957 -20.331 -27.202  1.00  0.00           H  
ATOM   1640  CE1 TYR   105       9.049 -21.067 -25.349  1.00  0.00           C  
ATOM   1641  HE1 TYR   105       9.861 -20.856 -24.669  1.00  0.00           H  
ATOM   1642  CZ  TYR   105       7.884 -21.717 -24.869  1.00  0.00           C  
ATOM   1643  OH  TYR   105       7.787 -22.032 -23.569  1.00  0.00           O  
ATOM   1644  HH  TYR   105       8.614 -21.793 -23.143  1.00  0.00           H  
ATOM   1645  CE2 TYR   105       6.869 -22.138 -25.703  1.00  0.00           C  
ATOM   1646  HE2 TYR   105       6.011 -22.577 -25.217  1.00  0.00           H  
ATOM   1647  CD2 TYR   105       6.850 -21.808 -27.088  1.00  0.00           C  
ATOM   1648  HD2 TYR   105       6.019 -22.224 -27.638  1.00  0.00           H  
ATOM   1649  C   TYR   105       6.313 -18.971 -29.043  1.00  0.00           C  
ATOM   1650  O   TYR   105       6.956 -18.099 -28.512  1.00  0.00           O  
ATOM   1651  N   PRO   106       4.915 -18.844 -29.024  1.00  0.00           N  
ATOM   1652  CD  PRO   106       3.991 -19.737 -29.703  1.00  0.00           C  
ATOM   1653  HD2 PRO   106       3.916 -20.641 -29.099  1.00  0.00           H  
ATOM   1654  HD3 PRO   106       4.440 -19.955 -30.673  1.00  0.00           H  
ATOM   1655  CG  PRO   106       2.816 -18.838 -30.002  1.00  0.00           C  
ATOM   1656  HG2 PRO   106       1.944 -19.492 -30.045  1.00  0.00           H  
ATOM   1657  HG3 PRO   106       2.966 -18.384 -30.982  1.00  0.00           H  
ATOM   1658  CB  PRO   106       2.731 -17.759 -28.828  1.00  0.00           C  
ATOM   1659  HB2 PRO   106       2.082 -18.169 -28.054  1.00  0.00           H  
ATOM   1660  HB3 PRO   106       2.368 -16.816 -29.236  1.00  0.00           H  
ATOM   1661  CA  PRO   106       4.203 -17.739 -28.347  1.00  0.00           C  
ATOM   1662  HA  PRO   106       4.660 -16.806 -28.676  1.00  0.00           H  
ATOM   1663  C   PRO   106       4.328 -17.657 -26.832  1.00  0.00           C  
ATOM   1664  O   PRO   106       4.732 -18.578 -26.217  1.00  0.00           O  
ATOM   1665  N   TYR   107       4.051 -16.440 -26.289  1.00  0.00           N  
ATOM   1666  H   TYR   107       3.898 -15.712 -26.973  1.00  0.00           H  
ATOM   1667  CA  TYR   107       4.201 -16.114 -24.906  1.00  0.00           C  
ATOM   1668  HA  TYR   107       4.862 -16.885 -24.510  1.00  0.00           H  
ATOM   1669  CB  TYR   107       4.785 -14.687 -24.844  1.00  0.00           C  
ATOM   1670  HB2 TYR   107       5.826 -14.754 -25.158  1.00  0.00           H  
ATOM   1671  HB3 TYR   107       4.152 -14.097 -25.506  1.00  0.00           H  
ATOM   1672  CG  TYR   107       4.815 -14.008 -23.457  1.00  0.00           C  
ATOM   1673  CD1 TYR   107       5.966 -14.040 -22.684  1.00  0.00           C  
ATOM   1674  HD1 TYR   107       6.655 -14.842 -22.906  1.00  0.00           H  
ATOM   1675  CE1 TYR   107       5.955 -13.365 -21.483  1.00  0.00           C  
ATOM   1676  HE1 TYR   107       6.805 -13.352 -20.817  1.00  0.00           H  
ATOM   1677  CZ  TYR   107       4.883 -12.556 -21.086  1.00  0.00           C  
ATOM   1678  OH  TYR   107       4.838 -11.859 -19.907  1.00  0.00           O  
ATOM   1679  HH  TYR   107       4.123 -11.219 -19.905  1.00  0.00           H  
ATOM   1680  CE2 TYR   107       3.765 -12.467 -21.941  1.00  0.00           C  
ATOM   1681  HE2 TYR   107       2.895 -11.889 -21.665  1.00  0.00           H  
ATOM   1682  CD2 TYR   107       3.716 -13.204 -23.140  1.00  0.00           C  
ATOM   1683  HD2 TYR   107       2.916 -13.241 -23.865  1.00  0.00           H  
ATOM   1684  C   TYR   107       2.886 -16.273 -24.043  1.00  0.00           C  
ATOM   1685  O   TYR   107       1.908 -15.617 -24.390  1.00  0.00           O  
ATOM   1686  N   VAL   108       2.883 -16.998 -22.904  1.00  0.00           N  
ATOM   1687  H   VAL   108       3.666 -17.574 -22.627  1.00  0.00           H  
ATOM   1688  CA  VAL   108       1.801 -16.937 -21.796  1.00  0.00           C  
ATOM   1689  HA  VAL   108       1.030 -16.261 -22.165  1.00  0.00           H  
ATOM   1690  CB  VAL   108       1.142 -18.356 -21.487  1.00  0.00           C  
ATOM   1691  HB  VAL   108       1.883 -19.099 -21.195  1.00  0.00           H  
ATOM   1692  CG1 VAL   108      -0.067 -18.182 -20.510  1.00  0.00           C  
ATOM   1693 HG11 VAL   108       0.197 -17.552 -19.660  1.00  0.00           H  
ATOM   1694 HG12 VAL   108      -0.882 -17.692 -21.042  1.00  0.00           H  
ATOM   1695 HG13 VAL   108      -0.374 -19.209 -20.310  1.00  0.00           H  
ATOM   1696  CG2 VAL   108       0.437 -18.903 -22.758  1.00  0.00           C  
ATOM   1697 HG21 VAL   108       1.162 -18.922 -23.571  1.00  0.00           H  
ATOM   1698 HG22 VAL   108       0.043 -19.885 -22.498  1.00  0.00           H  
ATOM   1699 HG23 VAL   108      -0.311 -18.263 -23.225  1.00  0.00           H  
ATOM   1700  C   VAL   108       2.318 -16.364 -20.497  1.00  0.00           C  
ATOM   1701  O   VAL   108       3.365 -16.729 -20.009  1.00  0.00           O  
ATOM   1702  N   SER   109       1.615 -15.360 -19.944  1.00  0.00           N  
ATOM   1703  H   SER   109       0.727 -15.083 -20.338  1.00  0.00           H  
ATOM   1704  CA  SER   109       1.981 -14.673 -18.720  1.00  0.00           C  
ATOM   1705  HA  SER   109       3.022 -14.354 -18.763  1.00  0.00           H  
ATOM   1706  CB  SER   109       1.207 -13.419 -18.622  1.00  0.00           C  
ATOM   1707  HB2 SER   109       1.343 -12.836 -19.533  1.00  0.00           H  
ATOM   1708  HB3 SER   109       0.159 -13.718 -18.621  1.00  0.00           H  
ATOM   1709  OG  SER   109       1.371 -12.749 -17.426  1.00  0.00           O  
ATOM   1710  HG  SER   109       0.873 -13.158 -16.715  1.00  0.00           H  
ATOM   1711  C   SER   109       2.048 -15.492 -17.399  1.00  0.00           C  
ATOM   1712  O   SER   109       3.006 -15.377 -16.649  1.00  0.00           O  
ATOM   1713  N   ASP   110       1.071 -16.317 -17.124  1.00  0.00           N  
ATOM   1714  H   ASP   110       0.365 -16.294 -17.845  1.00  0.00           H  
ATOM   1715  CA  ASP   110       0.743 -16.903 -15.775  1.00  0.00           C  
ATOM   1716  HA  ASP   110       1.473 -16.461 -15.096  1.00  0.00           H  
ATOM   1717  CB  ASP   110      -0.641 -16.324 -15.382  1.00  0.00           C  
ATOM   1718  HB2 ASP   110      -1.400 -16.933 -15.873  1.00  0.00           H  
ATOM   1719  HB3 ASP   110      -0.675 -16.481 -14.304  1.00  0.00           H  
ATOM   1720  CG  ASP   110      -0.843 -14.805 -15.555  1.00  0.00           C  
ATOM   1721  OD1 ASP   110      -2.034 -14.463 -15.722  1.00  0.00           O  
ATOM   1722  OD2 ASP   110       0.119 -13.954 -15.564  1.00  0.00           O  
ATOM   1723  C   ASP   110       0.804 -18.487 -15.681  1.00  0.00           C  
ATOM   1724  O   ASP   110       0.867 -18.935 -14.560  1.00  0.00           O  
ATOM   1725  N   ALA   111       1.088 -19.173 -16.783  1.00  0.00           N  
ATOM   1726  H   ALA   111       1.145 -18.610 -17.619  1.00  0.00           H  
ATOM   1727  CA  ALA   111       1.621 -20.566 -16.812  1.00  0.00           C  
ATOM   1728  HA  ALA   111       0.937 -21.163 -16.209  1.00  0.00           H  
ATOM   1729  CB  ALA   111       1.571 -21.070 -18.201  1.00  0.00           C  
ATOM   1730  HB1 ALA   111       0.546 -21.024 -18.570  1.00  0.00           H  
ATOM   1731  HB2 ALA   111       2.312 -20.584 -18.834  1.00  0.00           H  
ATOM   1732  HB3 ALA   111       1.922 -22.102 -18.228  1.00  0.00           H  
ATOM   1733  C   ALA   111       3.011 -20.619 -16.240  1.00  0.00           C  
ATOM   1734  O   ALA   111       3.873 -19.732 -16.500  1.00  0.00           O  
ATOM   1735  N   PRO   112       3.418 -21.747 -15.665  1.00  0.00           N  
ATOM   1736  CD  PRO   112       2.574 -22.897 -15.237  1.00  0.00           C  
ATOM   1737  HD2 PRO   112       2.313 -23.496 -16.109  1.00  0.00           H  
ATOM   1738  HD3 PRO   112       1.689 -22.593 -14.677  1.00  0.00           H  
ATOM   1739  CG  PRO   112       3.406 -23.774 -14.331  1.00  0.00           C  
ATOM   1740  HG2 PRO   112       3.674 -24.736 -14.767  1.00  0.00           H  
ATOM   1741  HG3 PRO   112       2.927 -24.089 -13.404  1.00  0.00           H  
ATOM   1742  CB  PRO   112       4.594 -22.883 -13.927  1.00  0.00           C  
ATOM   1743  HB2 PRO   112       5.404 -23.499 -13.537  1.00  0.00           H  
ATOM   1744  HB3 PRO   112       4.353 -22.141 -13.166  1.00  0.00           H  
ATOM   1745  CA  PRO   112       4.767 -21.938 -15.150  1.00  0.00           C  
ATOM   1746  HA  PRO   112       5.067 -20.968 -14.752  1.00  0.00           H  
ATOM   1747  C   PRO   112       5.733 -22.346 -16.252  1.00  0.00           C  
ATOM   1748  O   PRO   112       5.375 -22.793 -17.338  1.00  0.00           O  
ATOM   1749  N   ASN   113       7.073 -22.177 -16.085  1.00  0.00           N  
ATOM   1750  H   ASN   113       7.359 -21.786 -15.198  1.00  0.00           H  
ATOM   1751  CA  ASN   113       8.139 -22.175 -17.121  1.00  0.00           C  
ATOM   1752  HA  ASN   113       7.625 -21.945 -18.054  1.00  0.00           H  
ATOM   1753  CB  ASN   113       9.144 -21.020 -16.891  1.00  0.00           C  
ATOM   1754  HB2 ASN   113       9.416 -21.094 -15.838  1.00  0.00           H  
ATOM   1755  HB3 ASN   113      10.025 -21.004 -17.533  1.00  0.00           H  
ATOM   1756  CG  ASN   113       8.428 -19.621 -16.959  1.00  0.00           C  
ATOM   1757  OD1 ASN   113       8.119 -18.919 -16.016  1.00  0.00           O  
ATOM   1758  ND2 ASN   113       8.076 -19.230 -18.149  1.00  0.00           N  
ATOM   1759 HD21 ASN   113       7.688 -18.310 -18.301  1.00  0.00           H  
ATOM   1760 HD22 ASN   113       8.332 -19.729 -18.989  1.00  0.00           H  
ATOM   1761  C   ASN   113       8.785 -23.530 -17.429  1.00  0.00           C  
ATOM   1762  O   ASN   113       8.732 -24.406 -16.566  1.00  0.00           O  
ATOM   1763  N   LEU   114       9.323 -23.666 -18.647  1.00  0.00           N  
ATOM   1764  H   LEU   114       9.383 -22.885 -19.284  1.00  0.00           H  
ATOM   1765  CA  LEU   114      10.139 -24.809 -18.942  1.00  0.00           C  
ATOM   1766  HA  LEU   114      10.678 -25.234 -18.095  1.00  0.00           H  
ATOM   1767  CB  LEU   114       9.192 -25.995 -19.233  1.00  0.00           C  
ATOM   1768  HB2 LEU   114       8.569 -26.193 -18.361  1.00  0.00           H  
ATOM   1769  HB3 LEU   114       8.487 -25.703 -20.012  1.00  0.00           H  
ATOM   1770  CG  LEU   114       9.839 -27.367 -19.632  1.00  0.00           C  
ATOM   1771  HG  LEU   114      10.542 -27.244 -20.456  1.00  0.00           H  
ATOM   1772  CD1 LEU   114      10.597 -28.002 -18.490  1.00  0.00           C  
ATOM   1773 HD11 LEU   114      10.961 -28.978 -18.811  1.00  0.00           H  
ATOM   1774 HD12 LEU   114      11.594 -27.580 -18.361  1.00  0.00           H  
ATOM   1775 HD13 LEU   114      10.013 -27.999 -17.569  1.00  0.00           H  
ATOM   1776  CD2 LEU   114       8.797 -28.333 -20.101  1.00  0.00           C  
ATOM   1777 HD21 LEU   114       9.372 -29.113 -20.599  1.00  0.00           H  
ATOM   1778 HD22 LEU   114       8.194 -28.917 -19.406  1.00  0.00           H  
ATOM   1779 HD23 LEU   114       8.142 -27.906 -20.861  1.00  0.00           H  
ATOM   1780  C   LEU   114      11.133 -24.617 -20.118  1.00  0.00           C  
ATOM   1781  O   LEU   114      10.837 -24.193 -21.261  1.00  0.00           O  
ATOM   1782  N   CYX   115      12.392 -24.850 -19.884  1.00  0.00           N  
ATOM   1783  H   CYX   115      12.711 -25.080 -18.953  1.00  0.00           H  
ATOM   1784  CA  CYX   115      13.493 -24.629 -20.803  1.00  0.00           C  
ATOM   1785  HA  CYX   115      13.128 -23.851 -21.473  1.00  0.00           H  
ATOM   1786  CB  CYX   115      14.793 -24.268 -20.064  1.00  0.00           C  
ATOM   1787  HB2 CYX   115      14.640 -23.379 -19.452  1.00  0.00           H  
ATOM   1788  HB3 CYX   115      14.994 -25.068 -19.352  1.00  0.00           H  
ATOM   1789  SG  CYX   115      16.182 -23.864 -21.181  1.00  0.00           S  
ATOM   1790  C   CYX   115      13.720 -25.894 -21.690  1.00  0.00           C  
ATOM   1791  O   CYX   115      14.584 -26.703 -21.446  1.00  0.00           O  
ATOM   1792  N   ASN   116      12.843 -26.064 -22.669  1.00  0.00           N  
ATOM   1793  H   ASN   116      12.186 -25.325 -22.876  1.00  0.00           H  
ATOM   1794  CA  ASN   116      13.019 -27.101 -23.671  1.00  0.00           C  
ATOM   1795  HA  ASN   116      13.517 -27.916 -23.146  1.00  0.00           H  
ATOM   1796  CB  ASN   116      11.642 -27.510 -24.174  1.00  0.00           C  
ATOM   1797  HB2 ASN   116      10.911 -27.800 -23.418  1.00  0.00           H  
ATOM   1798  HB3 ASN   116      11.196 -26.644 -24.664  1.00  0.00           H  
ATOM   1799  CG  ASN   116      11.718 -28.681 -25.131  1.00  0.00           C  
ATOM   1800  OD1 ASN   116      12.048 -28.494 -26.301  1.00  0.00           O  
ATOM   1801  ND2 ASN   116      11.635 -29.912 -24.617  1.00  0.00           N  
ATOM   1802 HD21 ASN   116      11.736 -30.723 -25.211  1.00  0.00           H  
ATOM   1803 HD22 ASN   116      11.740 -29.946 -23.613  1.00  0.00           H  
ATOM   1804  C   ASN   116      13.979 -26.555 -24.685  1.00  0.00           C  
ATOM   1805  O   ASN   116      13.801 -25.510 -25.208  1.00  0.00           O  
ATOM   1806  N   ILE   117      15.007 -27.322 -24.955  1.00  0.00           N  
ATOM   1807  H   ILE   117      15.113 -28.239 -24.546  1.00  0.00           H  
ATOM   1808  CA  ILE   117      16.150 -26.953 -25.932  1.00  0.00           C  
ATOM   1809  HA  ILE   117      16.046 -25.882 -26.104  1.00  0.00           H  
ATOM   1810  CB  ILE   117      17.455 -27.148 -25.096  1.00  0.00           C  
ATOM   1811  HB  ILE   117      17.385 -28.188 -24.776  1.00  0.00           H  
ATOM   1812  CG2 ILE   117      18.765 -27.080 -25.904  1.00  0.00           C  
ATOM   1813 HG21 ILE   117      19.651 -27.459 -25.396  1.00  0.00           H  
ATOM   1814 HG22 ILE   117      18.667 -27.694 -26.800  1.00  0.00           H  
ATOM   1815 HG23 ILE   117      18.944 -26.050 -26.212  1.00  0.00           H  
ATOM   1816  CG1 ILE   117      17.565 -26.274 -23.868  1.00  0.00           C  
ATOM   1817 HG12 ILE   117      17.361 -25.242 -24.154  1.00  0.00           H  
ATOM   1818 HG13 ILE   117      16.782 -26.568 -23.170  1.00  0.00           H  
ATOM   1819  CD1 ILE   117      19.010 -26.285 -23.195  1.00  0.00           C  
ATOM   1820 HD11 ILE   117      18.955 -25.926 -22.168  1.00  0.00           H  
ATOM   1821 HD12 ILE   117      19.520 -27.226 -22.992  1.00  0.00           H  
ATOM   1822 HD13 ILE   117      19.684 -25.649 -23.770  1.00  0.00           H  
ATOM   1823  C   ILE   117      15.963 -27.775 -27.238  1.00  0.00           C  
ATOM   1824  O   ILE   117      16.778 -27.577 -28.128  1.00  0.00           O  
ATOM   1825  N   ASP   118      15.013 -28.698 -27.353  1.00  0.00           N  
ATOM   1826  H   ASP   118      14.389 -28.929 -26.593  1.00  0.00           H  
ATOM   1827  CA  ASP   118      14.685 -29.263 -28.658  1.00  0.00           C  
ATOM   1828  HA  ASP   118      15.608 -29.242 -29.239  1.00  0.00           H  
ATOM   1829  CB  ASP   118      14.180 -30.735 -28.432  1.00  0.00           C  
ATOM   1830  HB2 ASP   118      13.432 -30.715 -27.638  1.00  0.00           H  
ATOM   1831  HB3 ASP   118      13.728 -31.147 -29.334  1.00  0.00           H  
ATOM   1832  CG  ASP   118      15.233 -31.670 -27.883  1.00  0.00           C  
ATOM   1833  OD1 ASP   118      16.445 -31.328 -28.027  1.00  0.00           O  
ATOM   1834  OD2 ASP   118      14.942 -32.771 -27.377  1.00  0.00           O  
ATOM   1835  C   ASP   118      13.648 -28.458 -29.491  1.00  0.00           C  
ATOM   1836  O   ASP   118      13.511 -28.730 -30.686  1.00  0.00           O  
ATOM   1837  N   ARG   119      12.900 -27.512 -28.957  1.00  0.00           N  
ATOM   1838  H   ARG   119      12.739 -27.646 -27.969  1.00  0.00           H  
ATOM   1839  CA  ARG   119      11.861 -26.784 -29.651  1.00  0.00           C  
ATOM   1840  HA  ARG   119      11.238 -27.578 -30.065  1.00  0.00           H  
ATOM   1841  CB  ARG   119      10.931 -26.071 -28.648  1.00  0.00           C  
ATOM   1842  HB2 ARG   119      10.094 -25.525 -29.084  1.00  0.00           H  
ATOM   1843  HB3 ARG   119      10.519 -26.899 -28.071  1.00  0.00           H  
ATOM   1844  CG  ARG   119      11.719 -25.138 -27.667  1.00  0.00           C  
ATOM   1845  HG2 ARG   119      12.422 -25.749 -27.100  1.00  0.00           H  
ATOM   1846  HG3 ARG   119      12.118 -24.303 -28.243  1.00  0.00           H  
ATOM   1847  CD  ARG   119      10.633 -24.515 -26.730  1.00  0.00           C  
ATOM   1848  HD2 ARG   119       9.979 -23.940 -27.386  1.00  0.00           H  
ATOM   1849  HD3 ARG   119      10.089 -25.338 -26.265  1.00  0.00           H  
ATOM   1850  NE  ARG   119      11.256 -23.591 -25.786  1.00  0.00           N  
ATOM   1851  HE  ARG   119      11.956 -22.973 -26.172  1.00  0.00           H  
ATOM   1852  CZ  ARG   119      11.140 -23.502 -24.533  1.00  0.00           C  
ATOM   1853  NH1 ARG   119      10.292 -24.149 -23.836  1.00  0.00           N  
ATOM   1854 HH11 ARG   119       9.641 -24.673 -24.404  1.00  0.00           H  
ATOM   1855 HH12 ARG   119      10.144 -23.949 -22.858  1.00  0.00           H  
ATOM   1856  NH2 ARG   119      11.873 -22.722 -23.854  1.00  0.00           N  
ATOM   1857 HH21 ARG   119      12.562 -22.224 -24.400  1.00  0.00           H  
ATOM   1858 HH22 ARG   119      11.528 -22.309 -23.000  1.00  0.00           H  
ATOM   1859  C   ARG   119      12.326 -25.855 -30.801  1.00  0.00           C  
ATOM   1860  O   ARG   119      13.443 -25.337 -30.758  1.00  0.00           O  
ATOM   1861  N   CYX   120      11.439 -25.539 -31.728  1.00  0.00           N  
ATOM   1862  H   CYX   120      10.463 -25.749 -31.572  1.00  0.00           H  
ATOM   1863  CA  CYX   120      11.639 -24.730 -32.923  1.00  0.00           C  
ATOM   1864  HA  CYX   120      10.745 -24.794 -33.544  1.00  0.00           H  
ATOM   1865  CB  CYX   120      11.753 -23.266 -32.620  1.00  0.00           C  
ATOM   1866  HB2 CYX   120      12.739 -23.130 -32.175  1.00  0.00           H  
ATOM   1867  HB3 CYX   120      11.718 -22.777 -33.593  1.00  0.00           H  
ATOM   1868  SG  CYX   120      10.521 -22.582 -31.510  1.00  0.00           S  
ATOM   1869  C   CYX   120      12.808 -25.140 -33.813  1.00  0.00           C  
ATOM   1870  O   CYX   120      13.926 -25.248 -33.434  1.00  0.00           O  
ATOM   1871  N   THR   121      12.525 -25.358 -35.114  1.00  0.00           N  
ATOM   1872  H   THR   121      11.746 -24.818 -35.462  1.00  0.00           H  
ATOM   1873  CA  THR   121      13.570 -25.886 -36.011  1.00  0.00           C  
ATOM   1874  HA  THR   121      14.260 -26.556 -35.498  1.00  0.00           H  
ATOM   1875  CB  THR   121      12.884 -26.487 -37.216  1.00  0.00           C  
ATOM   1876  HB  THR   121      13.701 -26.697 -37.906  1.00  0.00           H  
ATOM   1877  CG2 THR   121      12.190 -27.775 -36.870  1.00  0.00           C  
ATOM   1878 HG21 THR   121      12.950 -28.472 -36.517  1.00  0.00           H  
ATOM   1879 HG22 THR   121      11.367 -27.561 -36.188  1.00  0.00           H  
ATOM   1880 HG23 THR   121      11.746 -28.197 -37.772  1.00  0.00           H  
ATOM   1881  OG1 THR   121      11.783 -25.741 -37.727  1.00  0.00           O  
ATOM   1882  HG1 THR   121      12.277 -25.039 -38.156  1.00  0.00           H  
ATOM   1883  C   THR   121      14.452 -24.755 -36.484  1.00  0.00           C  
ATOM   1884  O   THR   121      15.458 -25.056 -37.056  1.00  0.00           O  
ATOM   1885  N   GLU   122      14.190 -23.473 -36.194  1.00  0.00           N  
ATOM   1886  H   GLU   122      13.310 -23.308 -35.728  1.00  0.00           H  
ATOM   1887  CA  GLU   122      15.080 -22.279 -36.448  1.00  0.00           C  
ATOM   1888  HA  GLU   122      15.949 -22.583 -37.032  1.00  0.00           H  
ATOM   1889  CB  GLU   122      14.169 -21.331 -37.187  1.00  0.00           C  
ATOM   1890  HB2 GLU   122      13.173 -21.309 -36.745  1.00  0.00           H  
ATOM   1891  HB3 GLU   122      14.612 -20.344 -37.324  1.00  0.00           H  
ATOM   1892  CG  GLU   122      13.841 -21.657 -38.646  1.00  0.00           C  
ATOM   1893  HG2 GLU   122      13.304 -20.784 -39.016  1.00  0.00           H  
ATOM   1894  HG3 GLU   122      14.707 -21.722 -39.303  1.00  0.00           H  
ATOM   1895  CD  GLU   122      12.895 -22.841 -38.757  1.00  0.00           C  
ATOM   1896  OE1 GLU   122      13.432 -23.864 -39.219  1.00  0.00           O  
ATOM   1897  OE2 GLU   122      11.689 -22.675 -38.539  1.00  0.00           O  
ATOM   1898  C   GLU   122      15.617 -21.675 -35.164  1.00  0.00           C  
ATOM   1899  O   GLU   122      15.189 -21.985 -34.078  1.00  0.00           O  
ATOM   1900  N   LYS   123      16.576 -20.731 -35.326  1.00  0.00           N  
ATOM   1901  H   LYS   123      16.911 -20.574 -36.266  1.00  0.00           H  
ATOM   1902  CA  LYS   123      17.312 -20.044 -34.299  1.00  0.00           C  
ATOM   1903  HA  LYS   123      16.552 -19.890 -33.532  1.00  0.00           H  
ATOM   1904  CB  LYS   123      18.346 -21.029 -33.790  1.00  0.00           C  
ATOM   1905  HB2 LYS   123      17.921 -22.026 -33.674  1.00  0.00           H  
ATOM   1906  HB3 LYS   123      19.059 -21.089 -34.611  1.00  0.00           H  
ATOM   1907  CG  LYS   123      18.947 -20.644 -32.420  1.00  0.00           C  
ATOM   1908  HG2 LYS   123      19.473 -19.695 -32.522  1.00  0.00           H  
ATOM   1909  HG3 LYS   123      18.093 -20.399 -31.789  1.00  0.00           H  
ATOM   1910  CD  LYS   123      19.968 -21.588 -31.701  1.00  0.00           C  
ATOM   1911  HD2 LYS   123      20.845 -21.574 -32.347  1.00  0.00           H  
ATOM   1912  HD3 LYS   123      20.086 -21.013 -30.783  1.00  0.00           H  
ATOM   1913  CE  LYS   123      19.529 -23.072 -31.373  1.00  0.00           C  
ATOM   1914  HE2 LYS   123      19.452 -23.691 -32.267  1.00  0.00           H  
ATOM   1915  HE3 LYS   123      20.256 -23.577 -30.737  1.00  0.00           H  
ATOM   1916  NZ  LYS   123      18.240 -23.017 -30.590  1.00  0.00           N  
ATOM   1917  HZ1 LYS   123      18.202 -23.730 -29.876  1.00  0.00           H  
ATOM   1918  HZ2 LYS   123      18.172 -22.143 -30.089  1.00  0.00           H  
ATOM   1919  HZ3 LYS   123      17.405 -23.140 -31.145  1.00  0.00           H  
ATOM   1920  C   LYS   123      18.017 -18.741 -34.807  1.00  0.00           C  
ATOM   1921  O   LYS   123      18.609 -18.730 -35.858  1.00  0.00           O  
ATOM   1922  N   TYR   124      17.849 -17.664 -34.042  1.00  0.00           N  
ATOM   1923  H   TYR   124      17.223 -17.776 -33.258  1.00  0.00           H  
ATOM   1924  CA  TYR   124      18.450 -16.272 -34.289  1.00  0.00           C  
ATOM   1925  HA  TYR   124      19.214 -16.392 -35.056  1.00  0.00           H  
ATOM   1926  CB  TYR   124      17.426 -15.328 -34.871  1.00  0.00           C  
ATOM   1927  HB2 TYR   124      16.635 -15.249 -34.125  1.00  0.00           H  
ATOM   1928  HB3 TYR   124      17.816 -14.323 -35.034  1.00  0.00           H  
ATOM   1929  CG  TYR   124      16.728 -15.759 -36.115  1.00  0.00           C  
ATOM   1930  CD1 TYR   124      17.302 -15.651 -37.406  1.00  0.00           C  
ATOM   1931  HD1 TYR   124      18.279 -15.194 -37.447  1.00  0.00           H  
ATOM   1932  CE1 TYR   124      16.579 -16.131 -38.458  1.00  0.00           C  
ATOM   1933  HE1 TYR   124      16.948 -15.951 -39.457  1.00  0.00           H  
ATOM   1934  CZ  TYR   124      15.293 -16.818 -38.301  1.00  0.00           C  
ATOM   1935  OH  TYR   124      14.662 -17.350 -39.367  1.00  0.00           O  
ATOM   1936  HH  TYR   124      15.275 -17.698 -40.019  1.00  0.00           H  
ATOM   1937  CE2 TYR   124      14.738 -16.910 -37.014  1.00  0.00           C  
ATOM   1938  HE2 TYR   124      13.873 -17.531 -36.837  1.00  0.00           H  
ATOM   1939  CD2 TYR   124      15.547 -16.432 -35.881  1.00  0.00           C  
ATOM   1940  HD2 TYR   124      15.154 -16.450 -34.875  1.00  0.00           H  
ATOM   1941  C   TYR   124      19.122 -15.588 -33.108  1.00  0.00           C  
ATOM   1942  O   TYR   124      18.656 -15.628 -31.976  1.00  0.00           O  
ATOM   1943  N   GLY   125      20.346 -15.087 -33.286  1.00  0.00           N  
ATOM   1944  H   GLY   125      20.769 -15.238 -34.191  1.00  0.00           H  
ATOM   1945  CA  GLY   125      21.180 -14.589 -32.238  1.00  0.00           C  
ATOM   1946  HA2 GLY   125      20.606 -14.188 -31.402  1.00  0.00           H  
ATOM   1947  HA3 GLY   125      21.751 -15.389 -31.766  1.00  0.00           H  
ATOM   1948  C   GLY   125      22.009 -13.391 -32.645  1.00  0.00           C  
ATOM   1949  O   GLY   125      21.820 -12.860 -33.722  1.00  0.00           O  
ATOM   1950  N   ILE   126      22.913 -12.961 -31.733  1.00  0.00           N  
ATOM   1951  H   ILE   126      23.026 -13.436 -30.849  1.00  0.00           H  
ATOM   1952  CA  ILE   126      23.699 -11.699 -31.904  1.00  0.00           C  
ATOM   1953  HA  ILE   126      23.396 -11.192 -32.820  1.00  0.00           H  
ATOM   1954  CB  ILE   126      23.330 -10.668 -30.744  1.00  0.00           C  
ATOM   1955  HB  ILE   126      23.950  -9.787 -30.911  1.00  0.00           H  
ATOM   1956  CG2 ILE   126      21.905 -10.047 -30.966  1.00  0.00           C  
ATOM   1957 HG21 ILE   126      21.669  -9.271 -30.237  1.00  0.00           H  
ATOM   1958 HG22 ILE   126      21.883  -9.595 -31.958  1.00  0.00           H  
ATOM   1959 HG23 ILE   126      21.104 -10.784 -30.903  1.00  0.00           H  
ATOM   1960  CG1 ILE   126      23.437 -11.141 -29.272  1.00  0.00           C  
ATOM   1961 HG12 ILE   126      22.552 -11.762 -29.133  1.00  0.00           H  
ATOM   1962 HG13 ILE   126      24.201 -11.908 -29.139  1.00  0.00           H  
ATOM   1963  CD1 ILE   126      23.604  -9.863 -28.374  1.00  0.00           C  
ATOM   1964 HD11 ILE   126      24.504  -9.271 -28.543  1.00  0.00           H  
ATOM   1965 HD12 ILE   126      22.780  -9.156 -28.470  1.00  0.00           H  
ATOM   1966 HD13 ILE   126      23.635 -10.196 -27.336  1.00  0.00           H  
ATOM   1967  C   ILE   126      25.211 -12.080 -31.933  1.00  0.00           C  
ATOM   1968  O   ILE   126      25.644 -12.866 -31.134  1.00  0.00           O  
ATOM   1969  N   LYS   127      25.952 -11.415 -32.836  1.00  0.00           N  
ATOM   1970  H   LYS   127      25.429 -11.001 -33.594  1.00  0.00           H  
ATOM   1971  CA  LYS   127      27.432 -11.456 -32.874  1.00  0.00           C  
ATOM   1972  HA  LYS   127      27.832 -12.469 -32.822  1.00  0.00           H  
ATOM   1973  CB  LYS   127      28.014 -10.689 -34.064  1.00  0.00           C  
ATOM   1974  HB2 LYS   127      27.638  -9.686 -33.859  1.00  0.00           H  
ATOM   1975  HB3 LYS   127      29.103 -10.667 -34.040  1.00  0.00           H  
ATOM   1976  CG  LYS   127      27.667 -11.247 -35.414  1.00  0.00           C  
ATOM   1977  HG2 LYS   127      28.091 -12.232 -35.610  1.00  0.00           H  
ATOM   1978  HG3 LYS   127      26.583 -11.311 -35.510  1.00  0.00           H  
ATOM   1979  CD  LYS   127      28.347 -10.322 -36.449  1.00  0.00           C  
ATOM   1980  HD2 LYS   127      27.978  -9.298 -36.385  1.00  0.00           H  
ATOM   1981  HD3 LYS   127      29.430 -10.431 -36.382  1.00  0.00           H  
ATOM   1982  CE  LYS   127      28.013 -10.872 -37.893  1.00  0.00           C  
ATOM   1983  HE2 LYS   127      28.427 -11.871 -38.025  1.00  0.00           H  
ATOM   1984  HE3 LYS   127      26.932 -10.986 -37.977  1.00  0.00           H  
ATOM   1985  NZ  LYS   127      28.487  -9.974 -38.961  1.00  0.00           N  
ATOM   1986  HZ1 LYS   127      27.986 -10.219 -39.803  1.00  0.00           H  
ATOM   1987  HZ2 LYS   127      28.322  -9.013 -38.698  1.00  0.00           H  
ATOM   1988  HZ3 LYS   127      29.495  -9.990 -39.021  1.00  0.00           H  
ATOM   1989  C   LYS   127      28.047 -10.757 -31.685  1.00  0.00           C  
ATOM   1990  O   LYS   127      29.083 -11.228 -31.255  1.00  0.00           O  
ATOM   1991  N   ASN   128      27.417  -9.735 -31.043  1.00  0.00           N  
ATOM   1992  H   ASN   128      26.530  -9.402 -31.391  1.00  0.00           H  
ATOM   1993  CA  ASN   128      28.057  -9.103 -29.807  1.00  0.00           C  
ATOM   1994  HA  ASN   128      28.306  -9.832 -29.037  1.00  0.00           H  
ATOM   1995  CB  ASN   128      29.347  -8.310 -30.203  1.00  0.00           C  
ATOM   1996  HB2 ASN   128      29.871  -8.796 -31.026  1.00  0.00           H  
ATOM   1997  HB3 ASN   128      28.944  -7.361 -30.556  1.00  0.00           H  
ATOM   1998  CG  ASN   128      30.274  -8.314 -29.034  1.00  0.00           C  
ATOM   1999  OD1 ASN   128      29.927  -7.840 -27.978  1.00  0.00           O  
ATOM   2000  ND2 ASN   128      31.471  -8.876 -29.114  1.00  0.00           N  
ATOM   2001 HD21 ASN   128      31.988  -8.853 -28.247  1.00  0.00           H  
ATOM   2002 HD22 ASN   128      31.633  -9.637 -29.759  1.00  0.00           H  
ATOM   2003  C   ASN   128      27.009  -8.049 -29.265  1.00  0.00           C  
ATOM   2004  O   ASN   128      26.046  -7.796 -29.986  1.00  0.00           O  
ATOM   2005  N   TYR   129      27.078  -7.496 -28.025  1.00  0.00           N  
ATOM   2006  H   TYR   129      27.884  -7.733 -27.463  1.00  0.00           H  
ATOM   2007  CA  TYR   129      26.248  -6.340 -27.632  1.00  0.00           C  
ATOM   2008  HA  TYR   129      25.777  -6.010 -28.559  1.00  0.00           H  
ATOM   2009  CB  TYR   129      25.142  -6.708 -26.665  1.00  0.00           C  
ATOM   2010  HB2 TYR   129      24.452  -5.869 -26.753  1.00  0.00           H  
ATOM   2011  HB3 TYR   129      24.611  -7.562 -27.085  1.00  0.00           H  
ATOM   2012  CG  TYR   129      25.593  -7.030 -25.197  1.00  0.00           C  
ATOM   2013  CD1 TYR   129      26.495  -8.085 -24.924  1.00  0.00           C  
ATOM   2014  HD1 TYR   129      26.925  -8.738 -25.668  1.00  0.00           H  
ATOM   2015  CE1 TYR   129      26.660  -8.472 -23.510  1.00  0.00           C  
ATOM   2016  HE1 TYR   129      27.232  -9.362 -23.292  1.00  0.00           H  
ATOM   2017  CZ  TYR   129      26.110  -7.629 -22.507  1.00  0.00           C  
ATOM   2018  OH  TYR   129      26.394  -7.946 -21.254  1.00  0.00           O  
ATOM   2019  HH  TYR   129      27.075  -8.614 -21.152  1.00  0.00           H  
ATOM   2020  CE2 TYR   129      25.435  -6.493 -22.866  1.00  0.00           C  
ATOM   2021  HE2 TYR   129      25.049  -5.820 -22.114  1.00  0.00           H  
ATOM   2022  CD2 TYR   129      25.171  -6.151 -24.191  1.00  0.00           C  
ATOM   2023  HD2 TYR   129      24.559  -5.272 -24.326  1.00  0.00           H  
ATOM   2024  C   TYR   129      27.172  -5.166 -27.224  1.00  0.00           C  
ATOM   2025  O   TYR   129      28.342  -5.398 -26.848  1.00  0.00           O  
ATOM   2026  N   LEU   130      26.716  -3.892 -27.293  1.00  0.00           N  
ATOM   2027  H   LEU   130      25.763  -3.788 -27.610  1.00  0.00           H  
ATOM   2028  CA  LEU   130      27.543  -2.753 -26.849  1.00  0.00           C  
ATOM   2029  HA  LEU   130      28.421  -3.037 -26.269  1.00  0.00           H  
ATOM   2030  CB  LEU   130      28.096  -2.077 -28.107  1.00  0.00           C  
ATOM   2031  HB2 LEU   130      28.914  -1.439 -27.773  1.00  0.00           H  
ATOM   2032  HB3 LEU   130      28.528  -2.870 -28.716  1.00  0.00           H  
ATOM   2033  CG  LEU   130      27.153  -1.259 -28.968  1.00  0.00           C  
ATOM   2034  HG  LEU   130      26.153  -1.693 -28.960  1.00  0.00           H  
ATOM   2035  CD1 LEU   130      27.019   0.162 -28.391  1.00  0.00           C  
ATOM   2036 HD11 LEU   130      26.104   0.505 -28.874  1.00  0.00           H  
ATOM   2037 HD12 LEU   130      26.882   0.173 -27.310  1.00  0.00           H  
ATOM   2038 HD13 LEU   130      27.938   0.704 -28.610  1.00  0.00           H  
ATOM   2039  CD2 LEU   130      27.684  -1.265 -30.380  1.00  0.00           C  
ATOM   2040 HD21 LEU   130      27.331  -2.174 -30.867  1.00  0.00           H  
ATOM   2041 HD22 LEU   130      27.568  -0.373 -30.996  1.00  0.00           H  
ATOM   2042 HD23 LEU   130      28.760  -1.439 -30.395  1.00  0.00           H  
ATOM   2043  C   LEU   130      26.675  -1.929 -25.840  1.00  0.00           C  
ATOM   2044  O   LEU   130      25.459  -1.896 -26.011  1.00  0.00           O  
ATOM   2045  N   SER   131      27.350  -1.268 -24.802  1.00  0.00           N  
ATOM   2046  H   SER   131      28.357  -1.271 -24.731  1.00  0.00           H  
ATOM   2047  CA  SER   131      26.854  -0.255 -23.894  1.00  0.00           C  
ATOM   2048  HA  SER   131      25.819  -0.386 -23.576  1.00  0.00           H  
ATOM   2049  CB  SER   131      27.704  -0.211 -22.621  1.00  0.00           C  
ATOM   2050  HB2 SER   131      27.743  -1.124 -22.028  1.00  0.00           H  
ATOM   2051  HB3 SER   131      28.711   0.104 -22.894  1.00  0.00           H  
ATOM   2052  OG  SER   131      27.069   0.698 -21.790  1.00  0.00           O  
ATOM   2053  HG  SER   131      27.514   0.531 -20.956  1.00  0.00           H  
ATOM   2054  C   SER   131      26.934   1.184 -24.531  1.00  0.00           C  
ATOM   2055  O   SER   131      27.929   1.590 -25.079  1.00  0.00           O  
ATOM   2056  N   VAL   132      25.861   1.963 -24.614  1.00  0.00           N  
ATOM   2057  H   VAL   132      24.979   1.561 -24.328  1.00  0.00           H  
ATOM   2058  CA  VAL   132      25.791   3.304 -25.234  1.00  0.00           C  
ATOM   2059  HA  VAL   132      26.562   3.287 -26.005  1.00  0.00           H  
ATOM   2060  CB  VAL   132      24.434   3.457 -26.003  1.00  0.00           C  
ATOM   2061  HB  VAL   132      23.555   3.624 -25.381  1.00  0.00           H  
ATOM   2062  CG1 VAL   132      24.455   4.758 -26.783  1.00  0.00           C  
ATOM   2063 HG11 VAL   132      24.524   5.619 -26.118  1.00  0.00           H  
ATOM   2064 HG12 VAL   132      25.302   4.759 -27.469  1.00  0.00           H  
ATOM   2065 HG13 VAL   132      23.529   4.820 -27.354  1.00  0.00           H  
ATOM   2066  CG2 VAL   132      24.141   2.298 -26.902  1.00  0.00           C  
ATOM   2067 HG21 VAL   132      24.158   1.314 -26.434  1.00  0.00           H  
ATOM   2068 HG22 VAL   132      23.110   2.448 -27.225  1.00  0.00           H  
ATOM   2069 HG23 VAL   132      24.744   2.228 -27.807  1.00  0.00           H  
ATOM   2070  C   VAL   132      25.999   4.391 -24.129  1.00  0.00           C  
ATOM   2071  O   VAL   132      25.070   4.606 -23.419  1.00  0.00           O  
ATOM   2072  N   PRO   133      27.122   5.101 -24.034  1.00  0.00           N  
ATOM   2073  CD  PRO   133      28.376   4.986 -24.690  1.00  0.00           C  
ATOM   2074  HD2 PRO   133      28.248   4.967 -25.773  1.00  0.00           H  
ATOM   2075  HD3 PRO   133      28.842   4.080 -24.301  1.00  0.00           H  
ATOM   2076  CG  PRO   133      29.224   6.230 -24.354  1.00  0.00           C  
ATOM   2077  HG2 PRO   133      28.770   7.069 -24.881  1.00  0.00           H  
ATOM   2078  HG3 PRO   133      30.297   6.148 -24.530  1.00  0.00           H  
ATOM   2079  CB  PRO   133      28.867   6.448 -22.942  1.00  0.00           C  
ATOM   2080  HB2 PRO   133      29.129   7.430 -22.549  1.00  0.00           H  
ATOM   2081  HB3 PRO   133      29.263   5.672 -22.286  1.00  0.00           H  
ATOM   2082  CA  PRO   133      27.318   6.146 -22.989  1.00  0.00           C  
ATOM   2083  HA  PRO   133      26.985   5.712 -22.046  1.00  0.00           H  
ATOM   2084  C   PRO   133      26.426   7.386 -23.186  1.00  0.00           C  
ATOM   2085  O   PRO   133      26.133   7.819 -24.285  1.00  0.00           O  
ATOM   2086  N   ASP   134      25.925   7.943 -22.076  1.00  0.00           N  
ATOM   2087  H   ASP   134      26.019   7.486 -21.181  1.00  0.00           H  
ATOM   2088  CA  ASP   134      24.857   8.967 -22.001  1.00  0.00           C  
ATOM   2089  HA  ASP   134      23.866   8.589 -22.251  1.00  0.00           H  
ATOM   2090  CB  ASP   134      24.799   9.459 -20.560  1.00  0.00           C  
ATOM   2091  HB2 ASP   134      24.023  10.200 -20.369  1.00  0.00           H  
ATOM   2092  HB3 ASP   134      24.416   8.661 -19.924  1.00  0.00           H  
ATOM   2093  CG  ASP   134      26.032   9.902 -19.849  1.00  0.00           C  
ATOM   2094  OD1 ASP   134      27.121   9.924 -20.416  1.00  0.00           O  
ATOM   2095  OD2 ASP   134      25.898  10.303 -18.685  1.00  0.00           O  
ATOM   2096  C   ASP   134      25.081  10.212 -22.954  1.00  0.00           C  
ATOM   2097  O   ASP   134      24.221  10.594 -23.714  1.00  0.00           O  
ATOM   2098  N   ASN   135      26.351  10.700 -22.939  1.00  0.00           N  
ATOM   2099  H   ASN   135      27.007  10.264 -22.306  1.00  0.00           H  
ATOM   2100  CA  ASN   135      26.860  11.697 -23.805  1.00  0.00           C  
ATOM   2101  HA  ASN   135      26.251  12.596 -23.905  1.00  0.00           H  
ATOM   2102  CB  ASN   135      28.281  12.047 -23.282  1.00  0.00           C  
ATOM   2103  HB2 ASN   135      28.744  12.738 -23.986  1.00  0.00           H  
ATOM   2104  HB3 ASN   135      28.282  12.527 -22.303  1.00  0.00           H  
ATOM   2105  CG  ASN   135      29.245  10.909 -23.166  1.00  0.00           C  
ATOM   2106  OD1 ASN   135      29.956  10.485 -24.049  1.00  0.00           O  
ATOM   2107  ND2 ASN   135      29.370  10.243 -21.954  1.00  0.00           N  
ATOM   2108 HD21 ASN   135      30.041   9.496 -21.839  1.00  0.00           H  
ATOM   2109 HD22 ASN   135      28.729  10.511 -21.221  1.00  0.00           H  
ATOM   2110  C   ASN   135      27.015  11.283 -25.289  1.00  0.00           C  
ATOM   2111  O   ASN   135      27.532  11.978 -26.119  1.00  0.00           O  
ATOM   2112  N   LYS   136      26.579  10.134 -25.692  1.00  0.00           N  
ATOM   2113  H   LYS   136      26.411   9.606 -24.848  1.00  0.00           H  
ATOM   2114  CA  LYS   136      26.380   9.577 -27.060  1.00  0.00           C  
ATOM   2115  HA  LYS   136      26.441  10.429 -27.737  1.00  0.00           H  
ATOM   2116  CB  LYS   136      27.471   8.546 -27.372  1.00  0.00           C  
ATOM   2117  HB2 LYS   136      27.591   7.877 -26.520  1.00  0.00           H  
ATOM   2118  HB3 LYS   136      27.273   7.828 -28.168  1.00  0.00           H  
ATOM   2119  CG  LYS   136      28.875   9.167 -27.655  1.00  0.00           C  
ATOM   2120  HG2 LYS   136      29.235   9.758 -26.812  1.00  0.00           H  
ATOM   2121  HG3 LYS   136      29.521   8.302 -27.802  1.00  0.00           H  
ATOM   2122  CD  LYS   136      28.925   9.872 -29.057  1.00  0.00           C  
ATOM   2123  HD2 LYS   136      28.527   9.256 -29.863  1.00  0.00           H  
ATOM   2124  HD3 LYS   136      28.338  10.769 -28.861  1.00  0.00           H  
ATOM   2125  CE  LYS   136      30.433  10.219 -29.334  1.00  0.00           C  
ATOM   2126  HE2 LYS   136      30.783  10.932 -28.588  1.00  0.00           H  
ATOM   2127  HE3 LYS   136      30.929   9.254 -29.226  1.00  0.00           H  
ATOM   2128  NZ  LYS   136      30.507  10.846 -30.652  1.00  0.00           N  
ATOM   2129  HZ1 LYS   136      30.933  11.762 -30.668  1.00  0.00           H  
ATOM   2130  HZ2 LYS   136      31.015  10.356 -31.374  1.00  0.00           H  
ATOM   2131  HZ3 LYS   136      29.598  10.949 -31.081  1.00  0.00           H  
ATOM   2132  C   LYS   136      24.993   8.997 -27.362  1.00  0.00           C  
ATOM   2133  O   LYS   136      24.610   8.546 -28.481  1.00  0.00           O  
ATOM   2134  N   LEU   137      24.021   9.053 -26.452  1.00  0.00           N  
ATOM   2135  H   LEU   137      24.306   9.366 -25.535  1.00  0.00           H  
ATOM   2136  CA  LEU   137      22.731   8.281 -26.524  1.00  0.00           C  
ATOM   2137  HA  LEU   137      23.014   7.228 -26.554  1.00  0.00           H  
ATOM   2138  CB  LEU   137      21.976   8.416 -25.160  1.00  0.00           C  
ATOM   2139  HB2 LEU   137      22.599   8.194 -24.293  1.00  0.00           H  
ATOM   2140  HB3 LEU   137      21.721   9.473 -25.242  1.00  0.00           H  
ATOM   2141  CG  LEU   137      20.662   7.616 -24.934  1.00  0.00           C  
ATOM   2142  HG  LEU   137      19.960   7.793 -25.749  1.00  0.00           H  
ATOM   2143  CD1 LEU   137      20.816   6.082 -24.828  1.00  0.00           C  
ATOM   2144 HD11 LEU   137      19.842   5.681 -25.108  1.00  0.00           H  
ATOM   2145 HD12 LEU   137      21.468   5.690 -25.609  1.00  0.00           H  
ATOM   2146 HD13 LEU   137      21.087   5.768 -23.820  1.00  0.00           H  
ATOM   2147  CD2 LEU   137      19.935   7.993 -23.695  1.00  0.00           C  
ATOM   2148 HD21 LEU   137      19.677   9.043 -23.557  1.00  0.00           H  
ATOM   2149 HD22 LEU   137      18.969   7.488 -23.711  1.00  0.00           H  
ATOM   2150 HD23 LEU   137      20.533   7.720 -22.826  1.00  0.00           H  
ATOM   2151  C   LEU   137      21.933   8.626 -27.777  1.00  0.00           C  
ATOM   2152  O   LEU   137      21.500   7.700 -28.509  1.00  0.00           O  
ATOM   2153  N   LYS   138      21.788   9.942 -28.066  1.00  0.00           N  
ATOM   2154  H   LYS   138      21.925  10.611 -27.322  1.00  0.00           H  
ATOM   2155  CA  LYS   138      21.005  10.483 -29.193  1.00  0.00           C  
ATOM   2156  HA  LYS   138      20.034  10.037 -29.409  1.00  0.00           H  
ATOM   2157  CB  LYS   138      20.722  11.969 -29.053  1.00  0.00           C  
ATOM   2158  HB2 LYS   138      20.270  12.117 -28.071  1.00  0.00           H  
ATOM   2159  HB3 LYS   138      21.668  12.491 -28.911  1.00  0.00           H  
ATOM   2160  CG  LYS   138      19.924  12.707 -30.160  1.00  0.00           C  
ATOM   2161  HG2 LYS   138      20.354  12.466 -31.132  1.00  0.00           H  
ATOM   2162  HG3 LYS   138      18.888  12.371 -30.199  1.00  0.00           H  
ATOM   2163  CD  LYS   138      19.868  14.257 -30.093  1.00  0.00           C  
ATOM   2164  HD2 LYS   138      20.819  14.653 -29.737  1.00  0.00           H  
ATOM   2165  HD3 LYS   138      19.783  14.622 -31.117  1.00  0.00           H  
ATOM   2166  CE  LYS   138      18.645  14.639 -29.359  1.00  0.00           C  
ATOM   2167  HE2 LYS   138      17.841  14.145 -29.904  1.00  0.00           H  
ATOM   2168  HE3 LYS   138      18.696  14.154 -28.384  1.00  0.00           H  
ATOM   2169  NZ  LYS   138      18.294  16.071 -29.280  1.00  0.00           N  
ATOM   2170  HZ1 LYS   138      18.089  16.445 -30.196  1.00  0.00           H  
ATOM   2171  HZ2 LYS   138      17.543  16.347 -28.664  1.00  0.00           H  
ATOM   2172  HZ3 LYS   138      19.116  16.599 -29.023  1.00  0.00           H  
ATOM   2173  C   LYS   138      21.821  10.179 -30.426  1.00  0.00           C  
ATOM   2174  O   LYS   138      21.094   9.835 -31.397  1.00  0.00           O  
ATOM   2175  N   GLU   139      23.147  10.181 -30.528  1.00  0.00           N  
ATOM   2176  H   GLU   139      23.661  10.356 -29.676  1.00  0.00           H  
ATOM   2177  CA  GLU   139      23.905   9.869 -31.835  1.00  0.00           C  
ATOM   2178  HA  GLU   139      23.566  10.414 -32.716  1.00  0.00           H  
ATOM   2179  CB  GLU   139      25.355  10.322 -31.578  1.00  0.00           C  
ATOM   2180  HB2 GLU   139      25.413  11.394 -31.390  1.00  0.00           H  
ATOM   2181  HB3 GLU   139      25.700   9.821 -30.674  1.00  0.00           H  
ATOM   2182  CG  GLU   139      26.323   9.838 -32.721  1.00  0.00           C  
ATOM   2183  HG2 GLU   139      26.285   8.759 -32.867  1.00  0.00           H  
ATOM   2184  HG3 GLU   139      26.040  10.374 -33.628  1.00  0.00           H  
ATOM   2185  CD  GLU   139      27.701  10.258 -32.385  1.00  0.00           C  
ATOM   2186  OE1 GLU   139      28.610   9.387 -32.357  1.00  0.00           O  
ATOM   2187  OE2 GLU   139      28.015  11.414 -32.111  1.00  0.00           O  
ATOM   2188  C   GLU   139      23.652   8.375 -32.054  1.00  0.00           C  
ATOM   2189  O   GLU   139      23.422   7.979 -33.212  1.00  0.00           O  
ATOM   2190  N   ALA   140      23.645   7.515 -31.064  1.00  0.00           N  
ATOM   2191  H   ALA   140      23.675   7.859 -30.115  1.00  0.00           H  
ATOM   2192  CA  ALA   140      23.483   6.065 -31.262  1.00  0.00           C  
ATOM   2193  HA  ALA   140      24.312   5.661 -31.844  1.00  0.00           H  
ATOM   2194  CB  ALA   140      23.516   5.428 -29.878  1.00  0.00           C  
ATOM   2195  HB1 ALA   140      23.618   4.345 -29.941  1.00  0.00           H  
ATOM   2196  HB2 ALA   140      24.397   5.855 -29.399  1.00  0.00           H  
ATOM   2197  HB3 ALA   140      22.645   5.776 -29.323  1.00  0.00           H  
ATOM   2198  C   ALA   140      22.126   5.784 -31.835  1.00  0.00           C  
ATOM   2199  O   ALA   140      22.030   5.019 -32.796  1.00  0.00           O  
ATOM   2200  N   LEU   141      21.112   6.470 -31.283  1.00  0.00           N  
ATOM   2201  H   LEU   141      21.208   6.910 -30.379  1.00  0.00           H  
ATOM   2202  CA  LEU   141      19.772   6.359 -31.907  1.00  0.00           C  
ATOM   2203  HA  LEU   141      19.518   5.304 -31.804  1.00  0.00           H  
ATOM   2204  CB  LEU   141      18.911   7.214 -30.915  1.00  0.00           C  
ATOM   2205  HB2 LEU   141      19.072   7.019 -29.855  1.00  0.00           H  
ATOM   2206  HB3 LEU   141      19.325   8.222 -30.894  1.00  0.00           H  
ATOM   2207  CG  LEU   141      17.401   7.045 -31.241  1.00  0.00           C  
ATOM   2208  HG  LEU   141      17.131   7.442 -32.219  1.00  0.00           H  
ATOM   2209  CD1 LEU   141      16.879   5.611 -31.212  1.00  0.00           C  
ATOM   2210 HD11 LEU   141      17.192   5.144 -30.278  1.00  0.00           H  
ATOM   2211 HD12 LEU   141      15.790   5.641 -31.171  1.00  0.00           H  
ATOM   2212 HD13 LEU   141      17.306   4.997 -32.005  1.00  0.00           H  
ATOM   2213  CD2 LEU   141      16.599   7.675 -30.089  1.00  0.00           C  
ATOM   2214 HD21 LEU   141      15.602   7.247 -29.985  1.00  0.00           H  
ATOM   2215 HD22 LEU   141      17.130   7.539 -29.147  1.00  0.00           H  
ATOM   2216 HD23 LEU   141      16.405   8.728 -30.292  1.00  0.00           H  
ATOM   2217  C   LEU   141      19.680   6.881 -33.347  1.00  0.00           C  
ATOM   2218  O   LEU   141      18.877   6.346 -34.041  1.00  0.00           O  
ATOM   2219  N   ARG   142      20.449   7.872 -33.788  1.00  0.00           N  
ATOM   2220  H   ARG   142      21.197   8.083 -33.142  1.00  0.00           H  
ATOM   2221  CA  ARG   142      20.547   8.289 -35.160  1.00  0.00           C  
ATOM   2222  HA  ARG   142      19.546   8.513 -35.530  1.00  0.00           H  
ATOM   2223  CB  ARG   142      21.323   9.653 -35.168  1.00  0.00           C  
ATOM   2224  HB2 ARG   142      20.900  10.296 -34.396  1.00  0.00           H  
ATOM   2225  HB3 ARG   142      22.346   9.365 -34.927  1.00  0.00           H  
ATOM   2226  CG  ARG   142      21.340  10.380 -36.503  1.00  0.00           C  
ATOM   2227  HG2 ARG   142      21.807  11.342 -36.291  1.00  0.00           H  
ATOM   2228  HG3 ARG   142      22.045   9.910 -37.189  1.00  0.00           H  
ATOM   2229  CD  ARG   142      19.997  10.545 -37.181  1.00  0.00           C  
ATOM   2230  HD2 ARG   142      19.329   9.684 -37.174  1.00  0.00           H  
ATOM   2231  HD3 ARG   142      19.465  11.281 -36.578  1.00  0.00           H  
ATOM   2232  NE  ARG   142      20.090  11.027 -38.562  1.00  0.00           N  
ATOM   2233  HE  ARG   142      19.696  11.941 -38.737  1.00  0.00           H  
ATOM   2234  CZ  ARG   142      20.400  10.271 -39.671  1.00  0.00           C  
ATOM   2235  NH1 ARG   142      20.786   9.052 -39.645  1.00  0.00           N  
ATOM   2236 HH11 ARG   142      20.883   8.639 -38.728  1.00  0.00           H  
ATOM   2237 HH12 ARG   142      21.067   8.589 -40.498  1.00  0.00           H  
ATOM   2238  NH2 ARG   142      20.229  10.740 -40.849  1.00  0.00           N  
ATOM   2239 HH21 ARG   142      19.866  11.665 -41.035  1.00  0.00           H  
ATOM   2240 HH22 ARG   142      20.217  10.044 -41.580  1.00  0.00           H  
ATOM   2241  C   ARG   142      21.233   7.349 -36.128  1.00  0.00           C  
ATOM   2242  O   ARG   142      21.088   7.525 -37.376  1.00  0.00           O  
ATOM   2243  N   PHE   143      22.010   6.309 -35.673  1.00  0.00           N  
ATOM   2244  H   PHE   143      22.290   6.404 -34.707  1.00  0.00           H  
ATOM   2245  CA  PHE   143      22.893   5.533 -36.618  1.00  0.00           C  
ATOM   2246  HA  PHE   143      22.432   5.760 -37.579  1.00  0.00           H  
ATOM   2247  CB  PHE   143      24.282   6.151 -36.583  1.00  0.00           C  
ATOM   2248  HB2 PHE   143      24.614   6.209 -35.546  1.00  0.00           H  
ATOM   2249  HB3 PHE   143      24.980   5.453 -37.045  1.00  0.00           H  
ATOM   2250  CG  PHE   143      24.485   7.580 -37.144  1.00  0.00           C  
ATOM   2251  CD1 PHE   143      24.157   7.800 -38.525  1.00  0.00           C  
ATOM   2252  HD1 PHE   143      23.833   6.998 -39.171  1.00  0.00           H  
ATOM   2253  CE1 PHE   143      24.288   9.079 -39.136  1.00  0.00           C  
ATOM   2254  HE1 PHE   143      24.060   9.249 -40.178  1.00  0.00           H  
ATOM   2255  CZ  PHE   143      24.634  10.190 -38.272  1.00  0.00           C  
ATOM   2256  HZ  PHE   143      24.779  11.211 -38.593  1.00  0.00           H  
ATOM   2257  CE2 PHE   143      24.911  10.012 -36.915  1.00  0.00           C  
ATOM   2258  HE2 PHE   143      25.071  10.904 -36.328  1.00  0.00           H  
ATOM   2259  CD2 PHE   143      24.824   8.715 -36.315  1.00  0.00           C  
ATOM   2260  HD2 PHE   143      24.995   8.521 -35.266  1.00  0.00           H  
ATOM   2261  C   PHE   143      22.927   4.057 -36.319  1.00  0.00           C  
ATOM   2262  O   PHE   143      23.095   3.320 -37.291  1.00  0.00           O  
ATOM   2263  N   LEU   144      22.934   3.579 -35.026  1.00  0.00           N  
ATOM   2264  H   LEU   144      22.700   4.231 -34.291  1.00  0.00           H  
ATOM   2265  CA  LEU   144      23.076   2.169 -34.709  1.00  0.00           C  
ATOM   2266  HA  LEU   144      23.634   1.729 -35.535  1.00  0.00           H  
ATOM   2267  CB  LEU   144      23.819   2.057 -33.334  1.00  0.00           C  
ATOM   2268  HB2 LEU   144      23.483   2.759 -32.571  1.00  0.00           H  
ATOM   2269  HB3 LEU   144      23.748   1.028 -32.984  1.00  0.00           H  
ATOM   2270  CG  LEU   144      25.295   2.392 -33.572  1.00  0.00           C  
ATOM   2271  HG  LEU   144      25.328   3.456 -33.807  1.00  0.00           H  
ATOM   2272  CD1 LEU   144      26.093   2.286 -32.279  1.00  0.00           C  
ATOM   2273 HD11 LEU   144      26.137   1.234 -31.999  1.00  0.00           H  
ATOM   2274 HD12 LEU   144      27.053   2.798 -32.361  1.00  0.00           H  
ATOM   2275 HD13 LEU   144      25.514   2.771 -31.493  1.00  0.00           H  
ATOM   2276  CD2 LEU   144      26.009   1.572 -34.620  1.00  0.00           C  
ATOM   2277 HD21 LEU   144      25.903   0.488 -34.601  1.00  0.00           H  
ATOM   2278 HD22 LEU   144      25.698   1.968 -35.586  1.00  0.00           H  
ATOM   2279 HD23 LEU   144      27.007   1.987 -34.477  1.00  0.00           H  
ATOM   2280  C   LEU   144      21.832   1.273 -34.674  1.00  0.00           C  
ATOM   2281  O   LEU   144      21.730   0.232 -35.281  1.00  0.00           O  
ATOM   2282  N   GLY   145      20.920   1.698 -33.823  1.00  0.00           N  
ATOM   2283  H   GLY   145      21.130   2.455 -33.188  1.00  0.00           H  
ATOM   2284  CA  GLY   145      19.669   0.985 -33.689  1.00  0.00           C  
ATOM   2285  HA2 GLY   145      19.093   1.066 -34.611  1.00  0.00           H  
ATOM   2286  HA3 GLY   145      19.883  -0.076 -33.556  1.00  0.00           H  
ATOM   2287  C   GLY   145      18.829   1.567 -32.555  1.00  0.00           C  
ATOM   2288  O   GLY   145      19.322   2.168 -31.625  1.00  0.00           O  
ATOM   2289  N   PRO   146      17.526   1.230 -32.546  1.00  0.00           N  
ATOM   2290  CD  PRO   146      16.968   0.403 -33.607  1.00  0.00           C  
ATOM   2291  HD2 PRO   146      17.608  -0.463 -33.777  1.00  0.00           H  
ATOM   2292  HD3 PRO   146      16.871   1.030 -34.493  1.00  0.00           H  
ATOM   2293  CG  PRO   146      15.631  -0.006 -33.082  1.00  0.00           C  
ATOM   2294  HG2 PRO   146      15.712  -1.042 -32.752  1.00  0.00           H  
ATOM   2295  HG3 PRO   146      15.030   0.096 -33.985  1.00  0.00           H  
ATOM   2296  CB  PRO   146      15.226   1.049 -32.115  1.00  0.00           C  
ATOM   2297  HB2 PRO   146      14.544   0.582 -31.404  1.00  0.00           H  
ATOM   2298  HB3 PRO   146      14.814   1.984 -32.494  1.00  0.00           H  
ATOM   2299  CA  PRO   146      16.542   1.442 -31.494  1.00  0.00           C  
ATOM   2300  HA  PRO   146      16.563   2.509 -31.273  1.00  0.00           H  
ATOM   2301  C   PRO   146      16.999   0.712 -30.188  1.00  0.00           C  
ATOM   2302  O   PRO   146      17.090  -0.462 -30.165  1.00  0.00           O  
ATOM   2303  N   ILE   147      17.336   1.492 -29.190  1.00  0.00           N  
ATOM   2304  H   ILE   147      17.037   2.455 -29.244  1.00  0.00           H  
ATOM   2305  CA  ILE   147      18.202   1.123 -28.010  1.00  0.00           C  
ATOM   2306  HA  ILE   147      18.974   0.431 -28.346  1.00  0.00           H  
ATOM   2307  CB  ILE   147      18.823   2.431 -27.426  1.00  0.00           C  
ATOM   2308  HB  ILE   147      17.973   3.002 -27.052  1.00  0.00           H  
ATOM   2309  CG2 ILE   147      19.914   2.101 -26.372  1.00  0.00           C  
ATOM   2310 HG21 ILE   147      20.882   1.824 -26.789  1.00  0.00           H  
ATOM   2311 HG22 ILE   147      19.875   2.943 -25.681  1.00  0.00           H  
ATOM   2312 HG23 ILE   147      19.635   1.233 -25.776  1.00  0.00           H  
ATOM   2313  CG1 ILE   147      19.563   3.274 -28.539  1.00  0.00           C  
ATOM   2314 HG12 ILE   147      20.390   2.636 -28.850  1.00  0.00           H  
ATOM   2315 HG13 ILE   147      18.860   3.476 -29.347  1.00  0.00           H  
ATOM   2316  CD1 ILE   147      20.108   4.592 -28.058  1.00  0.00           C  
ATOM   2317 HD11 ILE   147      19.309   5.110 -27.526  1.00  0.00           H  
ATOM   2318 HD12 ILE   147      20.931   4.392 -27.372  1.00  0.00           H  
ATOM   2319 HD13 ILE   147      20.391   5.092 -28.984  1.00  0.00           H  
ATOM   2320  C   ILE   147      17.439   0.517 -26.863  1.00  0.00           C  
ATOM   2321  O   ILE   147      16.481   1.008 -26.470  1.00  0.00           O  
ATOM   2322  N   SER   148      17.914  -0.605 -26.409  1.00  0.00           N  
ATOM   2323  H   SER   148      18.821  -0.991 -26.630  1.00  0.00           H  
ATOM   2324  CA  SER   148      17.372  -1.240 -25.210  1.00  0.00           C  
ATOM   2325  HA  SER   148      16.293  -1.375 -25.291  1.00  0.00           H  
ATOM   2326  CB  SER   148      18.016  -2.609 -25.005  1.00  0.00           C  
ATOM   2327  HB2 SER   148      17.728  -3.231 -25.852  1.00  0.00           H  
ATOM   2328  HB3 SER   148      19.089  -2.447 -24.896  1.00  0.00           H  
ATOM   2329  OG  SER   148      17.567  -3.157 -23.753  1.00  0.00           O  
ATOM   2330  HG  SER   148      16.617  -3.167 -23.612  1.00  0.00           H  
ATOM   2331  C   SER   148      17.694  -0.352 -23.977  1.00  0.00           C  
ATOM   2332  O   SER   148      18.885  -0.005 -23.879  1.00  0.00           O  
ATOM   2333  N   ILE   149      16.716  -0.037 -23.137  1.00  0.00           N  
ATOM   2334  H   ILE   149      15.809  -0.435 -23.337  1.00  0.00           H  
ATOM   2335  CA  ILE   149      16.873   0.906 -21.985  1.00  0.00           C  
ATOM   2336  HA  ILE   149      17.930   0.788 -21.745  1.00  0.00           H  
ATOM   2337  CB  ILE   149      16.613   2.367 -22.337  1.00  0.00           C  
ATOM   2338  HB  ILE   149      16.908   2.897 -21.431  1.00  0.00           H  
ATOM   2339  CG2 ILE   149      17.540   2.993 -23.445  1.00  0.00           C  
ATOM   2340 HG21 ILE   149      17.584   4.080 -23.368  1.00  0.00           H  
ATOM   2341 HG22 ILE   149      18.586   2.692 -23.385  1.00  0.00           H  
ATOM   2342 HG23 ILE   149      17.156   2.849 -24.455  1.00  0.00           H  
ATOM   2343  CG1 ILE   149      15.140   2.717 -22.575  1.00  0.00           C  
ATOM   2344 HG12 ILE   149      14.870   2.623 -23.627  1.00  0.00           H  
ATOM   2345 HG13 ILE   149      14.462   1.954 -22.191  1.00  0.00           H  
ATOM   2346  CD1 ILE   149      14.856   4.101 -22.008  1.00  0.00           C  
ATOM   2347 HD11 ILE   149      15.605   4.796 -22.388  1.00  0.00           H  
ATOM   2348 HD12 ILE   149      13.873   4.373 -22.392  1.00  0.00           H  
ATOM   2349 HD13 ILE   149      14.736   4.079 -20.925  1.00  0.00           H  
ATOM   2350  C   ILE   149      16.155   0.493 -20.733  1.00  0.00           C  
ATOM   2351  O   ILE   149      15.082  -0.112 -20.819  1.00  0.00           O  
ATOM   2352  N   SER   150      16.620   1.014 -19.603  1.00  0.00           N  
ATOM   2353  H   SER   150      17.555   1.397 -19.614  1.00  0.00           H  
ATOM   2354  CA  SER   150      15.852   1.198 -18.283  1.00  0.00           C  
ATOM   2355  HA  SER   150      14.927   0.630 -18.188  1.00  0.00           H  
ATOM   2356  CB  SER   150      16.700   0.804 -17.054  1.00  0.00           C  
ATOM   2357  HB2 SER   150      16.052   0.686 -16.185  1.00  0.00           H  
ATOM   2358  HB3 SER   150      17.236  -0.135 -17.190  1.00  0.00           H  
ATOM   2359  OG  SER   150      17.833   1.644 -16.762  1.00  0.00           O  
ATOM   2360  HG  SER   150      18.232   1.195 -16.012  1.00  0.00           H  
ATOM   2361  C   SER   150      15.311   2.565 -18.006  1.00  0.00           C  
ATOM   2362  O   SER   150      15.792   3.576 -18.551  1.00  0.00           O  
ATOM   2363  N   VAL   151      14.233   2.686 -17.202  1.00  0.00           N  
ATOM   2364  H   VAL   151      13.891   1.854 -16.743  1.00  0.00           H  
ATOM   2365  CA  VAL   151      13.396   3.886 -16.952  1.00  0.00           C  
ATOM   2366  HA  VAL   151      14.079   4.736 -16.922  1.00  0.00           H  
ATOM   2367  CB  VAL   151      12.418   4.079 -18.091  1.00  0.00           C  
ATOM   2368  HB  VAL   151      13.025   4.001 -18.993  1.00  0.00           H  
ATOM   2369  CG1 VAL   151      11.225   3.116 -18.023  1.00  0.00           C  
ATOM   2370 HG11 VAL   151      10.513   3.344 -18.817  1.00  0.00           H  
ATOM   2371 HG12 VAL   151      11.513   2.077 -18.183  1.00  0.00           H  
ATOM   2372 HG13 VAL   151      10.683   3.210 -17.081  1.00  0.00           H  
ATOM   2373  CG2 VAL   151      11.725   5.423 -18.122  1.00  0.00           C  
ATOM   2374 HG21 VAL   151      12.405   6.251 -17.920  1.00  0.00           H  
ATOM   2375 HG22 VAL   151      11.360   5.598 -19.134  1.00  0.00           H  
ATOM   2376 HG23 VAL   151      10.807   5.552 -17.549  1.00  0.00           H  
ATOM   2377  C   VAL   151      12.705   3.726 -15.555  1.00  0.00           C  
ATOM   2378  O   VAL   151      12.593   2.686 -14.996  1.00  0.00           O  
ATOM   2379  N   ALA   152      12.336   4.880 -15.074  1.00  0.00           N  
ATOM   2380  H   ALA   152      12.566   5.762 -15.508  1.00  0.00           H  
ATOM   2381  CA  ALA   152      11.566   5.023 -13.827  1.00  0.00           C  
ATOM   2382  HA  ALA   152      11.587   4.084 -13.274  1.00  0.00           H  
ATOM   2383  CB  ALA   152      12.188   6.113 -12.933  1.00  0.00           C  
ATOM   2384  HB1 ALA   152      13.177   5.831 -12.572  1.00  0.00           H  
ATOM   2385  HB2 ALA   152      12.101   7.109 -13.367  1.00  0.00           H  
ATOM   2386  HB3 ALA   152      11.600   6.189 -12.018  1.00  0.00           H  
ATOM   2387  C   ALA   152      10.086   5.506 -14.110  1.00  0.00           C  
ATOM   2388  O   ALA   152       9.848   6.713 -14.423  1.00  0.00           O  
ATOM   2389  N   VAL   153       9.137   4.542 -13.878  1.00  0.00           N  
ATOM   2390  H   VAL   153       9.422   3.603 -13.639  1.00  0.00           H  
ATOM   2391  CA  VAL   153       7.659   4.750 -14.033  1.00  0.00           C  
ATOM   2392  HA  VAL   153       7.552   5.725 -14.508  1.00  0.00           H  
ATOM   2393  CB  VAL   153       7.204   3.722 -15.078  1.00  0.00           C  
ATOM   2394  HB  VAL   153       6.298   4.178 -15.476  1.00  0.00           H  
ATOM   2395  CG1 VAL   153       8.066   3.530 -16.311  1.00  0.00           C  
ATOM   2396 HG11 VAL   153       7.420   3.202 -17.126  1.00  0.00           H  
ATOM   2397 HG12 VAL   153       8.477   4.478 -16.658  1.00  0.00           H  
ATOM   2398 HG13 VAL   153       8.944   2.933 -16.065  1.00  0.00           H  
ATOM   2399  CG2 VAL   153       6.901   2.328 -14.467  1.00  0.00           C  
ATOM   2400 HG21 VAL   153       7.796   2.001 -13.938  1.00  0.00           H  
ATOM   2401 HG22 VAL   153       6.128   2.365 -13.701  1.00  0.00           H  
ATOM   2402 HG23 VAL   153       6.716   1.663 -15.311  1.00  0.00           H  
ATOM   2403  C   VAL   153       6.904   4.751 -12.708  1.00  0.00           C  
ATOM   2404  O   VAL   153       7.272   4.043 -11.802  1.00  0.00           O  
ATOM   2405  N   SER   154       5.790   5.559 -12.742  1.00  0.00           N  
ATOM   2406  H   SER   154       5.710   6.179 -13.535  1.00  0.00           H  
ATOM   2407  CA  SER   154       4.779   5.741 -11.689  1.00  0.00           C  
ATOM   2408  HA  SER   154       5.104   5.307 -10.743  1.00  0.00           H  
ATOM   2409  CB  SER   154       4.671   7.232 -11.415  1.00  0.00           C  
ATOM   2410  HB2 SER   154       3.981   7.293 -10.573  1.00  0.00           H  
ATOM   2411  HB3 SER   154       5.642   7.645 -11.143  1.00  0.00           H  
ATOM   2412  OG  SER   154       4.112   7.903 -12.542  1.00  0.00           O  
ATOM   2413  HG  SER   154       4.597   8.714 -12.714  1.00  0.00           H  
ATOM   2414  C   SER   154       3.431   5.156 -12.015  1.00  0.00           C  
ATOM   2415  O   SER   154       3.242   4.577 -13.040  1.00  0.00           O  
ATOM   2416  N   ASP   155       2.436   5.488 -11.203  1.00  0.00           N  
ATOM   2417  H   ASP   155       2.658   5.580 -10.222  1.00  0.00           H  
ATOM   2418  CA  ASP   155       1.002   5.364 -11.529  1.00  0.00           C  
ATOM   2419  HA  ASP   155       0.787   4.354 -11.879  1.00  0.00           H  
ATOM   2420  CB  ASP   155       0.112   5.575 -10.246  1.00  0.00           C  
ATOM   2421  HB2 ASP   155       0.254   6.618  -9.963  1.00  0.00           H  
ATOM   2422  HB3 ASP   155      -0.952   5.422 -10.427  1.00  0.00           H  
ATOM   2423  CG  ASP   155       0.550   4.688  -9.026  1.00  0.00           C  
ATOM   2424  OD1 ASP   155       0.159   5.058  -7.898  1.00  0.00           O  
ATOM   2425  OD2 ASP   155       1.134   3.628  -9.198  1.00  0.00           O  
ATOM   2426  C   ASP   155       0.569   6.364 -12.628  1.00  0.00           C  
ATOM   2427  O   ASP   155      -0.296   6.070 -13.391  1.00  0.00           O  
ATOM   2428  N   ASP   156       1.176   7.562 -12.668  1.00  0.00           N  
ATOM   2429  H   ASP   156       1.665   7.869 -11.840  1.00  0.00           H  
ATOM   2430  CA  ASP   156       0.816   8.524 -13.839  1.00  0.00           C  
ATOM   2431  HA  ASP   156      -0.255   8.677 -13.972  1.00  0.00           H  
ATOM   2432  CB  ASP   156       1.432   9.842 -13.557  1.00  0.00           C  
ATOM   2433  HB2 ASP   156       2.461   9.800 -13.201  1.00  0.00           H  
ATOM   2434  HB3 ASP   156       1.249  10.473 -14.428  1.00  0.00           H  
ATOM   2435  CG  ASP   156       0.680  10.626 -12.476  1.00  0.00           C  
ATOM   2436  OD1 ASP   156      -0.135  10.049 -11.699  1.00  0.00           O  
ATOM   2437  OD2 ASP   156       0.906  11.886 -12.450  1.00  0.00           O  
ATOM   2438  C   ASP   156       1.271   8.072 -15.167  1.00  0.00           C  
ATOM   2439  O   ASP   156       0.664   8.292 -16.241  1.00  0.00           O  
ATOM   2440  N   PHE   157       2.429   7.413 -15.192  1.00  0.00           N  
ATOM   2441  H   PHE   157       2.792   7.169 -14.282  1.00  0.00           H  
ATOM   2442  CA  PHE   157       2.963   6.704 -16.350  1.00  0.00           C  
ATOM   2443  HA  PHE   157       2.978   7.325 -17.246  1.00  0.00           H  
ATOM   2444  CB  PHE   157       4.417   6.345 -16.042  1.00  0.00           C  
ATOM   2445  HB2 PHE   157       4.812   7.174 -15.454  1.00  0.00           H  
ATOM   2446  HB3 PHE   157       4.394   5.399 -15.502  1.00  0.00           H  
ATOM   2447  CG  PHE   157       5.378   6.141 -17.201  1.00  0.00           C  
ATOM   2448  CD1 PHE   157       6.526   6.871 -17.233  1.00  0.00           C  
ATOM   2449  HD1 PHE   157       6.832   7.599 -16.496  1.00  0.00           H  
ATOM   2450  CE1 PHE   157       7.362   6.732 -18.409  1.00  0.00           C  
ATOM   2451  HE1 PHE   157       8.236   7.367 -18.418  1.00  0.00           H  
ATOM   2452  CZ  PHE   157       7.146   5.793 -19.348  1.00  0.00           C  
ATOM   2453  HZ  PHE   157       7.822   5.679 -20.182  1.00  0.00           H  
ATOM   2454  CE2 PHE   157       6.106   4.917 -19.200  1.00  0.00           C  
ATOM   2455  HE2 PHE   157       5.892   4.128 -19.906  1.00  0.00           H  
ATOM   2456  CD2 PHE   157       5.221   5.095 -18.129  1.00  0.00           C  
ATOM   2457  HD2 PHE   157       4.317   4.512 -18.215  1.00  0.00           H  
ATOM   2458  C   PHE   157       2.089   5.477 -16.788  1.00  0.00           C  
ATOM   2459  O   PHE   157       1.764   5.288 -17.928  1.00  0.00           O  
ATOM   2460  N   ALA   158       1.546   4.669 -15.868  1.00  0.00           N  
ATOM   2461  H   ALA   158       1.819   4.825 -14.908  1.00  0.00           H  
ATOM   2462  CA  ALA   158       0.446   3.687 -16.138  1.00  0.00           C  
ATOM   2463  HA  ALA   158       0.702   3.199 -17.078  1.00  0.00           H  
ATOM   2464  CB  ALA   158       0.490   2.690 -14.983  1.00  0.00           C  
ATOM   2465  HB1 ALA   158       1.506   2.337 -14.804  1.00  0.00           H  
ATOM   2466  HB2 ALA   158      -0.009   3.148 -14.130  1.00  0.00           H  
ATOM   2467  HB3 ALA   158      -0.099   1.804 -15.221  1.00  0.00           H  
ATOM   2468  C   ALA   158      -0.959   4.201 -16.448  1.00  0.00           C  
ATOM   2469  O   ALA   158      -1.847   3.501 -16.864  1.00  0.00           O  
ATOM   2470  N   PHE   159      -1.114   5.464 -16.127  1.00  0.00           N  
ATOM   2471  H   PHE   159      -0.314   5.902 -15.693  1.00  0.00           H  
ATOM   2472  CA  PHE   159      -2.301   6.189 -16.586  1.00  0.00           C  
ATOM   2473  HA  PHE   159      -3.154   5.512 -16.625  1.00  0.00           H  
ATOM   2474  CB  PHE   159      -2.800   7.235 -15.546  1.00  0.00           C  
ATOM   2475  HB2 PHE   159      -2.627   7.076 -14.482  1.00  0.00           H  
ATOM   2476  HB3 PHE   159      -2.009   7.974 -15.670  1.00  0.00           H  
ATOM   2477  CG  PHE   159      -4.246   7.689 -15.738  1.00  0.00           C  
ATOM   2478  CD1 PHE   159      -5.315   6.761 -15.576  1.00  0.00           C  
ATOM   2479  HD1 PHE   159      -5.135   5.724 -15.332  1.00  0.00           H  
ATOM   2480  CE1 PHE   159      -6.668   7.179 -15.661  1.00  0.00           C  
ATOM   2481  HE1 PHE   159      -7.525   6.592 -15.367  1.00  0.00           H  
ATOM   2482  CZ  PHE   159      -6.939   8.498 -16.116  1.00  0.00           C  
ATOM   2483  HZ  PHE   159      -7.985   8.760 -16.174  1.00  0.00           H  
ATOM   2484  CE2 PHE   159      -5.883   9.296 -16.490  1.00  0.00           C  
ATOM   2485  HE2 PHE   159      -6.105  10.264 -16.915  1.00  0.00           H  
ATOM   2486  CD2 PHE   159      -4.510   8.940 -16.271  1.00  0.00           C  
ATOM   2487  HD2 PHE   159      -3.745   9.651 -16.546  1.00  0.00           H  
ATOM   2488  C   PHE   159      -2.161   6.762 -18.003  1.00  0.00           C  
ATOM   2489  O   PHE   159      -3.174   7.099 -18.591  1.00  0.00           O  
ATOM   2490  N   TYR   160      -0.949   7.011 -18.548  1.00  0.00           N  
ATOM   2491  H   TYR   160      -0.147   6.636 -18.062  1.00  0.00           H  
ATOM   2492  CA  TYR   160      -0.688   7.800 -19.707  1.00  0.00           C  
ATOM   2493  HA  TYR   160      -1.049   8.828 -19.665  1.00  0.00           H  
ATOM   2494  CB  TYR   160       0.868   7.877 -19.911  1.00  0.00           C  
ATOM   2495  HB2 TYR   160       1.209   8.522 -19.100  1.00  0.00           H  
ATOM   2496  HB3 TYR   160       1.363   6.921 -19.744  1.00  0.00           H  
ATOM   2497  CG  TYR   160       1.305   8.424 -21.240  1.00  0.00           C  
ATOM   2498  CD1 TYR   160       1.436   9.776 -21.430  1.00  0.00           C  
ATOM   2499  HD1 TYR   160       1.127  10.410 -20.611  1.00  0.00           H  
ATOM   2500  CE1 TYR   160       1.577  10.366 -22.707  1.00  0.00           C  
ATOM   2501  HE1 TYR   160       1.760  11.430 -22.735  1.00  0.00           H  
ATOM   2502  CZ  TYR   160       1.852   9.538 -23.813  1.00  0.00           C  
ATOM   2503  OH  TYR   160       2.199  10.160 -24.947  1.00  0.00           O  
ATOM   2504  HH  TYR   160       2.356  11.095 -24.796  1.00  0.00           H  
ATOM   2505  CE2 TYR   160       1.679   8.123 -23.614  1.00  0.00           C  
ATOM   2506  HE2 TYR   160       1.906   7.568 -24.513  1.00  0.00           H  
ATOM   2507  CD2 TYR   160       1.463   7.517 -22.331  1.00  0.00           C  
ATOM   2508  HD2 TYR   160       1.293   6.465 -22.159  1.00  0.00           H  
ATOM   2509  C   TYR   160      -1.371   7.323 -21.019  1.00  0.00           C  
ATOM   2510  O   TYR   160      -1.478   6.136 -21.276  1.00  0.00           O  
ATOM   2511  N   LYS   161      -1.792   8.290 -21.824  1.00  0.00           N  
ATOM   2512  H   LYS   161      -1.728   9.239 -21.485  1.00  0.00           H  
ATOM   2513  CA  LYS   161      -2.692   8.179 -23.001  1.00  0.00           C  
ATOM   2514  HA  LYS   161      -2.600   7.135 -23.303  1.00  0.00           H  
ATOM   2515  CB  LYS   161      -4.135   8.524 -22.586  1.00  0.00           C  
ATOM   2516  HB2 LYS   161      -4.346   9.568 -22.818  1.00  0.00           H  
ATOM   2517  HB3 LYS   161      -4.743   8.056 -23.360  1.00  0.00           H  
ATOM   2518  CG  LYS   161      -4.538   8.120 -21.184  1.00  0.00           C  
ATOM   2519  HG2 LYS   161      -4.194   7.087 -21.134  1.00  0.00           H  
ATOM   2520  HG3 LYS   161      -3.930   8.751 -20.536  1.00  0.00           H  
ATOM   2521  CD  LYS   161      -5.996   8.235 -20.717  1.00  0.00           C  
ATOM   2522  HD2 LYS   161      -6.306   9.280 -20.709  1.00  0.00           H  
ATOM   2523  HD3 LYS   161      -6.592   7.712 -21.465  1.00  0.00           H  
ATOM   2524  CE  LYS   161      -6.287   7.643 -19.311  1.00  0.00           C  
ATOM   2525  HE2 LYS   161      -5.655   8.164 -18.592  1.00  0.00           H  
ATOM   2526  HE3 LYS   161      -7.305   7.928 -19.046  1.00  0.00           H  
ATOM   2527  NZ  LYS   161      -6.024   6.226 -19.296  1.00  0.00           N  
ATOM   2528  HZ1 LYS   161      -5.954   5.794 -20.207  1.00  0.00           H  
ATOM   2529  HZ2 LYS   161      -5.238   6.093 -18.675  1.00  0.00           H  
ATOM   2530  HZ3 LYS   161      -6.728   5.788 -18.720  1.00  0.00           H  
ATOM   2531  C   LYS   161      -2.210   9.014 -24.226  1.00  0.00           C  
ATOM   2532  O   LYS   161      -2.478   8.445 -25.288  1.00  0.00           O  
ATOM   2533  N   GLU   162      -1.623  10.222 -24.181  1.00  0.00           N  
ATOM   2534  H   GLU   162      -1.557  10.541 -23.224  1.00  0.00           H  
ATOM   2535  CA  GLU   162      -1.285  11.131 -25.270  1.00  0.00           C  
ATOM   2536  HA  GLU   162      -0.811  10.551 -26.062  1.00  0.00           H  
ATOM   2537  CB  GLU   162      -2.496  11.798 -25.917  1.00  0.00           C  
ATOM   2538  HB2 GLU   162      -2.222  12.413 -26.774  1.00  0.00           H  
ATOM   2539  HB3 GLU   162      -2.989  10.898 -26.285  1.00  0.00           H  
ATOM   2540  CG  GLU   162      -3.385  12.601 -25.021  1.00  0.00           C  
ATOM   2541  HG2 GLU   162      -3.835  12.025 -24.213  1.00  0.00           H  
ATOM   2542  HG3 GLU   162      -2.706  13.309 -24.545  1.00  0.00           H  
ATOM   2543  CD  GLU   162      -4.553  13.274 -25.662  1.00  0.00           C  
ATOM   2544  OE1 GLU   162      -5.174  14.264 -25.070  1.00  0.00           O  
ATOM   2545  OE2 GLU   162      -4.911  12.914 -26.840  1.00  0.00           O  
ATOM   2546  C   GLU   162      -0.227  12.188 -24.918  1.00  0.00           C  
ATOM   2547  O   GLU   162      -0.354  12.708 -23.832  1.00  0.00           O  
ATOM   2548  N   GLY   163       0.444  12.832 -25.915  1.00  0.00           N  
ATOM   2549  H   GLY   163       0.505  12.412 -26.832  1.00  0.00           H  
ATOM   2550  CA  GLY   163       1.304  13.989 -25.855  1.00  0.00           C  
ATOM   2551  HA2 GLY   163       1.606  14.355 -26.836  1.00  0.00           H  
ATOM   2552  HA3 GLY   163       0.874  14.793 -25.258  1.00  0.00           H  
ATOM   2553  C   GLY   163       2.667  13.747 -25.194  1.00  0.00           C  
ATOM   2554  O   GLY   163       3.028  12.604 -24.856  1.00  0.00           O  
ATOM   2555  N   ILE   164       3.447  14.803 -24.924  1.00  0.00           N  
ATOM   2556  H   ILE   164       3.079  15.705 -25.190  1.00  0.00           H  
ATOM   2557  CA  ILE   164       4.757  14.712 -24.261  1.00  0.00           C  
ATOM   2558  HA  ILE   164       5.234  13.777 -24.556  1.00  0.00           H  
ATOM   2559  CB  ILE   164       5.704  15.884 -24.613  1.00  0.00           C  
ATOM   2560  HB  ILE   164       5.243  16.820 -24.295  1.00  0.00           H  
ATOM   2561  CG2 ILE   164       7.038  15.575 -24.058  1.00  0.00           C  
ATOM   2562 HG21 ILE   164       7.605  14.914 -24.714  1.00  0.00           H  
ATOM   2563 HG22 ILE   164       7.580  16.519 -24.116  1.00  0.00           H  
ATOM   2564 HG23 ILE   164       6.936  15.316 -23.005  1.00  0.00           H  
ATOM   2565  CG1 ILE   164       5.718  16.016 -26.160  1.00  0.00           C  
ATOM   2566 HG12 ILE   164       6.108  15.109 -26.623  1.00  0.00           H  
ATOM   2567 HG13 ILE   164       4.739  16.292 -26.553  1.00  0.00           H  
ATOM   2568  CD1 ILE   164       6.587  17.187 -26.617  1.00  0.00           C  
ATOM   2569 HD11 ILE   164       6.487  17.401 -27.681  1.00  0.00           H  
ATOM   2570 HD12 ILE   164       6.313  18.148 -26.182  1.00  0.00           H  
ATOM   2571 HD13 ILE   164       7.602  16.888 -26.354  1.00  0.00           H  
ATOM   2572  C   ILE   164       4.543  14.585 -22.807  1.00  0.00           C  
ATOM   2573  O   ILE   164       3.975  15.507 -22.234  1.00  0.00           O  
ATOM   2574  N   PHE   165       5.143  13.579 -22.121  1.00  0.00           N  
ATOM   2575  H   PHE   165       5.652  12.865 -22.623  1.00  0.00           H  
ATOM   2576  CA  PHE   165       4.743  13.199 -20.756  1.00  0.00           C  
ATOM   2577  HA  PHE   165       3.690  12.984 -20.933  1.00  0.00           H  
ATOM   2578  CB  PHE   165       5.577  11.942 -20.375  1.00  0.00           C  
ATOM   2579  HB2 PHE   165       5.401  11.176 -21.131  1.00  0.00           H  
ATOM   2580  HB3 PHE   165       6.650  12.126 -20.421  1.00  0.00           H  
ATOM   2581  CG  PHE   165       5.293  11.317 -18.991  1.00  0.00           C  
ATOM   2582  CD1 PHE   165       3.986  10.906 -18.652  1.00  0.00           C  
ATOM   2583  HD1 PHE   165       3.184  11.006 -19.369  1.00  0.00           H  
ATOM   2584  CE1 PHE   165       3.841  10.419 -17.388  1.00  0.00           C  
ATOM   2585  HE1 PHE   165       2.894   9.930 -17.214  1.00  0.00           H  
ATOM   2586  CZ  PHE   165       4.803  10.070 -16.479  1.00  0.00           C  
ATOM   2587  HZ  PHE   165       4.572   9.787 -15.462  1.00  0.00           H  
ATOM   2588  CE2 PHE   165       6.081  10.401 -16.856  1.00  0.00           C  
ATOM   2589  HE2 PHE   165       6.930  10.263 -16.203  1.00  0.00           H  
ATOM   2590  CD2 PHE   165       6.340  11.067 -18.038  1.00  0.00           C  
ATOM   2591  HD2 PHE   165       7.364  11.367 -18.205  1.00  0.00           H  
ATOM   2592  C   PHE   165       4.937  14.255 -19.693  1.00  0.00           C  
ATOM   2593  O   PHE   165       5.987  14.852 -19.612  1.00  0.00           O  
ATOM   2594  N   ASP   166       3.923  14.365 -18.837  1.00  0.00           N  
ATOM   2595  H   ASP   166       3.111  13.812 -19.070  1.00  0.00           H  
ATOM   2596  CA  ASP   166       3.717  15.457 -17.877  1.00  0.00           C  
ATOM   2597  HA  ASP   166       4.709  15.819 -17.606  1.00  0.00           H  
ATOM   2598  CB  ASP   166       2.808  16.601 -18.372  1.00  0.00           C  
ATOM   2599  HB2 ASP   166       2.948  17.331 -17.575  1.00  0.00           H  
ATOM   2600  HB3 ASP   166       3.197  17.012 -19.304  1.00  0.00           H  
ATOM   2601  CG  ASP   166       1.371  16.246 -18.570  1.00  0.00           C  
ATOM   2602  OD1 ASP   166       0.819  15.193 -18.112  1.00  0.00           O  
ATOM   2603  OD2 ASP   166       0.653  17.049 -19.188  1.00  0.00           O  
ATOM   2604  C   ASP   166       3.225  14.818 -16.465  1.00  0.00           C  
ATOM   2605  O   ASP   166       2.809  15.543 -15.548  1.00  0.00           O  
ATOM   2606  N   GLY   167       3.387  13.529 -16.295  1.00  0.00           N  
ATOM   2607  H   GLY   167       3.765  13.035 -17.091  1.00  0.00           H  
ATOM   2608  CA  GLY   167       3.094  12.762 -15.070  1.00  0.00           C  
ATOM   2609  HA2 GLY   167       2.116  13.171 -14.816  1.00  0.00           H  
ATOM   2610  HA3 GLY   167       3.093  11.714 -15.368  1.00  0.00           H  
ATOM   2611  C   GLY   167       4.114  12.891 -14.009  1.00  0.00           C  
ATOM   2612  O   GLY   167       5.252  13.277 -14.281  1.00  0.00           O  
ATOM   2613  N   GLU   168       3.845  12.541 -12.737  1.00  0.00           N  
ATOM   2614  H   GLU   168       2.968  12.066 -12.578  1.00  0.00           H  
ATOM   2615  CA  GLU   168       4.940  12.249 -11.753  1.00  0.00           C  
ATOM   2616  HA  GLU   168       5.527  13.162 -11.654  1.00  0.00           H  
ATOM   2617  CB  GLU   168       4.243  11.955 -10.438  1.00  0.00           C  
ATOM   2618  HB2 GLU   168       4.983  11.896  -9.640  1.00  0.00           H  
ATOM   2619  HB3 GLU   168       3.565  12.787 -10.246  1.00  0.00           H  
ATOM   2620  CG  GLU   168       3.538  10.620 -10.208  1.00  0.00           C  
ATOM   2621  HG2 GLU   168       2.782  10.296 -10.923  1.00  0.00           H  
ATOM   2622  HG3 GLU   168       4.355   9.901 -10.269  1.00  0.00           H  
ATOM   2623  CD  GLU   168       2.863  10.600  -8.854  1.00  0.00           C  
ATOM   2624  OE1 GLU   168       2.324   9.556  -8.481  1.00  0.00           O  
ATOM   2625  OE2 GLU   168       2.826  11.620  -8.160  1.00  0.00           O  
ATOM   2626  C   GLU   168       5.909  11.109 -12.288  1.00  0.00           C  
ATOM   2627  O   GLU   168       5.501  10.178 -13.018  1.00  0.00           O  
ATOM   2628  N   CYX   169       7.218  11.271 -12.161  1.00  0.00           N  
ATOM   2629  H   CYX   169       7.525  12.181 -11.848  1.00  0.00           H  
ATOM   2630  CA  CYX   169       8.159  10.143 -12.461  1.00  0.00           C  
ATOM   2631  HA  CYX   169       7.862   9.642 -13.382  1.00  0.00           H  
ATOM   2632  CB  CYX   169       9.522  10.726 -12.626  1.00  0.00           C  
ATOM   2633  HB2 CYX   169       9.897  11.081 -11.666  1.00  0.00           H  
ATOM   2634  HB3 CYX   169      10.141   9.871 -12.895  1.00  0.00           H  
ATOM   2635  SG  CYX   169       9.797  11.933 -13.863  1.00  0.00           S  
ATOM   2636  C   CYX   169       8.259   9.019 -11.351  1.00  0.00           C  
ATOM   2637  O   CYX   169       7.795   9.241 -10.218  1.00  0.00           O  
ATOM   2638  N   GLY   170       8.959   7.904 -11.598  1.00  0.00           N  
ATOM   2639  H   GLY   170       9.332   7.739 -12.521  1.00  0.00           H  
ATOM   2640  CA  GLY   170       9.209   6.864 -10.569  1.00  0.00           C  
ATOM   2641  HA2 GLY   170       8.355   6.958  -9.899  1.00  0.00           H  
ATOM   2642  HA3 GLY   170       9.224   5.860 -10.992  1.00  0.00           H  
ATOM   2643  C   GLY   170      10.399   7.228  -9.627  1.00  0.00           C  
ATOM   2644  O   GLY   170      11.260   8.118  -9.805  1.00  0.00           O  
ATOM   2645  N   ASP   171      10.328   6.636  -8.426  1.00  0.00           N  
ATOM   2646  H   ASP   171       9.573   5.999  -8.216  1.00  0.00           H  
ATOM   2647  CA  ASP   171      11.274   6.840  -7.378  1.00  0.00           C  
ATOM   2648  HA  ASP   171      11.319   7.908  -7.164  1.00  0.00           H  
ATOM   2649  CB  ASP   171      10.619   6.386  -6.071  1.00  0.00           C  
ATOM   2650  HB2 ASP   171      11.127   6.822  -5.211  1.00  0.00           H  
ATOM   2651  HB3 ASP   171       9.546   6.579  -6.059  1.00  0.00           H  
ATOM   2652  CG  ASP   171      10.669   4.923  -5.881  1.00  0.00           C  
ATOM   2653  OD1 ASP   171       9.887   4.206  -6.586  1.00  0.00           O  
ATOM   2654  OD2 ASP   171      11.273   4.456  -4.887  1.00  0.00           O  
ATOM   2655  C   ASP   171      12.629   6.179  -7.522  1.00  0.00           C  
ATOM   2656  O   ASP   171      13.612   6.522  -6.915  1.00  0.00           O  
ATOM   2657  N   GLN   172      12.669   5.245  -8.481  1.00  0.00           N  
ATOM   2658  H   GLN   172      11.769   5.066  -8.902  1.00  0.00           H  
ATOM   2659  CA  GLN   172      13.869   4.509  -8.923  1.00  0.00           C  
ATOM   2660  HA  GLN   172      14.665   5.208  -9.182  1.00  0.00           H  
ATOM   2661  CB  GLN   172      14.274   3.453  -7.858  1.00  0.00           C  
ATOM   2662  HB2 GLN   172      15.230   3.096  -8.241  1.00  0.00           H  
ATOM   2663  HB3 GLN   172      14.305   3.947  -6.887  1.00  0.00           H  
ATOM   2664  CG  GLN   172      13.363   2.247  -7.634  1.00  0.00           C  
ATOM   2665  HG2 GLN   172      12.363   2.676  -7.578  1.00  0.00           H  
ATOM   2666  HG3 GLN   172      13.392   1.589  -8.503  1.00  0.00           H  
ATOM   2667  CD  GLN   172      13.755   1.374  -6.412  1.00  0.00           C  
ATOM   2668  OE1 GLN   172      12.987   1.254  -5.488  1.00  0.00           O  
ATOM   2669  NE2 GLN   172      15.006   0.914  -6.438  1.00  0.00           N  
ATOM   2670 HE21 GLN   172      15.366   0.401  -5.646  1.00  0.00           H  
ATOM   2671 HE22 GLN   172      15.602   1.253  -7.179  1.00  0.00           H  
ATOM   2672  C   GLN   172      13.589   3.858 -10.319  1.00  0.00           C  
ATOM   2673  O   GLN   172      12.386   3.721 -10.502  1.00  0.00           O  
ATOM   2674  N   LEU   173      14.603   3.396 -11.119  1.00  0.00           N  
ATOM   2675  H   LEU   173      15.514   3.722 -10.830  1.00  0.00           H  
ATOM   2676  CA  LEU   173      14.463   2.582 -12.381  1.00  0.00           C  
ATOM   2677  HA  LEU   173      13.818   3.157 -13.045  1.00  0.00           H  
ATOM   2678  CB  LEU   173      15.759   2.285 -12.984  1.00  0.00           C  
ATOM   2679  HB2 LEU   173      16.256   1.776 -12.158  1.00  0.00           H  
ATOM   2680  HB3 LEU   173      15.566   1.646 -13.846  1.00  0.00           H  
ATOM   2681  CG  LEU   173      16.613   3.509 -13.307  1.00  0.00           C  
ATOM   2682  HG  LEU   173      16.300   4.324 -12.654  1.00  0.00           H  
ATOM   2683  CD1 LEU   173      18.059   3.195 -13.181  1.00  0.00           C  
ATOM   2684 HD11 LEU   173      18.293   3.164 -12.117  1.00  0.00           H  
ATOM   2685 HD12 LEU   173      18.431   2.297 -13.676  1.00  0.00           H  
ATOM   2686 HD13 LEU   173      18.561   4.066 -13.602  1.00  0.00           H  
ATOM   2687  CD2 LEU   173      16.294   3.930 -14.713  1.00  0.00           C  
ATOM   2688 HD21 LEU   173      15.281   4.311 -14.589  1.00  0.00           H  
ATOM   2689 HD22 LEU   173      16.809   4.800 -15.120  1.00  0.00           H  
ATOM   2690 HD23 LEU   173      16.319   3.125 -15.448  1.00  0.00           H  
ATOM   2691  C   LEU   173      13.712   1.324 -11.957  1.00  0.00           C  
ATOM   2692  O   LEU   173      14.076   0.628 -11.003  1.00  0.00           O  
ATOM   2693  N   ASN   174      12.534   1.042 -12.533  1.00  0.00           N  
ATOM   2694  H   ASN   174      12.254   1.598 -13.329  1.00  0.00           H  
ATOM   2695  CA  ASN   174      11.622   0.059 -12.099  1.00  0.00           C  
ATOM   2696  HA  ASN   174      12.254  -0.766 -11.770  1.00  0.00           H  
ATOM   2697  CB  ASN   174      10.787   0.774 -10.975  1.00  0.00           C  
ATOM   2698  HB2 ASN   174      10.108   0.069 -10.497  1.00  0.00           H  
ATOM   2699  HB3 ASN   174      11.541   1.214 -10.322  1.00  0.00           H  
ATOM   2700  CG  ASN   174       9.810   1.819 -11.430  1.00  0.00           C  
ATOM   2701  OD1 ASN   174       9.800   2.232 -12.565  1.00  0.00           O  
ATOM   2702  ND2 ASN   174       8.971   2.385 -10.528  1.00  0.00           N  
ATOM   2703 HD21 ASN   174       8.277   3.038 -10.865  1.00  0.00           H  
ATOM   2704 HD22 ASN   174       8.840   2.099  -9.568  1.00  0.00           H  
ATOM   2705  C   ASN   174      10.827  -0.645 -13.134  1.00  0.00           C  
ATOM   2706  O   ASN   174       9.928  -1.413 -12.862  1.00  0.00           O  
ATOM   2707  N   HIE   175      11.310  -0.496 -14.386  1.00  0.00           N  
ATOM   2708  H   HIE   175      12.049   0.175 -14.543  1.00  0.00           H  
ATOM   2709  CA  HIE   175      10.755  -1.057 -15.655  1.00  0.00           C  
ATOM   2710  HA  HIE   175      10.403  -2.084 -15.560  1.00  0.00           H  
ATOM   2711  CB  HIE   175       9.454  -0.356 -15.953  1.00  0.00           C  
ATOM   2712  HB2 HIE   175       8.751  -0.589 -15.154  1.00  0.00           H  
ATOM   2713  HB3 HIE   175       9.585   0.726 -15.983  1.00  0.00           H  
ATOM   2714  CG  HIE   175       8.640  -0.714 -17.204  1.00  0.00           C  
ATOM   2715  ND1 HIE   175       8.710  -2.011 -17.743  1.00  0.00           N  
ATOM   2716  CE1 HIE   175       7.951  -1.986 -18.821  1.00  0.00           C  
ATOM   2717  HE1 HIE   175       7.945  -2.812 -19.517  1.00  0.00           H  
ATOM   2718  NE2 HIE   175       7.338  -0.841 -18.966  1.00  0.00           N  
ATOM   2719  HE2 HIE   175       6.861  -0.443 -19.762  1.00  0.00           H  
ATOM   2720  CD2 HIE   175       7.685  -0.056 -17.940  1.00  0.00           C  
ATOM   2721  HD2 HIE   175       7.249   0.899 -17.688  1.00  0.00           H  
ATOM   2722  C   HIE   175      11.914  -0.939 -16.721  1.00  0.00           C  
ATOM   2723  O   HIE   175      12.955  -0.323 -16.532  1.00  0.00           O  
ATOM   2724  N   ALA   176      11.600  -1.467 -17.914  1.00  0.00           N  
ATOM   2725  H   ALA   176      10.687  -1.815 -18.168  1.00  0.00           H  
ATOM   2726  CA  ALA   176      12.477  -1.413 -19.086  1.00  0.00           C  
ATOM   2727  HA  ALA   176      13.140  -0.549 -19.035  1.00  0.00           H  
ATOM   2728  CB  ALA   176      13.414  -2.652 -19.071  1.00  0.00           C  
ATOM   2729  HB1 ALA   176      12.850  -3.578 -18.962  1.00  0.00           H  
ATOM   2730  HB2 ALA   176      13.994  -2.777 -19.986  1.00  0.00           H  
ATOM   2731  HB3 ALA   176      14.148  -2.509 -18.278  1.00  0.00           H  
ATOM   2732  C   ALA   176      11.666  -1.422 -20.324  1.00  0.00           C  
ATOM   2733  O   ALA   176      10.673  -2.073 -20.511  1.00  0.00           O  
ATOM   2734  N   VAL   177      12.112  -0.542 -21.201  1.00  0.00           N  
ATOM   2735  H   VAL   177      12.979  -0.078 -20.970  1.00  0.00           H  
ATOM   2736  CA  VAL   177      11.395  -0.238 -22.430  1.00  0.00           C  
ATOM   2737  HA  VAL   177      10.706  -1.010 -22.774  1.00  0.00           H  
ATOM   2738  CB  VAL   177      10.628   1.119 -22.194  1.00  0.00           C  
ATOM   2739  HB  VAL   177      10.102   1.424 -23.099  1.00  0.00           H  
ATOM   2740  CG1 VAL   177       9.489   0.838 -21.272  1.00  0.00           C  
ATOM   2741 HG11 VAL   177       8.802   1.681 -21.336  1.00  0.00           H  
ATOM   2742 HG12 VAL   177       9.005  -0.050 -21.680  1.00  0.00           H  
ATOM   2743 HG13 VAL   177       9.749   0.818 -20.214  1.00  0.00           H  
ATOM   2744  CG2 VAL   177      11.537   2.235 -21.722  1.00  0.00           C  
ATOM   2745 HG21 VAL   177      11.058   3.179 -21.461  1.00  0.00           H  
ATOM   2746 HG22 VAL   177      12.105   1.972 -20.830  1.00  0.00           H  
ATOM   2747 HG23 VAL   177      12.198   2.409 -22.572  1.00  0.00           H  
ATOM   2748  C   VAL   177      12.450   0.024 -23.517  1.00  0.00           C  
ATOM   2749  O   VAL   177      13.678  -0.070 -23.371  1.00  0.00           O  
ATOM   2750  N   MET   178      12.042   0.382 -24.760  1.00  0.00           N  
ATOM   2751  H   MET   178      11.057   0.604 -24.805  1.00  0.00           H  
ATOM   2752  CA  MET   178      12.900   0.700 -25.911  1.00  0.00           C  
ATOM   2753  HA  MET   178      13.954   0.722 -25.632  1.00  0.00           H  
ATOM   2754  CB  MET   178      12.722  -0.373 -26.928  1.00  0.00           C  
ATOM   2755  HB2 MET   178      13.073  -1.309 -26.493  1.00  0.00           H  
ATOM   2756  HB3 MET   178      11.681  -0.383 -27.249  1.00  0.00           H  
ATOM   2757  CG  MET   178      13.546  -0.180 -28.175  1.00  0.00           C  
ATOM   2758  HG2 MET   178      13.147   0.702 -28.674  1.00  0.00           H  
ATOM   2759  HG3 MET   178      14.570   0.140 -27.979  1.00  0.00           H  
ATOM   2760  SD  MET   178      13.640  -1.491 -29.344  1.00  0.00           S  
ATOM   2761  CE  MET   178      11.919  -2.052 -29.515  1.00  0.00           C  
ATOM   2762  HE1 MET   178      11.836  -2.818 -30.286  1.00  0.00           H  
ATOM   2763  HE2 MET   178      11.633  -2.394 -28.520  1.00  0.00           H  
ATOM   2764  HE3 MET   178      11.300  -1.296 -29.999  1.00  0.00           H  
ATOM   2765  C   MET   178      12.724   2.106 -26.419  1.00  0.00           C  
ATOM   2766  O   MET   178      11.572   2.517 -26.653  1.00  0.00           O  
ATOM   2767  N   LEU   179      13.813   2.730 -26.767  1.00  0.00           N  
ATOM   2768  H   LEU   179      14.666   2.237 -26.548  1.00  0.00           H  
ATOM   2769  CA  LEU   179      13.910   3.943 -27.653  1.00  0.00           C  
ATOM   2770  HA  LEU   179      13.136   4.652 -27.357  1.00  0.00           H  
ATOM   2771  CB  LEU   179      15.222   4.603 -27.421  1.00  0.00           C  
ATOM   2772  HB2 LEU   179      15.970   3.824 -27.568  1.00  0.00           H  
ATOM   2773  HB3 LEU   179      15.292   5.370 -28.193  1.00  0.00           H  
ATOM   2774  CG  LEU   179      15.352   5.373 -26.079  1.00  0.00           C  
ATOM   2775  HG  LEU   179      14.962   4.728 -25.292  1.00  0.00           H  
ATOM   2776  CD1 LEU   179      16.782   5.793 -25.806  1.00  0.00           C  
ATOM   2777 HD11 LEU   179      17.368   4.874 -25.805  1.00  0.00           H  
ATOM   2778 HD12 LEU   179      17.245   6.505 -26.490  1.00  0.00           H  
ATOM   2779 HD13 LEU   179      16.903   6.207 -24.805  1.00  0.00           H  
ATOM   2780  CD2 LEU   179      14.725   6.745 -26.107  1.00  0.00           C  
ATOM   2781 HD21 LEU   179      15.262   7.327 -26.856  1.00  0.00           H  
ATOM   2782 HD22 LEU   179      13.673   6.670 -26.379  1.00  0.00           H  
ATOM   2783 HD23 LEU   179      14.841   7.256 -25.151  1.00  0.00           H  
ATOM   2784  C   LEU   179      13.765   3.567 -29.125  1.00  0.00           C  
ATOM   2785  O   LEU   179      14.428   2.659 -29.634  1.00  0.00           O  
ATOM   2786  N   VAL   180      13.008   4.427 -29.777  1.00  0.00           N  
ATOM   2787  H   VAL   180      12.425   5.076 -29.268  1.00  0.00           H  
ATOM   2788  CA  VAL   180      12.657   4.305 -31.172  1.00  0.00           C  
ATOM   2789  HA  VAL   180      13.456   3.716 -31.622  1.00  0.00           H  
ATOM   2790  CB  VAL   180      11.251   3.612 -31.358  1.00  0.00           C  
ATOM   2791  HB  VAL   180      11.282   3.241 -32.383  1.00  0.00           H  
ATOM   2792  CG1 VAL   180      11.055   2.336 -30.490  1.00  0.00           C  
ATOM   2793 HG11 VAL   180      11.117   2.518 -29.417  1.00  0.00           H  
ATOM   2794 HG12 VAL   180      10.186   1.790 -30.856  1.00  0.00           H  
ATOM   2795 HG13 VAL   180      11.877   1.689 -30.799  1.00  0.00           H  
ATOM   2796  CG2 VAL   180       9.994   4.523 -31.242  1.00  0.00           C  
ATOM   2797 HG21 VAL   180       9.928   5.216 -32.081  1.00  0.00           H  
ATOM   2798 HG22 VAL   180       9.033   4.010 -31.220  1.00  0.00           H  
ATOM   2799 HG23 VAL   180      10.054   5.123 -30.334  1.00  0.00           H  
ATOM   2800  C   VAL   180      12.740   5.644 -31.948  1.00  0.00           C  
ATOM   2801  O   VAL   180      12.584   5.614 -33.208  1.00  0.00           O  
ATOM   2802  N   GLY   181      13.128   6.741 -31.344  1.00  0.00           N  
ATOM   2803  H   GLY   181      13.328   6.748 -30.354  1.00  0.00           H  
ATOM   2804  CA  GLY   181      13.353   8.049 -32.135  1.00  0.00           C  
ATOM   2805  HA2 GLY   181      14.204   7.922 -32.805  1.00  0.00           H  
ATOM   2806  HA3 GLY   181      12.411   8.212 -32.658  1.00  0.00           H  
ATOM   2807  C   GLY   181      13.761   9.235 -31.270  1.00  0.00           C  
ATOM   2808  O   GLY   181      13.945   9.172 -30.083  1.00  0.00           O  
ATOM   2809  N   PHE   182      13.937  10.370 -31.931  1.00  0.00           N  
ATOM   2810  H   PHE   182      13.920  10.371 -32.940  1.00  0.00           H  
ATOM   2811  CA  PHE   182      13.816  11.652 -31.229  1.00  0.00           C  
ATOM   2812  HA  PHE   182      13.221  11.463 -30.335  1.00  0.00           H  
ATOM   2813  CB  PHE   182      15.195  12.102 -30.672  1.00  0.00           C  
ATOM   2814  HB2 PHE   182      15.089  13.012 -30.081  1.00  0.00           H  
ATOM   2815  HB3 PHE   182      15.418  11.294 -29.974  1.00  0.00           H  
ATOM   2816  CG  PHE   182      16.338  12.273 -31.650  1.00  0.00           C  
ATOM   2817  CD1 PHE   182      16.602  13.510 -32.323  1.00  0.00           C  
ATOM   2818  HD1 PHE   182      15.913  14.334 -32.213  1.00  0.00           H  
ATOM   2819  CE1 PHE   182      17.638  13.611 -33.285  1.00  0.00           C  
ATOM   2820  HE1 PHE   182      17.774  14.528 -33.839  1.00  0.00           H  
ATOM   2821  CZ  PHE   182      18.381  12.483 -33.569  1.00  0.00           C  
ATOM   2822  HZ  PHE   182      19.099  12.644 -34.359  1.00  0.00           H  
ATOM   2823  CE2 PHE   182      18.221  11.275 -32.869  1.00  0.00           C  
ATOM   2824  HE2 PHE   182      18.910  10.466 -33.062  1.00  0.00           H  
ATOM   2825  CD2 PHE   182      17.175  11.170 -31.906  1.00  0.00           C  
ATOM   2826  HD2 PHE   182      17.021  10.257 -31.349  1.00  0.00           H  
ATOM   2827  C   PHE   182      13.093  12.764 -32.055  1.00  0.00           C  
ATOM   2828  O   PHE   182      12.867  12.612 -33.292  1.00  0.00           O  
ATOM   2829  N   GLY   183      12.619  13.829 -31.420  1.00  0.00           N  
ATOM   2830  H   GLY   183      12.610  13.945 -30.417  1.00  0.00           H  
ATOM   2831  CA  GLY   183      11.963  14.941 -32.110  1.00  0.00           C  
ATOM   2832  HA2 GLY   183      12.447  15.068 -33.079  1.00  0.00           H  
ATOM   2833  HA3 GLY   183      10.919  14.684 -32.285  1.00  0.00           H  
ATOM   2834  C   GLY   183      12.013  16.293 -31.528  1.00  0.00           C  
ATOM   2835  O   GLY   183      12.642  16.459 -30.471  1.00  0.00           O  
ATOM   2836  N   MET   184      11.309  17.197 -32.093  1.00  0.00           N  
ATOM   2837  H   MET   184      10.562  16.929 -32.718  1.00  0.00           H  
ATOM   2838  CA  MET   184      11.222  18.658 -31.748  1.00  0.00           C  
ATOM   2839  HA  MET   184      11.498  18.684 -30.694  1.00  0.00           H  
ATOM   2840  CB  MET   184      12.361  19.410 -32.458  1.00  0.00           C  
ATOM   2841  HB2 MET   184      13.325  18.905 -32.396  1.00  0.00           H  
ATOM   2842  HB3 MET   184      12.115  19.448 -33.520  1.00  0.00           H  
ATOM   2843  CG  MET   184      12.581  20.917 -32.077  1.00  0.00           C  
ATOM   2844  HG2 MET   184      11.590  21.368 -32.040  1.00  0.00           H  
ATOM   2845  HG3 MET   184      13.039  20.907 -31.087  1.00  0.00           H  
ATOM   2846  SD  MET   184      13.623  21.817 -33.260  1.00  0.00           S  
ATOM   2847  CE  MET   184      12.555  21.782 -34.692  1.00  0.00           C  
ATOM   2848  HE1 MET   184      11.543  22.005 -34.352  1.00  0.00           H  
ATOM   2849  HE2 MET   184      12.958  22.519 -35.387  1.00  0.00           H  
ATOM   2850  HE3 MET   184      12.551  20.824 -35.210  1.00  0.00           H  
ATOM   2851  C   MET   184       9.886  19.320 -32.065  1.00  0.00           C  
ATOM   2852  O   MET   184       9.257  19.099 -33.105  1.00  0.00           O  
ATOM   2853  N   LYS   185       9.521  20.198 -31.119  1.00  0.00           N  
ATOM   2854  H   LYS   185      10.056  20.182 -30.263  1.00  0.00           H  
ATOM   2855  CA  LYS   185       8.203  20.878 -31.172  1.00  0.00           C  
ATOM   2856  HA  LYS   185       7.864  21.023 -32.198  1.00  0.00           H  
ATOM   2857  CB  LYS   185       7.197  19.900 -30.536  1.00  0.00           C  
ATOM   2858  HB2 LYS   185       7.190  19.084 -31.259  1.00  0.00           H  
ATOM   2859  HB3 LYS   185       7.537  19.554 -29.560  1.00  0.00           H  
ATOM   2860  CG  LYS   185       5.700  20.391 -30.423  1.00  0.00           C  
ATOM   2861  HG2 LYS   185       5.607  21.364 -29.942  1.00  0.00           H  
ATOM   2862  HG3 LYS   185       5.432  20.455 -31.478  1.00  0.00           H  
ATOM   2863  CD  LYS   185       4.767  19.403 -29.734  1.00  0.00           C  
ATOM   2864  HD2 LYS   185       5.034  18.483 -30.254  1.00  0.00           H  
ATOM   2865  HD3 LYS   185       4.873  19.533 -28.657  1.00  0.00           H  
ATOM   2866  CE  LYS   185       3.367  19.747 -30.174  1.00  0.00           C  
ATOM   2867  HE2 LYS   185       3.217  20.809 -29.980  1.00  0.00           H  
ATOM   2868  HE3 LYS   185       3.210  19.629 -31.246  1.00  0.00           H  
ATOM   2869  NZ  LYS   185       2.439  18.905 -29.506  1.00  0.00           N  
ATOM   2870  HZ1 LYS   185       2.543  17.909 -29.632  1.00  0.00           H  
ATOM   2871  HZ2 LYS   185       2.535  19.123 -28.525  1.00  0.00           H  
ATOM   2872  HZ3 LYS   185       1.500  19.036 -29.853  1.00  0.00           H  
ATOM   2873  C   LYS   185       8.085  22.196 -30.461  1.00  0.00           C  
ATOM   2874  O   LYS   185       8.540  22.199 -29.324  1.00  0.00           O  
ATOM   2875  N   GLU   186       7.561  23.239 -31.081  1.00  0.00           N  
ATOM   2876  H   GLU   186       7.215  23.130 -32.023  1.00  0.00           H  
ATOM   2877  CA  GLU   186       7.451  24.597 -30.490  1.00  0.00           C  
ATOM   2878  HA  GLU   186       8.365  24.792 -29.929  1.00  0.00           H  
ATOM   2879  CB  GLU   186       7.327  25.676 -31.577  1.00  0.00           C  
ATOM   2880  HB2 GLU   186       6.598  25.401 -32.339  1.00  0.00           H  
ATOM   2881  HB3 GLU   186       7.014  26.625 -31.141  1.00  0.00           H  
ATOM   2882  CG  GLU   186       8.686  25.984 -32.281  1.00  0.00           C  
ATOM   2883  HG2 GLU   186       9.465  26.134 -31.533  1.00  0.00           H  
ATOM   2884  HG3 GLU   186       9.045  25.082 -32.776  1.00  0.00           H  
ATOM   2885  CD  GLU   186       8.705  27.232 -33.154  1.00  0.00           C  
ATOM   2886  OE1 GLU   186       9.821  27.811 -33.287  1.00  0.00           O  
ATOM   2887  OE2 GLU   186       7.666  27.729 -33.716  1.00  0.00           O  
ATOM   2888  C   GLU   186       6.293  24.729 -29.487  1.00  0.00           C  
ATOM   2889  O   GLU   186       5.138  24.569 -29.880  1.00  0.00           O  
ATOM   2890  N   ILE   187       6.595  25.145 -28.230  1.00  0.00           N  
ATOM   2891  H   ILE   187       7.547  25.259 -27.911  1.00  0.00           H  
ATOM   2892  CA  ILE   187       5.540  25.394 -27.269  1.00  0.00           C  
ATOM   2893  HA  ILE   187       4.526  25.275 -27.649  1.00  0.00           H  
ATOM   2894  CB  ILE   187       5.538  24.235 -26.170  1.00  0.00           C  
ATOM   2895  HB  ILE   187       6.503  24.341 -25.674  1.00  0.00           H  
ATOM   2896  CG2 ILE   187       4.425  24.496 -25.177  1.00  0.00           C  
ATOM   2897 HG21 ILE   187       4.394  25.492 -24.737  1.00  0.00           H  
ATOM   2898 HG22 ILE   187       3.468  24.299 -25.660  1.00  0.00           H  
ATOM   2899 HG23 ILE   187       4.683  23.897 -24.304  1.00  0.00           H  
ATOM   2900  CG1 ILE   187       5.520  22.802 -26.757  1.00  0.00           C  
ATOM   2901 HG12 ILE   187       4.634  22.725 -27.387  1.00  0.00           H  
ATOM   2902 HG13 ILE   187       6.406  22.667 -27.379  1.00  0.00           H  
ATOM   2903  CD1 ILE   187       5.447  21.714 -25.654  1.00  0.00           C  
ATOM   2904 HD11 ILE   187       6.324  21.837 -25.018  1.00  0.00           H  
ATOM   2905 HD12 ILE   187       4.488  21.777 -25.140  1.00  0.00           H  
ATOM   2906 HD13 ILE   187       5.654  20.723 -26.058  1.00  0.00           H  
ATOM   2907  C   ILE   187       5.649  26.815 -26.742  1.00  0.00           C  
ATOM   2908  O   ILE   187       6.749  27.347 -26.471  1.00  0.00           O  
ATOM   2909  N   VAL   188       4.487  27.433 -26.643  1.00  0.00           N  
ATOM   2910  H   VAL   188       3.677  26.895 -26.915  1.00  0.00           H  
ATOM   2911  CA  VAL   188       4.479  28.814 -26.131  1.00  0.00           C  
ATOM   2912  HA  VAL   188       5.282  29.302 -26.684  1.00  0.00           H  
ATOM   2913  CB  VAL   188       3.160  29.475 -26.386  1.00  0.00           C  
ATOM   2914  HB  VAL   188       2.330  28.836 -26.084  1.00  0.00           H  
ATOM   2915  CG1 VAL   188       2.833  30.707 -25.570  1.00  0.00           C  
ATOM   2916 HG11 VAL   188       1.879  31.174 -25.815  1.00  0.00           H  
ATOM   2917 HG12 VAL   188       2.813  30.501 -24.500  1.00  0.00           H  
ATOM   2918 HG13 VAL   188       3.587  31.487 -25.675  1.00  0.00           H  
ATOM   2919  CG2 VAL   188       3.108  29.989 -27.846  1.00  0.00           C  
ATOM   2920 HG21 VAL   188       2.146  30.480 -27.993  1.00  0.00           H  
ATOM   2921 HG22 VAL   188       3.933  30.684 -28.000  1.00  0.00           H  
ATOM   2922 HG23 VAL   188       3.229  29.117 -28.490  1.00  0.00           H  
ATOM   2923  C   VAL   188       4.809  28.731 -24.642  1.00  0.00           C  
ATOM   2924  O   VAL   188       4.116  28.116 -23.857  1.00  0.00           O  
ATOM   2925  N   ASN   189       5.859  29.405 -24.164  1.00  0.00           N  
ATOM   2926  H   ASN   189       6.435  29.910 -24.822  1.00  0.00           H  
ATOM   2927  CA  ASN   189       6.060  29.793 -22.702  1.00  0.00           C  
ATOM   2928  HA  ASN   189       5.912  28.883 -22.121  1.00  0.00           H  
ATOM   2929  CB  ASN   189       7.563  30.097 -22.543  1.00  0.00           C  
ATOM   2930  HB2 ASN   189       8.135  29.199 -22.777  1.00  0.00           H  
ATOM   2931  HB3 ASN   189       7.762  30.930 -23.217  1.00  0.00           H  
ATOM   2932  CG  ASN   189       7.937  30.423 -21.129  1.00  0.00           C  
ATOM   2933  OD1 ASN   189       7.091  30.694 -20.310  1.00  0.00           O  
ATOM   2934  ND2 ASN   189       9.221  30.287 -20.815  1.00  0.00           N  
ATOM   2935 HD21 ASN   189       9.519  30.666 -19.928  1.00  0.00           H  
ATOM   2936 HD22 ASN   189       9.805  30.013 -21.592  1.00  0.00           H  
ATOM   2937  C   ASN   189       5.051  30.849 -22.178  1.00  0.00           C  
ATOM   2938  O   ASN   189       4.983  31.941 -22.726  1.00  0.00           O  
ATOM   2939  N   PRO   190       4.241  30.612 -21.176  1.00  0.00           N  
ATOM   2940  CD  PRO   190       4.008  29.278 -20.653  1.00  0.00           C  
ATOM   2941  HD2 PRO   190       4.609  29.129 -19.756  1.00  0.00           H  
ATOM   2942  HD3 PRO   190       4.108  28.511 -21.421  1.00  0.00           H  
ATOM   2943  CG  PRO   190       2.580  29.353 -20.123  1.00  0.00           C  
ATOM   2944  HG2 PRO   190       2.499  28.760 -19.212  1.00  0.00           H  
ATOM   2945  HG3 PRO   190       1.784  29.116 -20.828  1.00  0.00           H  
ATOM   2946  CB  PRO   190       2.326  30.853 -19.752  1.00  0.00           C  
ATOM   2947  HB2 PRO   190       2.570  31.035 -18.705  1.00  0.00           H  
ATOM   2948  HB3 PRO   190       1.309  31.177 -19.973  1.00  0.00           H  
ATOM   2949  CA  PRO   190       3.276  31.585 -20.743  1.00  0.00           C  
ATOM   2950  HA  PRO   190       2.720  31.792 -21.658  1.00  0.00           H  
ATOM   2951  C   PRO   190       3.882  32.828 -20.212  1.00  0.00           C  
ATOM   2952  O   PRO   190       3.179  33.878 -20.096  1.00  0.00           O  
ATOM   2953  N   LEU   191       5.168  32.727 -19.758  1.00  0.00           N  
ATOM   2954  H   LEU   191       5.718  31.902 -19.949  1.00  0.00           H  
ATOM   2955  CA  LEU   191       5.704  33.836 -19.040  1.00  0.00           C  
ATOM   2956  HA  LEU   191       4.887  34.159 -18.395  1.00  0.00           H  
ATOM   2957  CB  LEU   191       6.813  33.342 -18.112  1.00  0.00           C  
ATOM   2958  HB2 LEU   191       7.646  32.947 -18.693  1.00  0.00           H  
ATOM   2959  HB3 LEU   191       7.168  34.184 -17.518  1.00  0.00           H  
ATOM   2960  CG  LEU   191       6.389  32.147 -17.228  1.00  0.00           C  
ATOM   2961  HG  LEU   191       6.024  31.270 -17.762  1.00  0.00           H  
ATOM   2962  CD1 LEU   191       7.678  31.644 -16.571  1.00  0.00           C  
ATOM   2963 HD11 LEU   191       7.965  32.409 -15.850  1.00  0.00           H  
ATOM   2964 HD12 LEU   191       7.530  30.678 -16.088  1.00  0.00           H  
ATOM   2965 HD13 LEU   191       8.526  31.571 -17.252  1.00  0.00           H  
ATOM   2966  CD2 LEU   191       5.452  32.423 -16.072  1.00  0.00           C  
ATOM   2967 HD21 LEU   191       5.038  31.528 -15.607  1.00  0.00           H  
ATOM   2968 HD22 LEU   191       5.904  33.140 -15.387  1.00  0.00           H  
ATOM   2969 HD23 LEU   191       4.592  32.915 -16.526  1.00  0.00           H  
ATOM   2970  C   LEU   191       6.250  35.002 -19.880  1.00  0.00           C  
ATOM   2971  O   LEU   191       5.837  36.128 -19.793  1.00  0.00           O  
ATOM   2972  N   THR   192       6.985  34.701 -20.913  1.00  0.00           N  
ATOM   2973  H   THR   192       7.323  33.750 -20.933  1.00  0.00           H  
ATOM   2974  CA  THR   192       7.463  35.498 -21.958  1.00  0.00           C  
ATOM   2975  HA  THR   192       7.571  36.486 -21.512  1.00  0.00           H  
ATOM   2976  CB  THR   192       8.824  34.965 -22.417  1.00  0.00           C  
ATOM   2977  HB  THR   192       9.188  35.641 -23.190  1.00  0.00           H  
ATOM   2978  CG2 THR   192       9.821  35.073 -21.312  1.00  0.00           C  
ATOM   2979 HG21 THR   192       9.616  34.489 -20.415  1.00  0.00           H  
ATOM   2980 HG22 THR   192      10.816  34.737 -21.603  1.00  0.00           H  
ATOM   2981 HG23 THR   192       9.817  36.091 -20.922  1.00  0.00           H  
ATOM   2982  OG1 THR   192       8.751  33.640 -22.846  1.00  0.00           O  
ATOM   2983  HG1 THR   192       9.512  33.488 -23.411  1.00  0.00           H  
ATOM   2984  C   THR   192       6.579  35.555 -23.169  1.00  0.00           C  
ATOM   2985  O   THR   192       6.838  36.389 -24.029  1.00  0.00           O  
ATOM   2986  N   LYS   193       5.566  34.669 -23.182  1.00  0.00           N  
ATOM   2987  H   LYS   193       5.516  34.088 -22.357  1.00  0.00           H  
ATOM   2988  CA  LYS   193       4.520  34.558 -24.300  1.00  0.00           C  
ATOM   2989  HA  LYS   193       4.052  33.574 -24.250  1.00  0.00           H  
ATOM   2990  CB  LYS   193       3.477  35.612 -24.216  1.00  0.00           C  
ATOM   2991  HB2 LYS   193       3.963  36.588 -24.236  1.00  0.00           H  
ATOM   2992  HB3 LYS   193       2.761  35.544 -25.035  1.00  0.00           H  
ATOM   2993  CG  LYS   193       2.606  35.467 -22.946  1.00  0.00           C  
ATOM   2994  HG2 LYS   193       2.297  34.426 -23.043  1.00  0.00           H  
ATOM   2995  HG3 LYS   193       3.207  35.607 -22.047  1.00  0.00           H  
ATOM   2996  CD  LYS   193       1.450  36.450 -22.889  1.00  0.00           C  
ATOM   2997  HD2 LYS   193       1.045  36.409 -23.901  1.00  0.00           H  
ATOM   2998  HD3 LYS   193       0.756  36.199 -22.087  1.00  0.00           H  
ATOM   2999  CE  LYS   193       1.976  37.838 -22.418  1.00  0.00           C  
ATOM   3000  HE2 LYS   193       2.031  37.960 -21.336  1.00  0.00           H  
ATOM   3001  HE3 LYS   193       2.995  37.994 -22.772  1.00  0.00           H  
ATOM   3002  NZ  LYS   193       1.144  38.982 -22.944  1.00  0.00           N  
ATOM   3003  HZ1 LYS   193       0.190  38.919 -22.618  1.00  0.00           H  
ATOM   3004  HZ2 LYS   193       1.526  39.912 -22.851  1.00  0.00           H  
ATOM   3005  HZ3 LYS   193       1.001  38.812 -23.929  1.00  0.00           H  
ATOM   3006  C   LYS   193       5.178  34.516 -25.677  1.00  0.00           C  
ATOM   3007  O   LYS   193       4.838  35.359 -26.511  1.00  0.00           O  
ATOM   3008  N   LYS   194       5.940  33.505 -25.970  1.00  0.00           N  
ATOM   3009  H   LYS   194       6.118  32.799 -25.270  1.00  0.00           H  
ATOM   3010  CA  LYS   194       6.533  33.193 -27.286  1.00  0.00           C  
ATOM   3011  HA  LYS   194       5.905  33.487 -28.127  1.00  0.00           H  
ATOM   3012  CB  LYS   194       7.918  33.917 -27.367  1.00  0.00           C  
ATOM   3013  HB2 LYS   194       7.756  34.941 -27.030  1.00  0.00           H  
ATOM   3014  HB3 LYS   194       8.701  33.535 -26.712  1.00  0.00           H  
ATOM   3015  CG  LYS   194       8.487  34.051 -28.811  1.00  0.00           C  
ATOM   3016  HG2 LYS   194       8.872  33.076 -29.112  1.00  0.00           H  
ATOM   3017  HG3 LYS   194       7.703  34.381 -29.492  1.00  0.00           H  
ATOM   3018  CD  LYS   194       9.688  35.064 -28.922  1.00  0.00           C  
ATOM   3019  HD2 LYS   194       9.376  36.050 -28.578  1.00  0.00           H  
ATOM   3020  HD3 LYS   194      10.551  34.817 -28.305  1.00  0.00           H  
ATOM   3021  CE  LYS   194      10.131  35.163 -30.355  1.00  0.00           C  
ATOM   3022  HE2 LYS   194      10.264  34.137 -30.695  1.00  0.00           H  
ATOM   3023  HE3 LYS   194       9.308  35.616 -30.909  1.00  0.00           H  
ATOM   3024  NZ  LYS   194      11.339  35.990 -30.512  1.00  0.00           N  
ATOM   3025  HZ1 LYS   194      12.172  35.578 -30.117  1.00  0.00           H  
ATOM   3026  HZ2 LYS   194      11.452  36.112 -31.508  1.00  0.00           H  
ATOM   3027  HZ3 LYS   194      11.199  36.921 -30.147  1.00  0.00           H  
ATOM   3028  C   LYS   194       6.571  31.692 -27.563  1.00  0.00           C  
ATOM   3029  O   LYS   194       6.728  31.011 -26.594  1.00  0.00           O  
ATOM   3030  N   GLY   195       6.659  31.260 -28.821  1.00  0.00           N  
ATOM   3031  H   GLY   195       6.616  31.949 -29.558  1.00  0.00           H  
ATOM   3032  CA  GLY   195       7.152  30.009 -29.282  1.00  0.00           C  
ATOM   3033  HA2 GLY   195       6.503  29.200 -28.948  1.00  0.00           H  
ATOM   3034  HA3 GLY   195       7.145  29.976 -30.372  1.00  0.00           H  
ATOM   3035  C   GLY   195       8.582  29.714 -28.776  1.00  0.00           C  
ATOM   3036  O   GLY   195       9.480  30.542 -28.919  1.00  0.00           O  
ATOM   3037  N   GLU   196       8.826  28.476 -28.306  1.00  0.00           N  
ATOM   3038  H   GLU   196       7.988  27.973 -28.054  1.00  0.00           H  
ATOM   3039  CA  GLU   196      10.152  27.934 -27.935  1.00  0.00           C  
ATOM   3040  HA  GLU   196      10.904  28.402 -28.571  1.00  0.00           H  
ATOM   3041  CB  GLU   196      10.458  28.328 -26.466  1.00  0.00           C  
ATOM   3042  HB2 GLU   196      10.632  29.394 -26.319  1.00  0.00           H  
ATOM   3043  HB3 GLU   196       9.696  27.878 -25.830  1.00  0.00           H  
ATOM   3044  CG  GLU   196      11.849  27.729 -25.964  1.00  0.00           C  
ATOM   3045  HG2 GLU   196      11.925  27.857 -24.884  1.00  0.00           H  
ATOM   3046  HG3 GLU   196      11.891  26.647 -26.092  1.00  0.00           H  
ATOM   3047  CD  GLU   196      13.108  28.352 -26.661  1.00  0.00           C  
ATOM   3048  OE1 GLU   196      14.134  28.614 -26.051  1.00  0.00           O  
ATOM   3049  OE2 GLU   196      13.198  28.373 -27.890  1.00  0.00           O  
ATOM   3050  C   GLU   196      10.382  26.430 -28.270  1.00  0.00           C  
ATOM   3051  O   GLU   196       9.489  25.615 -27.935  1.00  0.00           O  
ATOM   3052  N   LYS   197      11.534  26.015 -28.778  1.00  0.00           N  
ATOM   3053  H   LYS   197      12.238  26.714 -28.969  1.00  0.00           H  
ATOM   3054  CA  LYS   197      11.821  24.613 -29.146  1.00  0.00           C  
ATOM   3055  HA  LYS   197      10.929  24.256 -29.662  1.00  0.00           H  
ATOM   3056  CB  LYS   197      12.901  24.512 -30.252  1.00  0.00           C  
ATOM   3057  HB2 LYS   197      13.760  25.120 -29.967  1.00  0.00           H  
ATOM   3058  HB3 LYS   197      13.297  23.501 -30.344  1.00  0.00           H  
ATOM   3059  CG  LYS   197      12.243  24.970 -31.615  1.00  0.00           C  
ATOM   3060  HG2 LYS   197      11.710  24.158 -32.109  1.00  0.00           H  
ATOM   3061  HG3 LYS   197      11.530  25.760 -31.381  1.00  0.00           H  
ATOM   3062  CD  LYS   197      13.406  25.419 -32.544  1.00  0.00           C  
ATOM   3063  HD2 LYS   197      14.246  25.884 -32.027  1.00  0.00           H  
ATOM   3064  HD3 LYS   197      13.870  24.539 -32.989  1.00  0.00           H  
ATOM   3065  CE  LYS   197      12.950  26.323 -33.757  1.00  0.00           C  
ATOM   3066  HE2 LYS   197      13.760  26.405 -34.481  1.00  0.00           H  
ATOM   3067  HE3 LYS   197      12.114  25.823 -34.247  1.00  0.00           H  
ATOM   3068  NZ  LYS   197      12.587  27.682 -33.354  1.00  0.00           N  
ATOM   3069  HZ1 LYS   197      12.316  28.256 -34.141  1.00  0.00           H  
ATOM   3070  HZ2 LYS   197      11.830  27.612 -32.689  1.00  0.00           H  
ATOM   3071  HZ3 LYS   197      13.309  28.175 -32.849  1.00  0.00           H  
ATOM   3072  C   LYS   197      12.167  23.720 -27.936  1.00  0.00           C  
ATOM   3073  O   LYS   197      13.264  23.612 -27.433  1.00  0.00           O  
ATOM   3074  N   HIP   198      11.165  22.948 -27.546  1.00  0.00           N  
ATOM   3075  H   HIP   198      10.299  22.992 -28.066  1.00  0.00           H  
ATOM   3076  CA  HIP   198      11.270  21.791 -26.751  1.00  0.00           C  
ATOM   3077  HA  HIP   198      11.950  21.944 -25.913  1.00  0.00           H  
ATOM   3078  CB  HIP   198       9.985  21.396 -26.113  1.00  0.00           C  
ATOM   3079  HB2 HIP   198       9.246  21.158 -26.878  1.00  0.00           H  
ATOM   3080  HB3 HIP   198      10.112  20.520 -25.477  1.00  0.00           H  
ATOM   3081  CG  HIP   198       9.495  22.383 -25.074  1.00  0.00           C  
ATOM   3082  ND1 HIP   198       9.685  22.198 -23.716  1.00  0.00           N  
ATOM   3083  HD1 HIP   198      10.155  21.420 -23.276  1.00  0.00           H  
ATOM   3084  CE1 HIP   198       9.054  23.231 -23.112  1.00  0.00           C  
ATOM   3085  HE1 HIP   198       8.961  23.397 -22.048  1.00  0.00           H  
ATOM   3086  NE2 HIP   198       8.472  24.021 -24.068  1.00  0.00           N  
ATOM   3087  HE2 HIP   198       7.938  24.868 -23.932  1.00  0.00           H  
ATOM   3088  CD2 HIP   198       8.765  23.475 -25.325  1.00  0.00           C  
ATOM   3089  HD2 HIP   198       8.610  23.845 -26.328  1.00  0.00           H  
ATOM   3090  C   HIP   198      11.708  20.663 -27.574  1.00  0.00           C  
ATOM   3091  O   HIP   198      11.350  20.471 -28.722  1.00  0.00           O  
ATOM   3092  N   TYR   199      12.411  19.689 -26.976  1.00  0.00           N  
ATOM   3093  H   TYR   199      12.547  19.739 -25.976  1.00  0.00           H  
ATOM   3094  CA  TYR   199      12.949  18.429 -27.566  1.00  0.00           C  
ATOM   3095  HA  TYR   199      12.654  18.285 -28.606  1.00  0.00           H  
ATOM   3096  CB  TYR   199      14.483  18.439 -27.459  1.00  0.00           C  
ATOM   3097  HB2 TYR   199      14.782  18.632 -26.428  1.00  0.00           H  
ATOM   3098  HB3 TYR   199      14.810  17.464 -27.820  1.00  0.00           H  
ATOM   3099  CG  TYR   199      15.081  19.628 -28.252  1.00  0.00           C  
ATOM   3100  CD1 TYR   199      15.380  20.847 -27.511  1.00  0.00           C  
ATOM   3101  HD1 TYR   199      15.114  20.853 -26.465  1.00  0.00           H  
ATOM   3102  CE1 TYR   199      15.875  21.960 -28.202  1.00  0.00           C  
ATOM   3103  HE1 TYR   199      16.136  22.863 -27.671  1.00  0.00           H  
ATOM   3104  CZ  TYR   199      16.159  21.837 -29.589  1.00  0.00           C  
ATOM   3105  OH  TYR   199      16.729  22.905 -30.223  1.00  0.00           O  
ATOM   3106  HH  TYR   199      17.258  23.397 -29.591  1.00  0.00           H  
ATOM   3107  CE2 TYR   199      15.823  20.692 -30.309  1.00  0.00           C  
ATOM   3108  HE2 TYR   199      15.916  20.672 -31.385  1.00  0.00           H  
ATOM   3109  CD2 TYR   199      15.327  19.540 -29.591  1.00  0.00           C  
ATOM   3110  HD2 TYR   199      15.016  18.637 -30.095  1.00  0.00           H  
ATOM   3111  C   TYR   199      12.359  17.243 -26.773  1.00  0.00           C  
ATOM   3112  O   TYR   199      12.045  17.271 -25.591  1.00  0.00           O  
ATOM   3113  N   TYR   200      12.174  16.077 -27.462  1.00  0.00           N  
ATOM   3114  H   TYR   200      12.575  16.041 -28.388  1.00  0.00           H  
ATOM   3115  CA  TYR   200      11.589  14.850 -26.891  1.00  0.00           C  
ATOM   3116  HA  TYR   200      11.807  14.805 -25.824  1.00  0.00           H  
ATOM   3117  CB  TYR   200      10.048  14.875 -26.960  1.00  0.00           C  
ATOM   3118  HB2 TYR   200       9.722  13.944 -26.496  1.00  0.00           H  
ATOM   3119  HB3 TYR   200       9.650  15.603 -26.253  1.00  0.00           H  
ATOM   3120  CG  TYR   200       9.557  14.944 -28.388  1.00  0.00           C  
ATOM   3121  CD1 TYR   200       9.220  13.810 -29.087  1.00  0.00           C  
ATOM   3122  HD1 TYR   200       9.529  12.852 -28.696  1.00  0.00           H  
ATOM   3123  CE1 TYR   200       8.777  14.029 -30.402  1.00  0.00           C  
ATOM   3124  HE1 TYR   200       8.561  13.131 -30.961  1.00  0.00           H  
ATOM   3125  CZ  TYR   200       8.525  15.321 -30.901  1.00  0.00           C  
ATOM   3126  OH  TYR   200       8.030  15.473 -32.154  1.00  0.00           O  
ATOM   3127  HH  TYR   200       8.028  14.602 -32.557  1.00  0.00           H  
ATOM   3128  CE2 TYR   200       8.704  16.410 -30.108  1.00  0.00           C  
ATOM   3129  HE2 TYR   200       8.390  17.397 -30.417  1.00  0.00           H  
ATOM   3130  CD2 TYR   200       9.285  16.254 -28.849  1.00  0.00           C  
ATOM   3131  HD2 TYR   200       9.543  17.062 -28.181  1.00  0.00           H  
ATOM   3132  C   TYR   200      12.170  13.536 -27.566  1.00  0.00           C  
ATOM   3133  O   TYR   200      12.362  13.356 -28.778  1.00  0.00           O  
ATOM   3134  N   TYR   201      12.415  12.530 -26.718  1.00  0.00           N  
ATOM   3135  H   TYR   201      12.332  12.612 -25.715  1.00  0.00           H  
ATOM   3136  CA  TYR   201      12.734  11.187 -27.141  1.00  0.00           C  
ATOM   3137  HA  TYR   201      13.293  11.133 -28.075  1.00  0.00           H  
ATOM   3138  CB  TYR   201      13.425  10.545 -25.986  1.00  0.00           C  
ATOM   3139  HB2 TYR   201      12.931  10.945 -25.101  1.00  0.00           H  
ATOM   3140  HB3 TYR   201      13.202   9.478 -25.990  1.00  0.00           H  
ATOM   3141  CG  TYR   201      14.940  10.814 -25.869  1.00  0.00           C  
ATOM   3142  CD1 TYR   201      15.730  10.234 -26.828  1.00  0.00           C  
ATOM   3143  HD1 TYR   201      15.207   9.721 -27.622  1.00  0.00           H  
ATOM   3144  CE1 TYR   201      17.120  10.353 -26.793  1.00  0.00           C  
ATOM   3145  HE1 TYR   201      17.660   9.828 -27.566  1.00  0.00           H  
ATOM   3146  CZ  TYR   201      17.705  10.921 -25.698  1.00  0.00           C  
ATOM   3147  OH  TYR   201      19.055  10.661 -25.501  1.00  0.00           O  
ATOM   3148  HH  TYR   201      19.538  11.396 -25.117  1.00  0.00           H  
ATOM   3149  CE2 TYR   201      16.913  11.558 -24.724  1.00  0.00           C  
ATOM   3150  HE2 TYR   201      17.380  12.127 -23.933  1.00  0.00           H  
ATOM   3151  CD2 TYR   201      15.521  11.433 -24.767  1.00  0.00           C  
ATOM   3152  HD2 TYR   201      14.986  11.714 -23.872  1.00  0.00           H  
ATOM   3153  C   TYR   201      11.460  10.420 -27.371  1.00  0.00           C  
ATOM   3154  O   TYR   201      10.423  10.705 -26.742  1.00  0.00           O  
ATOM   3155  N   ILE   202      11.522   9.298 -28.082  1.00  0.00           N  
ATOM   3156  H   ILE   202      12.380   9.176 -28.600  1.00  0.00           H  
ATOM   3157  CA  ILE   202      10.331   8.476 -28.408  1.00  0.00           C  
ATOM   3158  HA  ILE   202       9.439   8.733 -27.837  1.00  0.00           H  
ATOM   3159  CB  ILE   202       9.917   8.508 -29.927  1.00  0.00           C  
ATOM   3160  HB  ILE   202      10.649   7.936 -30.498  1.00  0.00           H  
ATOM   3161  CG2 ILE   202       8.645   7.759 -30.165  1.00  0.00           C  
ATOM   3162 HG21 ILE   202       7.770   8.210 -29.697  1.00  0.00           H  
ATOM   3163 HG22 ILE   202       8.375   7.712 -31.220  1.00  0.00           H  
ATOM   3164 HG23 ILE   202       8.696   6.758 -29.736  1.00  0.00           H  
ATOM   3165  CG1 ILE   202       9.911   9.958 -30.633  1.00  0.00           C  
ATOM   3166 HG12 ILE   202       9.008  10.468 -30.297  1.00  0.00           H  
ATOM   3167 HG13 ILE   202      10.695  10.569 -30.186  1.00  0.00           H  
ATOM   3168  CD1 ILE   202       9.979  10.019 -32.185  1.00  0.00           C  
ATOM   3169 HD11 ILE   202      10.951   9.668 -32.530  1.00  0.00           H  
ATOM   3170 HD12 ILE   202       9.257   9.407 -32.726  1.00  0.00           H  
ATOM   3171 HD13 ILE   202       9.727  11.045 -32.453  1.00  0.00           H  
ATOM   3172  C   ILE   202      10.609   6.975 -28.011  1.00  0.00           C  
ATOM   3173  O   ILE   202      11.670   6.384 -28.343  1.00  0.00           O  
ATOM   3174  N   ILE   203       9.735   6.379 -27.267  1.00  0.00           N  
ATOM   3175  H   ILE   203       8.948   6.923 -26.943  1.00  0.00           H  
ATOM   3176  CA  ILE   203       9.822   5.088 -26.547  1.00  0.00           C  
ATOM   3177  HA  ILE   203      10.742   4.612 -26.888  1.00  0.00           H  
ATOM   3178  CB  ILE   203       9.934   5.331 -25.051  1.00  0.00           C  
ATOM   3179  HB  ILE   203       9.146   6.043 -24.808  1.00  0.00           H  
ATOM   3180  CG2 ILE   203       9.801   4.032 -24.220  1.00  0.00           C  
ATOM   3181 HG21 ILE   203       8.833   3.567 -24.404  1.00  0.00           H  
ATOM   3182 HG22 ILE   203      10.618   3.356 -24.477  1.00  0.00           H  
ATOM   3183 HG23 ILE   203       9.771   4.244 -23.152  1.00  0.00           H  
ATOM   3184  CG1 ILE   203      11.320   5.998 -24.798  1.00  0.00           C  
ATOM   3185 HG12 ILE   203      11.833   5.635 -23.908  1.00  0.00           H  
ATOM   3186 HG13 ILE   203      12.003   5.589 -25.542  1.00  0.00           H  
ATOM   3187  CD1 ILE   203      11.274   7.516 -24.647  1.00  0.00           C  
ATOM   3188 HD11 ILE   203      10.382   7.734 -24.059  1.00  0.00           H  
ATOM   3189 HD12 ILE   203      12.218   7.936 -24.302  1.00  0.00           H  
ATOM   3190 HD13 ILE   203      10.932   7.994 -25.565  1.00  0.00           H  
ATOM   3191  C   ILE   203       8.619   4.115 -26.815  1.00  0.00           C  
ATOM   3192  O   ILE   203       7.509   4.613 -26.912  1.00  0.00           O  
ATOM   3193  N   LYS   204       8.925   2.831 -26.951  1.00  0.00           N  
ATOM   3194  H   LYS   204       9.878   2.504 -26.882  1.00  0.00           H  
ATOM   3195  CA  LYS   204       7.993   1.761 -27.077  1.00  0.00           C  
ATOM   3196  HA  LYS   204       7.059   2.287 -27.274  1.00  0.00           H  
ATOM   3197  CB  LYS   204       8.436   0.884 -28.270  1.00  0.00           C  
ATOM   3198  HB2 LYS   204       8.740   1.474 -29.135  1.00  0.00           H  
ATOM   3199  HB3 LYS   204       9.335   0.400 -27.887  1.00  0.00           H  
ATOM   3200  CG  LYS   204       7.510  -0.253 -28.786  1.00  0.00           C  
ATOM   3201  HG2 LYS   204       7.074  -0.794 -27.945  1.00  0.00           H  
ATOM   3202  HG3 LYS   204       6.669   0.294 -29.210  1.00  0.00           H  
ATOM   3203  CD  LYS   204       8.114  -1.236 -29.805  1.00  0.00           C  
ATOM   3204  HD2 LYS   204       8.288  -0.750 -30.766  1.00  0.00           H  
ATOM   3205  HD3 LYS   204       9.078  -1.607 -29.456  1.00  0.00           H  
ATOM   3206  CE  LYS   204       7.140  -2.412 -30.002  1.00  0.00           C  
ATOM   3207  HE2 LYS   204       6.905  -2.902 -29.057  1.00  0.00           H  
ATOM   3208  HE3 LYS   204       6.293  -1.884 -30.439  1.00  0.00           H  
ATOM   3209  NZ  LYS   204       7.696  -3.364 -30.953  1.00  0.00           N  
ATOM   3210  HZ1 LYS   204       8.038  -2.826 -31.736  1.00  0.00           H  
ATOM   3211  HZ2 LYS   204       8.384  -3.992 -30.563  1.00  0.00           H  
ATOM   3212  HZ3 LYS   204       6.917  -3.934 -31.251  1.00  0.00           H  
ATOM   3213  C   LYS   204       7.916   0.877 -25.836  1.00  0.00           C  
ATOM   3214  O   LYS   204       8.949   0.572 -25.298  1.00  0.00           O  
ATOM   3215  N   ASN   205       6.760   0.390 -25.402  1.00  0.00           N  
ATOM   3216  H   ASN   205       5.970   0.433 -26.030  1.00  0.00           H  
ATOM   3217  CA  ASN   205       6.534  -0.171 -24.080  1.00  0.00           C  
ATOM   3218  HA  ASN   205       7.480  -0.255 -23.544  1.00  0.00           H  
ATOM   3219  CB  ASN   205       5.633   0.790 -23.340  1.00  0.00           C  
ATOM   3220  HB2 ASN   205       5.952   1.824 -23.207  1.00  0.00           H  
ATOM   3221  HB3 ASN   205       4.814   0.954 -24.040  1.00  0.00           H  
ATOM   3222  CG  ASN   205       5.366   0.257 -21.897  1.00  0.00           C  
ATOM   3223  OD1 ASN   205       6.008  -0.563 -21.296  1.00  0.00           O  
ATOM   3224  ND2 ASN   205       4.305   0.770 -21.287  1.00  0.00           N  
ATOM   3225 HD21 ASN   205       4.038   0.283 -20.444  1.00  0.00           H  
ATOM   3226 HD22 ASN   205       3.776   1.425 -21.845  1.00  0.00           H  
ATOM   3227  C   ASN   205       5.834  -1.605 -24.233  1.00  0.00           C  
ATOM   3228  O   ASN   205       4.898  -1.714 -24.985  1.00  0.00           O  
ATOM   3229  N   SER   206       6.326  -2.565 -23.388  1.00  0.00           N  
ATOM   3230  H   SER   206       7.068  -2.340 -22.741  1.00  0.00           H  
ATOM   3231  CA  SER   206       5.714  -3.902 -23.273  1.00  0.00           C  
ATOM   3232  HA  SER   206       5.465  -4.236 -24.280  1.00  0.00           H  
ATOM   3233  CB  SER   206       6.710  -4.934 -22.804  1.00  0.00           C  
ATOM   3234  HB2 SER   206       6.281  -5.925 -22.658  1.00  0.00           H  
ATOM   3235  HB3 SER   206       7.452  -4.998 -23.600  1.00  0.00           H  
ATOM   3236  OG  SER   206       7.418  -4.531 -21.672  1.00  0.00           O  
ATOM   3237  HG  SER   206       6.875  -4.787 -20.923  1.00  0.00           H  
ATOM   3238  C   SER   206       4.432  -4.001 -22.413  1.00  0.00           C  
ATOM   3239  O   SER   206       4.028  -5.077 -22.156  1.00  0.00           O  
ATOM   3240  N   TRP   207       3.799  -2.901 -21.988  1.00  0.00           N  
ATOM   3241  H   TRP   207       4.223  -2.067 -22.369  1.00  0.00           H  
ATOM   3242  CA  TRP   207       2.379  -2.938 -21.583  1.00  0.00           C  
ATOM   3243  HA  TRP   207       2.136  -3.843 -21.026  1.00  0.00           H  
ATOM   3244  CB  TRP   207       2.065  -1.791 -20.618  1.00  0.00           C  
ATOM   3245  HB2 TRP   207       2.079  -0.892 -21.235  1.00  0.00           H  
ATOM   3246  HB3 TRP   207       1.016  -1.851 -20.330  1.00  0.00           H  
ATOM   3247  CG  TRP   207       2.972  -1.621 -19.500  1.00  0.00           C  
ATOM   3248  CD1 TRP   207       3.803  -2.509 -18.990  1.00  0.00           C  
ATOM   3249  HD1 TRP   207       3.918  -3.540 -19.292  1.00  0.00           H  
ATOM   3250  NE1 TRP   207       4.373  -2.054 -17.852  1.00  0.00           N  
ATOM   3251  HE1 TRP   207       4.910  -2.672 -17.260  1.00  0.00           H  
ATOM   3252  CE2 TRP   207       4.032  -0.705 -17.651  1.00  0.00           C  
ATOM   3253  CZ2 TRP   207       4.511   0.297 -16.728  1.00  0.00           C  
ATOM   3254  HZ2 TRP   207       5.205  -0.067 -15.985  1.00  0.00           H  
ATOM   3255  CH2 TRP   207       4.074   1.631 -16.916  1.00  0.00           C  
ATOM   3256  HH2 TRP   207       4.471   2.379 -16.245  1.00  0.00           H  
ATOM   3257  CZ3 TRP   207       3.015   1.880 -17.792  1.00  0.00           C  
ATOM   3258  HZ3 TRP   207       2.575   2.860 -17.908  1.00  0.00           H  
ATOM   3259  CE3 TRP   207       2.514   0.902 -18.654  1.00  0.00           C  
ATOM   3260  HE3 TRP   207       1.875   1.171 -19.482  1.00  0.00           H  
ATOM   3261  CD2 TRP   207       3.072  -0.389 -18.649  1.00  0.00           C  
ATOM   3262  C   TRP   207       1.347  -3.160 -22.636  1.00  0.00           C  
ATOM   3263  O   TRP   207       0.162  -2.991 -22.398  1.00  0.00           O  
ATOM   3264  N   GLY   208       1.763  -3.558 -23.839  1.00  0.00           N  
ATOM   3265  H   GLY   208       2.733  -3.800 -23.983  1.00  0.00           H  
ATOM   3266  CA  GLY   208       0.879  -3.838 -25.000  1.00  0.00           C  
ATOM   3267  HA2 GLY   208       1.438  -4.348 -25.785  1.00  0.00           H  
ATOM   3268  HA3 GLY   208       0.113  -4.500 -24.597  1.00  0.00           H  
ATOM   3269  C   GLY   208       0.159  -2.681 -25.592  1.00  0.00           C  
ATOM   3270  O   GLY   208       0.428  -1.511 -25.248  1.00  0.00           O  
ATOM   3271  N   GLN   209      -0.643  -2.946 -26.647  1.00  0.00           N  
ATOM   3272  H   GLN   209      -0.681  -3.882 -27.025  1.00  0.00           H  
ATOM   3273  CA  GLN   209      -1.154  -1.852 -27.615  1.00  0.00           C  
ATOM   3274  HA  GLN   209      -0.377  -1.128 -27.864  1.00  0.00           H  
ATOM   3275  CB  GLN   209      -1.756  -2.599 -28.805  1.00  0.00           C  
ATOM   3276  HB2 GLN   209      -1.196  -3.530 -28.891  1.00  0.00           H  
ATOM   3277  HB3 GLN   209      -2.792  -2.761 -28.504  1.00  0.00           H  
ATOM   3278  CG  GLN   209      -1.615  -1.626 -30.042  1.00  0.00           C  
ATOM   3279  HG2 GLN   209      -2.380  -0.851 -30.002  1.00  0.00           H  
ATOM   3280  HG3 GLN   209      -0.630  -1.159 -30.028  1.00  0.00           H  
ATOM   3281  CD  GLN   209      -1.827  -2.298 -31.359  1.00  0.00           C  
ATOM   3282  OE1 GLN   209      -2.323  -3.361 -31.513  1.00  0.00           O  
ATOM   3283  NE2 GLN   209      -1.324  -1.689 -32.378  1.00  0.00           N  
ATOM   3284 HE21 GLN   209      -1.486  -2.081 -33.294  1.00  0.00           H  
ATOM   3285 HE22 GLN   209      -0.732  -0.874 -32.299  1.00  0.00           H  
ATOM   3286  C   GLN   209      -2.245  -0.902 -27.054  1.00  0.00           C  
ATOM   3287  O   GLN   209      -2.363   0.208 -27.580  1.00  0.00           O  
ATOM   3288  N   GLN   210      -3.034  -1.293 -26.054  1.00  0.00           N  
ATOM   3289  H   GLN   210      -2.841  -2.208 -25.672  1.00  0.00           H  
ATOM   3290  CA  GLN   210      -4.238  -0.588 -25.627  1.00  0.00           C  
ATOM   3291  HA  GLN   210      -4.681  -0.174 -26.532  1.00  0.00           H  
ATOM   3292  CB  GLN   210      -5.168  -1.584 -24.940  1.00  0.00           C  
ATOM   3293  HB2 GLN   210      -6.108  -1.036 -24.874  1.00  0.00           H  
ATOM   3294  HB3 GLN   210      -5.478  -2.307 -25.694  1.00  0.00           H  
ATOM   3295  CG  GLN   210      -4.780  -2.214 -23.568  1.00  0.00           C  
ATOM   3296  HG2 GLN   210      -4.881  -1.393 -22.859  1.00  0.00           H  
ATOM   3297  HG3 GLN   210      -5.437  -3.056 -23.349  1.00  0.00           H  
ATOM   3298  CD  GLN   210      -3.413  -2.769 -23.508  1.00  0.00           C  
ATOM   3299  OE1 GLN   210      -3.016  -3.600 -24.350  1.00  0.00           O  
ATOM   3300  NE2 GLN   210      -2.578  -2.388 -22.589  1.00  0.00           N  
ATOM   3301 HE21 GLN   210      -1.623  -2.689 -22.719  1.00  0.00           H  
ATOM   3302 HE22 GLN   210      -2.900  -1.777 -21.853  1.00  0.00           H  
ATOM   3303  C   GLN   210      -3.817   0.593 -24.703  1.00  0.00           C  
ATOM   3304  O   GLN   210      -4.630   1.455 -24.411  1.00  0.00           O  
ATOM   3305  N   TRP   211      -2.556   0.609 -24.214  1.00  0.00           N  
ATOM   3306  H   TRP   211      -1.975  -0.150 -24.540  1.00  0.00           H  
ATOM   3307  CA  TRP   211      -1.943   1.733 -23.517  1.00  0.00           C  
ATOM   3308  HA  TRP   211      -2.711   2.225 -22.920  1.00  0.00           H  
ATOM   3309  CB  TRP   211      -0.988   1.296 -22.358  1.00  0.00           C  
ATOM   3310  HB2 TRP   211      -1.651   0.866 -21.607  1.00  0.00           H  
ATOM   3311  HB3 TRP   211      -0.293   0.491 -22.598  1.00  0.00           H  
ATOM   3312  CG  TRP   211      -0.123   2.287 -21.748  1.00  0.00           C  
ATOM   3313  CD1 TRP   211      -0.341   2.933 -20.594  1.00  0.00           C  
ATOM   3314  HD1 TRP   211      -1.179   2.835 -19.920  1.00  0.00           H  
ATOM   3315  NE1 TRP   211       0.705   3.860 -20.408  1.00  0.00           N  
ATOM   3316  HE1 TRP   211       0.716   4.477 -19.609  1.00  0.00           H  
ATOM   3317  CE2 TRP   211       1.712   3.751 -21.364  1.00  0.00           C  
ATOM   3318  CZ2 TRP   211       3.006   4.282 -21.530  1.00  0.00           C  
ATOM   3319  HZ2 TRP   211       3.409   4.858 -20.710  1.00  0.00           H  
ATOM   3320  CH2 TRP   211       3.826   3.854 -22.597  1.00  0.00           C  
ATOM   3321  HH2 TRP   211       4.814   4.261 -22.757  1.00  0.00           H  
ATOM   3322  CZ3 TRP   211       3.257   2.949 -23.579  1.00  0.00           C  
ATOM   3323  HZ3 TRP   211       3.793   2.864 -24.512  1.00  0.00           H  
ATOM   3324  CE3 TRP   211       1.949   2.425 -23.440  1.00  0.00           C  
ATOM   3325  HE3 TRP   211       1.596   1.751 -24.207  1.00  0.00           H  
ATOM   3326  CD2 TRP   211       1.186   2.764 -22.284  1.00  0.00           C  
ATOM   3327  C   TRP   211      -1.282   2.789 -24.414  1.00  0.00           C  
ATOM   3328  O   TRP   211      -0.621   2.521 -25.415  1.00  0.00           O  
ATOM   3329  N   GLY   212      -1.396   4.064 -23.910  1.00  0.00           N  
ATOM   3330  H   GLY   212      -1.964   4.224 -23.090  1.00  0.00           H  
ATOM   3331  CA  GLY   212      -0.641   5.192 -24.461  1.00  0.00           C  
ATOM   3332  HA2 GLY   212      -0.708   6.038 -23.777  1.00  0.00           H  
ATOM   3333  HA3 GLY   212       0.418   4.939 -24.508  1.00  0.00           H  
ATOM   3334  C   GLY   212      -1.038   5.578 -25.893  1.00  0.00           C  
ATOM   3335  O   GLY   212      -2.146   5.335 -26.367  1.00  0.00           O  
ATOM   3336  N   GLU   213      -0.041   6.087 -26.640  1.00  0.00           N  
ATOM   3337  H   GLU   213       0.864   6.277 -26.234  1.00  0.00           H  
ATOM   3338  CA  GLU   213      -0.149   6.321 -28.082  1.00  0.00           C  
ATOM   3339  HA  GLU   213      -1.172   6.674 -28.209  1.00  0.00           H  
ATOM   3340  CB  GLU   213       0.786   7.477 -28.507  1.00  0.00           C  
ATOM   3341  HB2 GLU   213       1.716   7.311 -27.963  1.00  0.00           H  
ATOM   3342  HB3 GLU   213       0.999   7.478 -29.576  1.00  0.00           H  
ATOM   3343  CG  GLU   213       0.176   8.782 -27.943  1.00  0.00           C  
ATOM   3344  HG2 GLU   213      -0.861   8.873 -28.265  1.00  0.00           H  
ATOM   3345  HG3 GLU   213       0.024   8.692 -26.867  1.00  0.00           H  
ATOM   3346  CD  GLU   213       0.983   9.939 -28.304  1.00  0.00           C  
ATOM   3347  OE1 GLU   213       2.157   9.862 -28.782  1.00  0.00           O  
ATOM   3348  OE2 GLU   213       0.423  11.085 -28.252  1.00  0.00           O  
ATOM   3349  C   GLU   213       0.024   4.970 -28.877  1.00  0.00           C  
ATOM   3350  O   GLU   213       0.967   4.859 -29.705  1.00  0.00           O  
ATOM   3351  N   ARG   214      -0.779   3.957 -28.553  1.00  0.00           N  
ATOM   3352  H   ARG   214      -1.395   4.046 -27.757  1.00  0.00           H  
ATOM   3353  CA  ARG   214      -0.793   2.681 -29.263  1.00  0.00           C  
ATOM   3354  HA  ARG   214      -1.514   2.120 -28.668  1.00  0.00           H  
ATOM   3355  CB  ARG   214      -1.310   2.704 -30.741  1.00  0.00           C  
ATOM   3356  HB2 ARG   214      -0.626   3.266 -31.378  1.00  0.00           H  
ATOM   3357  HB3 ARG   214      -1.486   1.697 -31.118  1.00  0.00           H  
ATOM   3358  CG  ARG   214      -2.698   3.447 -30.830  1.00  0.00           C  
ATOM   3359  HG2 ARG   214      -2.566   4.465 -30.464  1.00  0.00           H  
ATOM   3360  HG3 ARG   214      -3.057   3.356 -31.855  1.00  0.00           H  
ATOM   3361  CD  ARG   214      -3.832   2.848 -29.964  1.00  0.00           C  
ATOM   3362  HD2 ARG   214      -3.464   2.768 -28.941  1.00  0.00           H  
ATOM   3363  HD3 ARG   214      -4.582   3.615 -29.769  1.00  0.00           H  
ATOM   3364  NE  ARG   214      -4.305   1.603 -30.507  1.00  0.00           N  
ATOM   3365  HE  ARG   214      -4.116   1.437 -31.486  1.00  0.00           H  
ATOM   3366  CZ  ARG   214      -5.212   0.811 -29.938  1.00  0.00           C  
ATOM   3367  NH1 ARG   214      -5.658   1.003 -28.721  1.00  0.00           N  
ATOM   3368 HH11 ARG   214      -5.275   1.800 -28.234  1.00  0.00           H  
ATOM   3369 HH12 ARG   214      -6.491   0.552 -28.371  1.00  0.00           H  
ATOM   3370  NH2 ARG   214      -5.736  -0.148 -30.639  1.00  0.00           N  
ATOM   3371 HH21 ARG   214      -5.260  -0.328 -31.512  1.00  0.00           H  
ATOM   3372 HH22 ARG   214      -6.270  -0.879 -30.192  1.00  0.00           H  
ATOM   3373  C   ARG   214       0.549   1.904 -29.049  1.00  0.00           C  
ATOM   3374  O   ARG   214       1.182   1.462 -29.962  1.00  0.00           O  
ATOM   3375  N   GLY   215       0.918   1.632 -27.768  1.00  0.00           N  
ATOM   3376  H   GLY   215       0.282   1.842 -27.012  1.00  0.00           H  
ATOM   3377  CA  GLY   215       2.192   0.975 -27.368  1.00  0.00           C  
ATOM   3378  HA2 GLY   215       2.025   0.725 -26.320  1.00  0.00           H  
ATOM   3379  HA3 GLY   215       2.483   0.113 -27.969  1.00  0.00           H  
ATOM   3380  C   GLY   215       3.428   1.899 -27.334  1.00  0.00           C  
ATOM   3381  O   GLY   215       4.515   1.433 -27.051  1.00  0.00           O  
ATOM   3382  N   PHE   216       3.220   3.229 -27.497  1.00  0.00           N  
ATOM   3383  H   PHE   216       2.282   3.594 -27.573  1.00  0.00           H  
ATOM   3384  CA  PHE   216       4.298   4.221 -27.388  1.00  0.00           C  
ATOM   3385  HA  PHE   216       5.175   3.796 -26.898  1.00  0.00           H  
ATOM   3386  CB  PHE   216       4.669   4.790 -28.747  1.00  0.00           C  
ATOM   3387  HB2 PHE   216       3.844   5.356 -29.180  1.00  0.00           H  
ATOM   3388  HB3 PHE   216       5.475   5.516 -28.639  1.00  0.00           H  
ATOM   3389  CG  PHE   216       4.957   3.819 -29.931  1.00  0.00           C  
ATOM   3390  CD1 PHE   216       6.231   3.454 -30.298  1.00  0.00           C  
ATOM   3391  HD1 PHE   216       7.057   3.879 -29.748  1.00  0.00           H  
ATOM   3392  CE1 PHE   216       6.496   2.452 -31.323  1.00  0.00           C  
ATOM   3393  HE1 PHE   216       7.510   2.247 -31.632  1.00  0.00           H  
ATOM   3394  CZ  PHE   216       5.371   1.838 -31.928  1.00  0.00           C  
ATOM   3395  HZ  PHE   216       5.628   1.087 -32.660  1.00  0.00           H  
ATOM   3396  CE2 PHE   216       4.083   2.200 -31.581  1.00  0.00           C  
ATOM   3397  HE2 PHE   216       3.234   1.833 -32.138  1.00  0.00           H  
ATOM   3398  CD2 PHE   216       3.875   3.200 -30.633  1.00  0.00           C  
ATOM   3399  HD2 PHE   216       2.860   3.515 -30.442  1.00  0.00           H  
ATOM   3400  C   PHE   216       4.014   5.414 -26.411  1.00  0.00           C  
ATOM   3401  O   PHE   216       2.892   5.711 -26.087  1.00  0.00           O  
ATOM   3402  N   ILE   217       5.120   6.107 -26.060  1.00  0.00           N  
ATOM   3403  H   ILE   217       5.968   5.819 -26.526  1.00  0.00           H  
ATOM   3404  CA  ILE   217       5.239   7.408 -25.372  1.00  0.00           C  
ATOM   3405  HA  ILE   217       4.314   7.974 -25.477  1.00  0.00           H  
ATOM   3406  CB  ILE   217       5.238   7.084 -23.842  1.00  0.00           C  
ATOM   3407  HB  ILE   217       4.426   6.408 -23.573  1.00  0.00           H  
ATOM   3408  CG2 ILE   217       6.518   6.257 -23.530  1.00  0.00           C  
ATOM   3409 HG21 ILE   217       7.416   6.782 -23.857  1.00  0.00           H  
ATOM   3410 HG22 ILE   217       6.589   5.980 -22.479  1.00  0.00           H  
ATOM   3411 HG23 ILE   217       6.484   5.276 -24.003  1.00  0.00           H  
ATOM   3412  CG1 ILE   217       5.265   8.284 -22.918  1.00  0.00           C  
ATOM   3413 HG12 ILE   217       6.180   8.877 -22.911  1.00  0.00           H  
ATOM   3414 HG13 ILE   217       4.504   8.965 -23.300  1.00  0.00           H  
ATOM   3415  CD1 ILE   217       4.891   7.918 -21.482  1.00  0.00           C  
ATOM   3416 HD11 ILE   217       5.679   7.275 -21.090  1.00  0.00           H  
ATOM   3417 HD12 ILE   217       4.782   8.819 -20.879  1.00  0.00           H  
ATOM   3418 HD13 ILE   217       3.907   7.454 -21.541  1.00  0.00           H  
ATOM   3419  C   ILE   217       6.420   8.221 -25.732  1.00  0.00           C  
ATOM   3420  O   ILE   217       7.406   7.783 -26.262  1.00  0.00           O  
ATOM   3421  N   ASN   218       6.316   9.543 -25.542  1.00  0.00           N  
ATOM   3422  H   ASN   218       5.410   9.895 -25.266  1.00  0.00           H  
ATOM   3423  CA  ASN   218       7.323  10.598 -25.767  1.00  0.00           C  
ATOM   3424  HA  ASN   218       8.187  10.132 -26.241  1.00  0.00           H  
ATOM   3425  CB  ASN   218       6.683  11.654 -26.651  1.00  0.00           C  
ATOM   3426  HB2 ASN   218       6.061  12.358 -26.098  1.00  0.00           H  
ATOM   3427  HB3 ASN   218       7.486  12.157 -27.189  1.00  0.00           H  
ATOM   3428  CG  ASN   218       5.741  11.069 -27.673  1.00  0.00           C  
ATOM   3429  OD1 ASN   218       6.270  10.614 -28.689  1.00  0.00           O  
ATOM   3430  ND2 ASN   218       4.409  10.979 -27.582  1.00  0.00           N  
ATOM   3431 HD21 ASN   218       3.916  10.680 -28.412  1.00  0.00           H  
ATOM   3432 HD22 ASN   218       3.886  11.276 -26.771  1.00  0.00           H  
ATOM   3433  C   ASN   218       7.683  11.211 -24.398  1.00  0.00           C  
ATOM   3434  O   ASN   218       6.752  11.527 -23.600  1.00  0.00           O  
ATOM   3435  N   ILE   219       8.997  11.377 -24.151  1.00  0.00           N  
ATOM   3436  H   ILE   219       9.701  11.249 -24.865  1.00  0.00           H  
ATOM   3437  CA  ILE   219       9.509  12.011 -22.875  1.00  0.00           C  
ATOM   3438  HA  ILE   219       8.664  12.450 -22.344  1.00  0.00           H  
ATOM   3439  CB  ILE   219      10.097  10.807 -22.080  1.00  0.00           C  
ATOM   3440  HB  ILE   219      10.875  10.264 -22.616  1.00  0.00           H  
ATOM   3441  CG2 ILE   219      10.772  11.449 -20.865  1.00  0.00           C  
ATOM   3442 HG21 ILE   219      11.129  10.645 -20.221  1.00  0.00           H  
ATOM   3443 HG22 ILE   219      11.589  12.133 -21.097  1.00  0.00           H  
ATOM   3444 HG23 ILE   219      10.048  12.018 -20.282  1.00  0.00           H  
ATOM   3445  CG1 ILE   219       8.964   9.858 -21.642  1.00  0.00           C  
ATOM   3446 HG12 ILE   219       8.082  10.327 -21.206  1.00  0.00           H  
ATOM   3447 HG13 ILE   219       8.594   9.382 -22.550  1.00  0.00           H  
ATOM   3448  CD1 ILE   219       9.354   8.676 -20.743  1.00  0.00           C  
ATOM   3449 HD11 ILE   219       9.932   8.992 -19.875  1.00  0.00           H  
ATOM   3450 HD12 ILE   219       8.387   8.266 -20.449  1.00  0.00           H  
ATOM   3451 HD13 ILE   219       9.911   7.898 -21.264  1.00  0.00           H  
ATOM   3452  C   ILE   219      10.598  13.095 -23.220  1.00  0.00           C  
ATOM   3453  O   ILE   219      11.502  12.936 -24.044  1.00  0.00           O  
ATOM   3454  N   GLU   220      10.451  14.258 -22.558  1.00  0.00           N  
ATOM   3455  H   GLU   220       9.786  14.355 -21.804  1.00  0.00           H  
ATOM   3456  CA  GLU   220      11.245  15.509 -22.779  1.00  0.00           C  
ATOM   3457  HA  GLU   220      11.116  15.796 -23.823  1.00  0.00           H  
ATOM   3458  CB  GLU   220      10.624  16.575 -21.947  1.00  0.00           C  
ATOM   3459  HB2 GLU   220       9.597  16.741 -22.273  1.00  0.00           H  
ATOM   3460  HB3 GLU   220      10.587  16.152 -20.943  1.00  0.00           H  
ATOM   3461  CG  GLU   220      11.320  17.903 -21.864  1.00  0.00           C  
ATOM   3462  HG2 GLU   220      12.031  17.884 -21.038  1.00  0.00           H  
ATOM   3463  HG3 GLU   220      11.834  18.140 -22.796  1.00  0.00           H  
ATOM   3464  CD  GLU   220      10.433  19.080 -21.595  1.00  0.00           C  
ATOM   3465  OE1 GLU   220      10.748  20.210 -22.063  1.00  0.00           O  
ATOM   3466  OE2 GLU   220       9.491  18.910 -20.844  1.00  0.00           O  
ATOM   3467  C   GLU   220      12.756  15.328 -22.528  1.00  0.00           C  
ATOM   3468  O   GLU   220      13.087  14.509 -21.676  1.00  0.00           O  
ATOM   3469  N   THR   221      13.582  16.058 -23.296  1.00  0.00           N  
ATOM   3470  H   THR   221      13.045  16.729 -23.828  1.00  0.00           H  
ATOM   3471  CA  THR   221      15.027  16.100 -23.329  1.00  0.00           C  
ATOM   3472  HA  THR   221      15.357  15.966 -22.299  1.00  0.00           H  
ATOM   3473  CB  THR   221      15.656  14.922 -24.095  1.00  0.00           C  
ATOM   3474  HB  THR   221      15.167  13.978 -23.855  1.00  0.00           H  
ATOM   3475  CG2 THR   221      15.456  15.009 -25.648  1.00  0.00           C  
ATOM   3476 HG21 THR   221      15.717  14.049 -26.092  1.00  0.00           H  
ATOM   3477 HG22 THR   221      14.414  15.131 -25.944  1.00  0.00           H  
ATOM   3478 HG23 THR   221      16.109  15.784 -26.051  1.00  0.00           H  
ATOM   3479  OG1 THR   221      16.983  14.720 -23.884  1.00  0.00           O  
ATOM   3480  HG1 THR   221      17.159  14.404 -22.995  1.00  0.00           H  
ATOM   3481  C   THR   221      15.438  17.495 -23.992  1.00  0.00           C  
ATOM   3482  O   THR   221      14.659  18.470 -24.049  1.00  0.00           O  
ATOM   3483  N   ASP   222      16.671  17.616 -24.425  1.00  0.00           N  
ATOM   3484  H   ASP   222      17.283  16.826 -24.279  1.00  0.00           H  
ATOM   3485  CA  ASP   222      17.291  18.804 -25.026  1.00  0.00           C  
ATOM   3486  HA  ASP   222      16.610  19.563 -25.413  1.00  0.00           H  
ATOM   3487  CB  ASP   222      18.376  19.458 -24.094  1.00  0.00           C  
ATOM   3488  HB2 ASP   222      18.701  20.447 -24.416  1.00  0.00           H  
ATOM   3489  HB3 ASP   222      17.801  19.689 -23.197  1.00  0.00           H  
ATOM   3490  CG  ASP   222      19.658  18.682 -23.765  1.00  0.00           C  
ATOM   3491  OD1 ASP   222      19.978  17.743 -24.437  1.00  0.00           O  
ATOM   3492  OD2 ASP   222      20.492  19.067 -22.872  1.00  0.00           O  
ATOM   3493  C   ASP   222      17.999  18.447 -26.339  1.00  0.00           C  
ATOM   3494  O   ASP   222      18.096  17.318 -26.794  1.00  0.00           O  
ATOM   3495  N   GLU   223      18.467  19.500 -27.015  1.00  0.00           N  
ATOM   3496  H   GLU   223      18.363  20.436 -26.649  1.00  0.00           H  
ATOM   3497  CA  GLU   223      19.149  19.367 -28.353  1.00  0.00           C  
ATOM   3498  HA  GLU   223      18.397  18.875 -28.970  1.00  0.00           H  
ATOM   3499  CB  GLU   223      19.503  20.766 -28.813  1.00  0.00           C  
ATOM   3500  HB2 GLU   223      18.576  21.268 -29.090  1.00  0.00           H  
ATOM   3501  HB3 GLU   223      20.000  21.444 -28.120  1.00  0.00           H  
ATOM   3502  CG  GLU   223      20.367  20.885 -30.055  1.00  0.00           C  
ATOM   3503  HG2 GLU   223      21.317  20.352 -30.008  1.00  0.00           H  
ATOM   3504  HG3 GLU   223      19.870  20.324 -30.846  1.00  0.00           H  
ATOM   3505  CD  GLU   223      20.414  22.373 -30.433  1.00  0.00           C  
ATOM   3506  OE1 GLU   223      20.740  22.494 -31.615  1.00  0.00           O  
ATOM   3507  OE2 GLU   223      19.966  23.287 -29.715  1.00  0.00           O  
ATOM   3508  C   GLU   223      20.391  18.496 -28.304  1.00  0.00           C  
ATOM   3509  O   GLU   223      20.578  17.694 -29.241  1.00  0.00           O  
ATOM   3510  N   SER   224      21.190  18.616 -27.191  1.00  0.00           N  
ATOM   3511  H   SER   224      21.050  19.351 -26.512  1.00  0.00           H  
ATOM   3512  CA  SER   224      22.351  17.685 -26.999  1.00  0.00           C  
ATOM   3513  HA  SER   224      22.921  17.702 -27.928  1.00  0.00           H  
ATOM   3514  CB  SER   224      23.234  18.130 -25.864  1.00  0.00           C  
ATOM   3515  HB2 SER   224      24.213  17.658 -25.940  1.00  0.00           H  
ATOM   3516  HB3 SER   224      23.550  19.173 -25.907  1.00  0.00           H  
ATOM   3517  OG  SER   224      22.617  17.788 -24.658  1.00  0.00           O  
ATOM   3518  HG  SER   224      21.731  18.141 -24.547  1.00  0.00           H  
ATOM   3519  C   SER   224      21.973  16.278 -26.791  1.00  0.00           C  
ATOM   3520  O   SER   224      22.767  15.335 -27.121  1.00  0.00           O  
ATOM   3521  N   GLY   225      20.720  16.050 -26.396  1.00  0.00           N  
ATOM   3522  H   GLY   225      20.209  16.877 -26.122  1.00  0.00           H  
ATOM   3523  CA  GLY   225      20.071  14.808 -26.008  1.00  0.00           C  
ATOM   3524  HA2 GLY   225      18.998  14.994 -26.048  1.00  0.00           H  
ATOM   3525  HA3 GLY   225      20.292  14.205 -26.889  1.00  0.00           H  
ATOM   3526  C   GLY   225      20.474  14.212 -24.668  1.00  0.00           C  
ATOM   3527  O   GLY   225      20.346  12.990 -24.400  1.00  0.00           O  
ATOM   3528  N   LEU   226      21.158  15.008 -23.792  1.00  0.00           N  
ATOM   3529  H   LEU   226      21.271  15.988 -24.006  1.00  0.00           H  
ATOM   3530  CA  LEU   226      21.691  14.578 -22.487  1.00  0.00           C  
ATOM   3531  HA  LEU   226      21.939  13.518 -22.540  1.00  0.00           H  
ATOM   3532  CB  LEU   226      22.932  15.419 -22.133  1.00  0.00           C  
ATOM   3533  HB2 LEU   226      23.546  15.530 -23.027  1.00  0.00           H  
ATOM   3534  HB3 LEU   226      22.523  16.381 -21.827  1.00  0.00           H  
ATOM   3535  CG  LEU   226      23.779  14.843 -21.003  1.00  0.00           C  
ATOM   3536  HG  LEU   226      23.173  14.094 -20.492  1.00  0.00           H  
ATOM   3537  CD1 LEU   226      25.034  14.151 -21.498  1.00  0.00           C  
ATOM   3538 HD11 LEU   226      24.895  13.402 -22.278  1.00  0.00           H  
ATOM   3539 HD12 LEU   226      25.651  15.021 -21.724  1.00  0.00           H  
ATOM   3540 HD13 LEU   226      25.534  13.531 -20.754  1.00  0.00           H  
ATOM   3541  CD2 LEU   226      24.043  15.920 -19.976  1.00  0.00           C  
ATOM   3542 HD21 LEU   226      24.755  15.498 -19.267  1.00  0.00           H  
ATOM   3543 HD22 LEU   226      24.476  16.832 -20.386  1.00  0.00           H  
ATOM   3544 HD23 LEU   226      23.116  16.149 -19.450  1.00  0.00           H  
ATOM   3545  C   LEU   226      20.692  14.741 -21.339  1.00  0.00           C  
ATOM   3546  O   LEU   226      20.757  13.976 -20.410  1.00  0.00           O  
ATOM   3547  N   MET   227      19.625  15.574 -21.514  1.00  0.00           N  
ATOM   3548  H   MET   227      19.626  16.145 -22.347  1.00  0.00           H  
ATOM   3549  CA  MET   227      18.545  15.804 -20.608  1.00  0.00           C  
ATOM   3550  HA  MET   227      19.098  16.026 -19.695  1.00  0.00           H  
ATOM   3551  CB  MET   227      17.688  16.996 -21.024  1.00  0.00           C  
ATOM   3552  HB2 MET   227      18.306  17.880 -21.186  1.00  0.00           H  
ATOM   3553  HB3 MET   227      17.370  16.775 -22.043  1.00  0.00           H  
ATOM   3554  CG  MET   227      16.503  17.246 -20.146  1.00  0.00           C  
ATOM   3555  HG2 MET   227      15.714  16.496 -20.089  1.00  0.00           H  
ATOM   3556  HG3 MET   227      16.744  17.268 -19.083  1.00  0.00           H  
ATOM   3557  SD  MET   227      15.652  18.746 -20.699  1.00  0.00           S  
ATOM   3558  CE  MET   227      16.865  19.958 -20.160  1.00  0.00           C  
ATOM   3559  HE1 MET   227      16.479  20.705 -19.467  1.00  0.00           H  
ATOM   3560  HE2 MET   227      17.620  19.522 -19.505  1.00  0.00           H  
ATOM   3561  HE3 MET   227      17.305  20.475 -21.013  1.00  0.00           H  
ATOM   3562  C   MET   227      17.671  14.555 -20.441  1.00  0.00           C  
ATOM   3563  O   MET   227      17.138  14.042 -21.438  1.00  0.00           O  
ATOM   3564  N   ARG   228      17.411  14.252 -19.117  1.00  0.00           N  
ATOM   3565  H   ARG   228      17.621  14.899 -18.371  1.00  0.00           H  
ATOM   3566  CA  ARG   228      17.043  12.900 -18.640  1.00  0.00           C  
ATOM   3567  HA  ARG   228      16.598  12.318 -19.447  1.00  0.00           H  
ATOM   3568  CB  ARG   228      18.264  12.138 -18.205  1.00  0.00           C  
ATOM   3569  HB2 ARG   228      18.956  12.024 -19.039  1.00  0.00           H  
ATOM   3570  HB3 ARG   228      18.764  12.727 -17.435  1.00  0.00           H  
ATOM   3571  CG  ARG   228      17.914  10.810 -17.590  1.00  0.00           C  
ATOM   3572  HG2 ARG   228      17.459  11.059 -16.631  1.00  0.00           H  
ATOM   3573  HG3 ARG   228      17.217  10.287 -18.243  1.00  0.00           H  
ATOM   3574  CD  ARG   228      19.201   9.952 -17.247  1.00  0.00           C  
ATOM   3575  HD2 ARG   228      19.945  10.497 -16.665  1.00  0.00           H  
ATOM   3576  HD3 ARG   228      18.849   9.152 -16.596  1.00  0.00           H  
ATOM   3577  NE  ARG   228      19.792   9.386 -18.483  1.00  0.00           N  
ATOM   3578  HE  ARG   228      19.253   9.456 -19.334  1.00  0.00           H  
ATOM   3579  CZ  ARG   228      21.020   8.861 -18.540  1.00  0.00           C  
ATOM   3580  NH1 ARG   228      21.668   8.601 -17.498  1.00  0.00           N  
ATOM   3581 HH11 ARG   228      21.343   8.850 -16.574  1.00  0.00           H  
ATOM   3582 HH12 ARG   228      22.608   8.238 -17.564  1.00  0.00           H  
ATOM   3583  NH2 ARG   228      21.482   8.603 -19.703  1.00  0.00           N  
ATOM   3584 HH21 ARG   228      21.181   9.180 -20.476  1.00  0.00           H  
ATOM   3585 HH22 ARG   228      22.279   7.984 -19.751  1.00  0.00           H  
ATOM   3586  C   ARG   228      15.927  13.011 -17.655  1.00  0.00           C  
ATOM   3587  O   ARG   228      16.212  13.145 -16.448  1.00  0.00           O  
ATOM   3588  N   LYS   229      14.707  12.849 -18.132  1.00  0.00           N  
ATOM   3589  H   LYS   229      14.642  12.337 -19.000  1.00  0.00           H  
ATOM   3590  CA  LYS   229      13.496  12.987 -17.324  1.00  0.00           C  
ATOM   3591  HA  LYS   229      13.722  13.525 -16.404  1.00  0.00           H  
ATOM   3592  CB  LYS   229      12.373  13.627 -18.113  1.00  0.00           C  
ATOM   3593  HB2 LYS   229      12.094  13.086 -19.017  1.00  0.00           H  
ATOM   3594  HB3 LYS   229      11.487  13.530 -17.485  1.00  0.00           H  
ATOM   3595  CG  LYS   229      12.657  15.007 -18.596  1.00  0.00           C  
ATOM   3596  HG2 LYS   229      13.570  15.043 -19.190  1.00  0.00           H  
ATOM   3597  HG3 LYS   229      11.855  15.378 -19.235  1.00  0.00           H  
ATOM   3598  CD  LYS   229      12.814  16.094 -17.572  1.00  0.00           C  
ATOM   3599  HD2 LYS   229      11.879  16.216 -17.025  1.00  0.00           H  
ATOM   3600  HD3 LYS   229      13.710  15.861 -16.996  1.00  0.00           H  
ATOM   3601  CE  LYS   229      12.990  17.441 -18.314  1.00  0.00           C  
ATOM   3602  HE2 LYS   229      13.924  17.455 -18.876  1.00  0.00           H  
ATOM   3603  HE3 LYS   229      12.118  17.443 -18.968  1.00  0.00           H  
ATOM   3604  NZ  LYS   229      12.937  18.620 -17.415  1.00  0.00           N  
ATOM   3605  HZ1 LYS   229      13.020  19.439 -18.001  1.00  0.00           H  
ATOM   3606  HZ2 LYS   229      12.034  18.685 -16.968  1.00  0.00           H  
ATOM   3607  HZ3 LYS   229      13.605  18.599 -16.658  1.00  0.00           H  
ATOM   3608  C   LYS   229      13.177  11.580 -16.867  1.00  0.00           C  
ATOM   3609  O   LYS   229      13.264  10.615 -17.645  1.00  0.00           O  
ATOM   3610  N   CYX   230      12.666  11.396 -15.639  1.00  0.00           N  
ATOM   3611  H   CYX   230      12.437  12.119 -14.971  1.00  0.00           H  
ATOM   3612  CA  CYX   230      12.193  10.056 -15.205  1.00  0.00           C  
ATOM   3613  HA  CYX   230      12.020  10.136 -14.132  1.00  0.00           H  
ATOM   3614  CB  CYX   230      10.850   9.707 -15.874  1.00  0.00           C  
ATOM   3615  HB2 CYX   230      10.916   9.439 -16.929  1.00  0.00           H  
ATOM   3616  HB3 CYX   230      10.537   8.795 -15.367  1.00  0.00           H  
ATOM   3617  SG  CYX   230       9.561  10.996 -15.635  1.00  0.00           S  
ATOM   3618  C   CYX   230      13.263   8.884 -15.420  1.00  0.00           C  
ATOM   3619  O   CYX   230      12.861   7.723 -15.729  1.00  0.00           O  
ATOM   3620  N   GLY   231      14.603   9.109 -15.336  1.00  0.00           N  
ATOM   3621  H   GLY   231      14.873  10.071 -15.184  1.00  0.00           H  
ATOM   3622  CA  GLY   231      15.640   8.062 -15.369  1.00  0.00           C  
ATOM   3623  HA2 GLY   231      16.578   8.508 -15.037  1.00  0.00           H  
ATOM   3624  HA3 GLY   231      15.347   7.315 -14.631  1.00  0.00           H  
ATOM   3625  C   GLY   231      15.981   7.484 -16.757  1.00  0.00           C  
ATOM   3626  O   GLY   231      16.862   6.590 -16.874  1.00  0.00           O  
ATOM   3627  N   LEU   232      15.364   8.079 -17.785  1.00  0.00           N  
ATOM   3628  H   LEU   232      14.549   8.605 -17.503  1.00  0.00           H  
ATOM   3629  CA  LEU   232      15.364   7.517 -19.175  1.00  0.00           C  
ATOM   3630  HA  LEU   232      14.747   6.625 -19.061  1.00  0.00           H  
ATOM   3631  CB  LEU   232      14.564   8.433 -20.052  1.00  0.00           C  
ATOM   3632  HB2 LEU   232      13.548   8.546 -19.675  1.00  0.00           H  
ATOM   3633  HB3 LEU   232      15.014   9.401 -19.831  1.00  0.00           H  
ATOM   3634  CG  LEU   232      14.559   8.121 -21.563  1.00  0.00           C  
ATOM   3635  HG  LEU   232      15.497   7.674 -21.892  1.00  0.00           H  
ATOM   3636  CD1 LEU   232      13.469   7.093 -21.734  1.00  0.00           C  
ATOM   3637 HD11 LEU   232      13.328   6.335 -20.964  1.00  0.00           H  
ATOM   3638 HD12 LEU   232      12.535   7.649 -21.650  1.00  0.00           H  
ATOM   3639 HD13 LEU   232      13.436   6.712 -22.754  1.00  0.00           H  
ATOM   3640  CD2 LEU   232      14.211   9.240 -22.563  1.00  0.00           C  
ATOM   3641 HD21 LEU   232      14.297   8.809 -23.561  1.00  0.00           H  
ATOM   3642 HD22 LEU   232      13.214   9.665 -22.449  1.00  0.00           H  
ATOM   3643 HD23 LEU   232      15.001   9.986 -22.484  1.00  0.00           H  
ATOM   3644  C   LEU   232      16.745   7.177 -19.716  1.00  0.00           C  
ATOM   3645  O   LEU   232      17.346   8.065 -20.282  1.00  0.00           O  
ATOM   3646  N   GLY   233      17.059   5.870 -19.817  1.00  0.00           N  
ATOM   3647  H   GLY   233      16.415   5.171 -19.476  1.00  0.00           H  
ATOM   3648  CA  GLY   233      18.299   5.359 -20.409  1.00  0.00           C  
ATOM   3649  HA2 GLY   233      18.241   4.286 -20.591  1.00  0.00           H  
ATOM   3650  HA3 GLY   233      18.600   5.887 -21.314  1.00  0.00           H  
ATOM   3651  C   GLY   233      19.375   5.370 -19.467  1.00  0.00           C  
ATOM   3652  O   GLY   233      20.507   5.709 -19.881  1.00  0.00           O  
ATOM   3653  N   THR   234      19.099   5.097 -18.175  1.00  0.00           N  
ATOM   3654  H   THR   234      18.162   4.881 -17.864  1.00  0.00           H  
ATOM   3655  CA  THR   234      20.260   5.042 -17.246  1.00  0.00           C  
ATOM   3656  HA  THR   234      20.980   5.850 -17.378  1.00  0.00           H  
ATOM   3657  CB  THR   234      19.856   5.152 -15.794  1.00  0.00           C  
ATOM   3658  HB  THR   234      19.080   4.455 -15.480  1.00  0.00           H  
ATOM   3659  CG2 THR   234      21.104   5.053 -14.867  1.00  0.00           C  
ATOM   3660 HG21 THR   234      21.453   4.027 -14.976  1.00  0.00           H  
ATOM   3661 HG22 THR   234      21.766   5.872 -15.147  1.00  0.00           H  
ATOM   3662 HG23 THR   234      20.717   5.281 -13.873  1.00  0.00           H  
ATOM   3663  OG1 THR   234      19.198   6.373 -15.678  1.00  0.00           O  
ATOM   3664  HG1 THR   234      18.379   6.304 -16.175  1.00  0.00           H  
ATOM   3665  C   THR   234      21.074   3.774 -17.540  1.00  0.00           C  
ATOM   3666  O   THR   234      22.256   3.814 -17.746  1.00  0.00           O  
ATOM   3667  N   ASP   235      20.439   2.654 -17.767  1.00  0.00           N  
ATOM   3668  H   ASP   235      19.432   2.726 -17.727  1.00  0.00           H  
ATOM   3669  CA  ASP   235      21.014   1.622 -18.673  1.00  0.00           C  
ATOM   3670  HA  ASP   235      22.094   1.762 -18.671  1.00  0.00           H  
ATOM   3671  CB  ASP   235      20.764   0.215 -18.076  1.00  0.00           C  
ATOM   3672  HB2 ASP   235      19.693   0.012 -18.063  1.00  0.00           H  
ATOM   3673  HB3 ASP   235      21.167  -0.493 -18.800  1.00  0.00           H  
ATOM   3674  CG  ASP   235      21.387  -0.092 -16.757  1.00  0.00           C  
ATOM   3675  OD1 ASP   235      22.481   0.474 -16.492  1.00  0.00           O  
ATOM   3676  OD2 ASP   235      20.862  -0.977 -16.034  1.00  0.00           O  
ATOM   3677  C   ASP   235      20.566   1.767 -20.113  1.00  0.00           C  
ATOM   3678  O   ASP   235      19.372   1.927 -20.356  1.00  0.00           O  
ATOM   3679  N   ALA   236      21.483   1.590 -21.075  1.00  0.00           N  
ATOM   3680  H   ALA   236      22.439   1.688 -20.765  1.00  0.00           H  
ATOM   3681  CA  ALA   236      21.214   1.849 -22.538  1.00  0.00           C  
ATOM   3682  HA  ALA   236      20.201   1.555 -22.812  1.00  0.00           H  
ATOM   3683  CB  ALA   236      21.455   3.322 -22.804  1.00  0.00           C  
ATOM   3684  HB1 ALA   236      21.505   3.472 -23.882  1.00  0.00           H  
ATOM   3685  HB2 ALA   236      20.677   3.968 -22.396  1.00  0.00           H  
ATOM   3686  HB3 ALA   236      22.444   3.653 -22.485  1.00  0.00           H  
ATOM   3687  C   ALA   236      22.196   0.943 -23.338  1.00  0.00           C  
ATOM   3688  O   ALA   236      23.423   1.018 -23.204  1.00  0.00           O  
ATOM   3689  N   PHE   237      21.725   0.031 -24.151  1.00  0.00           N  
ATOM   3690  H   PHE   237      20.721  -0.071 -24.181  1.00  0.00           H  
ATOM   3691  CA  PHE   237      22.531  -0.987 -24.927  1.00  0.00           C  
ATOM   3692  HA  PHE   237      23.517  -0.561 -25.111  1.00  0.00           H  
ATOM   3693  CB  PHE   237      22.703  -2.266 -24.065  1.00  0.00           C  
ATOM   3694  HB2 PHE   237      21.721  -2.729 -23.967  1.00  0.00           H  
ATOM   3695  HB3 PHE   237      23.239  -3.057 -24.590  1.00  0.00           H  
ATOM   3696  CG  PHE   237      23.387  -2.256 -22.674  1.00  0.00           C  
ATOM   3697  CD1 PHE   237      22.720  -1.907 -21.472  1.00  0.00           C  
ATOM   3698  HD1 PHE   237      21.688  -1.589 -21.488  1.00  0.00           H  
ATOM   3699  CE1 PHE   237      23.366  -2.067 -20.220  1.00  0.00           C  
ATOM   3700  HE1 PHE   237      22.836  -1.856 -19.304  1.00  0.00           H  
ATOM   3701  CZ  PHE   237      24.711  -2.472 -20.096  1.00  0.00           C  
ATOM   3702  HZ  PHE   237      25.219  -2.700 -19.171  1.00  0.00           H  
ATOM   3703  CE2 PHE   237      25.384  -2.715 -21.273  1.00  0.00           C  
ATOM   3704  HE2 PHE   237      26.429  -2.985 -21.319  1.00  0.00           H  
ATOM   3705  CD2 PHE   237      24.756  -2.534 -22.525  1.00  0.00           C  
ATOM   3706  HD2 PHE   237      25.236  -2.819 -23.450  1.00  0.00           H  
ATOM   3707  C   PHE   237      21.987  -1.395 -26.321  1.00  0.00           C  
ATOM   3708  O   PHE   237      20.750  -1.316 -26.598  1.00  0.00           O  
ATOM   3709  N   ILE   238      22.843  -1.882 -27.190  1.00  0.00           N  
ATOM   3710  H   ILE   238      23.819  -1.931 -26.932  1.00  0.00           H  
ATOM   3711  CA  ILE   238      22.441  -2.228 -28.614  1.00  0.00           C  
ATOM   3712  HA  ILE   238      21.360  -2.366 -28.644  1.00  0.00           H  
ATOM   3713  CB  ILE   238      22.816  -1.126 -29.553  1.00  0.00           C  
ATOM   3714  HB  ILE   238      23.869  -0.904 -29.380  1.00  0.00           H  
ATOM   3715  CG2 ILE   238      22.653  -1.551 -31.008  1.00  0.00           C  
ATOM   3716 HG21 ILE   238      23.480  -2.165 -31.366  1.00  0.00           H  
ATOM   3717 HG22 ILE   238      21.743  -2.127 -31.176  1.00  0.00           H  
ATOM   3718 HG23 ILE   238      22.694  -0.779 -31.776  1.00  0.00           H  
ATOM   3719  CG1 ILE   238      22.210   0.211 -29.262  1.00  0.00           C  
ATOM   3720 HG12 ILE   238      21.127   0.112 -29.337  1.00  0.00           H  
ATOM   3721 HG13 ILE   238      22.356   0.579 -28.246  1.00  0.00           H  
ATOM   3722  CD1 ILE   238      22.553   1.325 -30.240  1.00  0.00           C  
ATOM   3723 HD11 ILE   238      23.617   1.261 -30.464  1.00  0.00           H  
ATOM   3724 HD12 ILE   238      21.860   1.353 -31.081  1.00  0.00           H  
ATOM   3725 HD13 ILE   238      22.293   2.277 -29.775  1.00  0.00           H  
ATOM   3726  C   ILE   238      23.040  -3.509 -28.945  1.00  0.00           C  
ATOM   3727  O   ILE   238      24.278  -3.614 -28.786  1.00  0.00           O  
ATOM   3728  N   PRO   239      22.302  -4.505 -29.493  1.00  0.00           N  
ATOM   3729  CD  PRO   239      20.886  -4.526 -29.678  1.00  0.00           C  
ATOM   3730  HD2 PRO   239      20.598  -3.506 -29.933  1.00  0.00           H  
ATOM   3731  HD3 PRO   239      20.559  -4.911 -28.713  1.00  0.00           H  
ATOM   3732  CG  PRO   239      20.536  -5.585 -30.712  1.00  0.00           C  
ATOM   3733  HG2 PRO   239      20.641  -5.151 -31.706  1.00  0.00           H  
ATOM   3734  HG3 PRO   239      19.512  -5.944 -30.603  1.00  0.00           H  
ATOM   3735  CB  PRO   239      21.694  -6.507 -30.383  1.00  0.00           C  
ATOM   3736  HB2 PRO   239      21.898  -7.145 -31.244  1.00  0.00           H  
ATOM   3737  HB3 PRO   239      21.442  -7.165 -29.552  1.00  0.00           H  
ATOM   3738  CA  PRO   239      22.906  -5.653 -30.164  1.00  0.00           C  
ATOM   3739  HA  PRO   239      23.561  -6.204 -29.489  1.00  0.00           H  
ATOM   3740  C   PRO   239      23.698  -5.372 -31.476  1.00  0.00           C  
ATOM   3741  O   PRO   239      23.235  -4.518 -32.298  1.00  0.00           O  
ATOM   3742  N   LEU   240      24.792  -6.072 -31.818  1.00  0.00           N  
ATOM   3743  H   LEU   240      24.991  -6.879 -31.245  1.00  0.00           H  
ATOM   3744  CA  LEU   240      25.434  -6.015 -33.149  1.00  0.00           C  
ATOM   3745  HA  LEU   240      25.047  -5.176 -33.728  1.00  0.00           H  
ATOM   3746  CB  LEU   240      26.884  -5.861 -33.015  1.00  0.00           C  
ATOM   3747  HB2 LEU   240      27.134  -4.842 -32.720  1.00  0.00           H  
ATOM   3748  HB3 LEU   240      27.270  -6.411 -32.157  1.00  0.00           H  
ATOM   3749  CG  LEU   240      27.772  -6.370 -34.241  1.00  0.00           C  
ATOM   3750  HG  LEU   240      27.356  -7.277 -34.679  1.00  0.00           H  
ATOM   3751  CD1 LEU   240      27.792  -5.222 -35.208  1.00  0.00           C  
ATOM   3752 HD11 LEU   240      28.439  -5.425 -36.061  1.00  0.00           H  
ATOM   3753 HD12 LEU   240      26.783  -4.949 -35.516  1.00  0.00           H  
ATOM   3754 HD13 LEU   240      28.188  -4.378 -34.643  1.00  0.00           H  
ATOM   3755  CD2 LEU   240      29.179  -6.711 -33.826  1.00  0.00           C  
ATOM   3756 HD21 LEU   240      29.613  -5.943 -33.185  1.00  0.00           H  
ATOM   3757 HD22 LEU   240      29.143  -7.700 -33.370  1.00  0.00           H  
ATOM   3758 HD23 LEU   240      29.843  -6.859 -34.678  1.00  0.00           H  
ATOM   3759  C   LEU   240      25.034  -7.319 -33.800  1.00  0.00           C  
ATOM   3760  O   LEU   240      24.943  -8.392 -33.165  1.00  0.00           O  
ATOM   3761  N   ILE   241      24.691  -7.270 -35.094  1.00  0.00           N  
ATOM   3762  H   ILE   241      24.874  -6.354 -35.478  1.00  0.00           H  
ATOM   3763  CA  ILE   241      24.277  -8.435 -35.886  1.00  0.00           C  
ATOM   3764  HA  ILE   241      24.626  -9.334 -35.380  1.00  0.00           H  
ATOM   3765  CB  ILE   241      22.698  -8.660 -35.970  1.00  0.00           C  
ATOM   3766  HB  ILE   241      22.731  -9.726 -36.193  1.00  0.00           H  
ATOM   3767  CG2 ILE   241      21.985  -8.466 -34.581  1.00  0.00           C  
ATOM   3768 HG21 ILE   241      20.929  -8.715 -34.682  1.00  0.00           H  
ATOM   3769 HG22 ILE   241      22.398  -9.183 -33.871  1.00  0.00           H  
ATOM   3770 HG23 ILE   241      22.122  -7.436 -34.251  1.00  0.00           H  
ATOM   3771  CG1 ILE   241      21.974  -7.777 -37.024  1.00  0.00           C  
ATOM   3772 HG12 ILE   241      21.765  -6.853 -36.485  1.00  0.00           H  
ATOM   3773 HG13 ILE   241      22.641  -7.589 -37.865  1.00  0.00           H  
ATOM   3774  CD1 ILE   241      20.674  -8.449 -37.469  1.00  0.00           C  
ATOM   3775 HD11 ILE   241      20.171  -7.863 -38.238  1.00  0.00           H  
ATOM   3776 HD12 ILE   241      20.954  -9.481 -37.678  1.00  0.00           H  
ATOM   3777 HD13 ILE   241      19.963  -8.615 -36.659  1.00  0.00           H  
ATOM   3778  C   ILE   241      24.990  -8.507 -37.240  1.00  0.00           C  
ATOM   3779  O   ILE   241      24.932  -9.455 -37.943  1.00  0.00           O  
ATOM   3780  N   GLU   242      25.589  -7.387 -37.650  1.00  0.00           N  
ATOM   3781  H   GLU   242      25.259  -6.585 -37.133  1.00  0.00           H  
ATOM   3782  CA  GLU   242      26.093  -7.101 -39.061  1.00  0.00           C  
ATOM   3783  HA  GLU   242      26.170  -8.052 -39.587  1.00  0.00           H  
ATOM   3784  CB  GLU   242      24.980  -6.368 -39.803  1.00  0.00           C  
ATOM   3785  HB2 GLU   242      24.074  -6.973 -39.769  1.00  0.00           H  
ATOM   3786  HB3 GLU   242      24.761  -5.455 -39.249  1.00  0.00           H  
ATOM   3787  CG  GLU   242      25.323  -5.877 -41.190  1.00  0.00           C  
ATOM   3788  HG2 GLU   242      24.450  -5.385 -41.618  1.00  0.00           H  
ATOM   3789  HG3 GLU   242      26.127  -5.166 -40.997  1.00  0.00           H  
ATOM   3790  CD  GLU   242      25.660  -7.081 -42.076  1.00  0.00           C  
ATOM   3791  OE1 GLU   242      26.824  -7.345 -42.406  1.00  0.00           O  
ATOM   3792  OE2 GLU   242      24.741  -7.849 -42.423  1.00  0.00           O  
ATOM   3793  C   GLU   242      27.494  -6.435 -39.024  1.00  0.00           C  
ATOM   3794  O   GLU   242      27.603  -5.208 -39.064  1.00  0.00           O  
ATOM   3795  OXT GLU   242      28.433  -7.220 -39.053  1.00  0.00           O  
END
