# Supplementary material for: Fluorescent Marinoquinoline Derivative as Inhibitors of Plasmodium falciparum: SAR Analysis, Mode of Action and In Vivo Studies
Source: J Med Chem. 2025 Sep 30;68(20):21120–43. doi: 10.1021/acs.jmedchem.5c00138 (PMC12557366; doi:10.1021/acs.jmedchem.5c00138)
Supplement: Supplementary file 7 [file jm5c00138_si_007.pdb]

CRYST1   81.652   81.652   81.652 109.47 109.47 109.47               1
ATOM      1  C1  MOL     1       1.812   7.748  28.317  1.00  0.00           C  
ATOM      2  C2  MOL     1      -0.539  12.676  31.911  1.00  0.00           C  
ATOM      3  C3  MOL     1       1.473  13.737  31.009  1.00  0.00           C  
ATOM      4  C4  MOL     1      -0.907  13.935  32.470  1.00  0.00           C  
ATOM      5  C5  MOL     1       1.060  14.921  31.643  1.00  0.00           C  
ATOM      6  C6  MOL     1       2.378   7.958  27.048  1.00  0.00           C  
ATOM      7  C7  MOL     1       0.694   7.802  31.164  1.00  0.00           C  
ATOM      8  C8  MOL     1       2.259  10.350  27.123  1.00  0.00           C  
ATOM      9  C9  MOL     1       0.163   8.353  32.342  1.00  0.00           C  
ATOM     10  C10 MOL     1       1.475   8.931  29.002  1.00  0.00           C  
ATOM     11  C11 MOL     1       0.978   8.879  30.284  1.00  0.00           C  
ATOM     12  C12 MOL     1       0.642  12.543  31.140  1.00  0.00           C  
ATOM     13  C13 MOL     1       1.830  10.219  28.482  1.00  0.00           C  
ATOM     14  C14 MOL     1       0.782  10.014  30.963  1.00  0.00           C  
ATOM     15  C15 MOL     1      -0.200  15.057  32.218  1.00  0.00           C  
ATOM     16  C16 MOL     1       2.582   9.154  26.470  1.00  0.00           C  
ATOM     17  C17 MOL     1       0.953  11.291  30.404  1.00  0.00           C  
ATOM     18  C18 MOL     1      -1.986  16.876  32.248  1.00  0.00           C  
ATOM     19  C19 MOL     1      -2.331  20.748  32.497  1.00  0.00           C  
ATOM     20  C20 MOL     1      -0.371  19.528  31.689  1.00  0.00           C  
ATOM     21  C21 MOL     1      -2.548  19.278  30.502  1.00  0.00           C  
ATOM     22  C22 MOL     1       3.665  10.364  24.559  1.00  0.00           C  
ATOM     23  C23 MOL     1      -2.349  18.189  32.826  1.00  0.00           C  
ATOM     24  C24 MOL     1      -1.866  19.406  31.895  1.00  0.00           C  
ATOM     25  N1  MOL     1       1.446  11.356  29.157  1.00  0.00           N  
ATOM     26  N2  MOL     1       0.314   9.725  32.280  1.00  0.00           N  
ATOM     27  N3  MOL     1      -0.757  16.325  32.503  1.00  0.00           N  
ATOM     28  N4  MOL     1      -1.988  18.301  34.332  1.00  0.00           N  
ATOM     29  O1  MOL     1      -2.838  16.325  31.592  1.00  0.00           O  
ATOM     30  O2  MOL     1       3.062   9.126  25.149  1.00  0.00           O  
ATOM     31  H1  MOL     1       1.664   6.762  28.748  1.00  0.00           H  
ATOM     32  H2  MOL     1      -1.185  11.810  32.024  1.00  0.00           H  
ATOM     33  H3  MOL     1       2.452  13.787  30.543  1.00  0.00           H  
ATOM     34  H4  MOL     1      -1.895  13.983  32.918  1.00  0.00           H  
ATOM     35  H5  MOL     1       1.785  15.728  31.687  1.00  0.00           H  
ATOM     36  H6  MOL     1       2.861   7.079  26.631  1.00  0.00           H  
ATOM     37  H7  MOL     1       0.730   6.741  30.945  1.00  0.00           H  
ATOM     38  H8  MOL     1       2.314  11.333  26.664  1.00  0.00           H  
ATOM     39  H9  MOL     1      -0.123   7.848  33.255  1.00  0.00           H  
ATOM     40  H10 MOL     1      -1.939  20.826  33.518  1.00  0.00           H  
ATOM     41  H11 MOL     1      -2.043  21.619  31.896  1.00  0.00           H  
ATOM     42  H12 MOL     1      -3.425  20.754  32.585  1.00  0.00           H  
ATOM     43  H13 MOL     1       0.060  18.738  31.062  1.00  0.00           H  
ATOM     44  H14 MOL     1       0.140  19.502  32.659  1.00  0.00           H  
ATOM     45  H15 MOL     1      -0.055  20.459  31.202  1.00  0.00           H  
ATOM     46  H16 MOL     1      -3.584  18.925  30.571  1.00  0.00           H  
ATOM     47  H17 MOL     1      -2.557  20.253  29.999  1.00  0.00           H  
ATOM     48  H18 MOL     1      -1.996  18.633  29.808  1.00  0.00           H  
ATOM     49  H19 MOL     1       2.910  11.108  24.278  1.00  0.00           H  
ATOM     50  H20 MOL     1       4.219  10.072  23.659  1.00  0.00           H  
ATOM     51  H21 MOL     1       4.420  10.759  25.249  1.00  0.00           H  
ATOM     52  H22 MOL     1      -3.440  18.192  32.856  1.00  0.00           H  
ATOM     53  H23 MOL     1       0.152  10.354  33.054  1.00  0.00           H  
ATOM     54  H24 MOL     1      -0.206  16.914  33.116  1.00  0.00           H  
ATOM     55  H25 MOL     1      -2.242  19.196  34.776  1.00  0.00           H  
ATOM     56  H26 MOL     1      -0.994  18.086  34.499  1.00  0.00           H  
ATOM     57  H27 MOL     1      -2.494  17.573  34.857  1.00  0.00           H  
TER      58      MOL     1 
ATOM     58  N   TYR     2      20.689   6.066  15.324  1.00  0.00           N  
ATOM     59  H1  TYR     2      21.016   5.642  14.468  1.00  0.00           H  
ATOM     60  H2  TYR     2      21.417   6.703  15.615  1.00  0.00           H  
ATOM     61  H3  TYR     2      20.577   5.317  15.993  1.00  0.00           H  
ATOM     62  CA  TYR     2      19.439   6.878  15.116  1.00  0.00           C  
ATOM     63  HA  TYR     2      19.151   7.243  16.102  1.00  0.00           H  
ATOM     64  CB  TYR     2      19.679   7.992  14.103  1.00  0.00           C  
ATOM     65  HB2 TYR     2      19.823   7.528  13.127  1.00  0.00           H  
ATOM     66  HB3 TYR     2      18.751   8.508  13.858  1.00  0.00           H  
ATOM     67  CG  TYR     2      20.760   9.022  14.514  1.00  0.00           C  
ATOM     68  CD1 TYR     2      21.772   9.377  13.607  1.00  0.00           C  
ATOM     69  HD1 TYR     2      21.888   8.884  12.654  1.00  0.00           H  
ATOM     70  CE1 TYR     2      22.749  10.333  13.958  1.00  0.00           C  
ATOM     71  HE1 TYR     2      23.670  10.373  13.396  1.00  0.00           H  
ATOM     72  CZ  TYR     2      22.565  11.031  15.173  1.00  0.00           C  
ATOM     73  OH  TYR     2      23.526  11.755  15.677  1.00  0.00           O  
ATOM     74  HH  TYR     2      24.142  12.020  14.990  1.00  0.00           H  
ATOM     75  CE2 TYR     2      21.572  10.715  16.074  1.00  0.00           C  
ATOM     76  HE2 TYR     2      21.591  11.247  17.014  1.00  0.00           H  
ATOM     77  CD2 TYR     2      20.678   9.688  15.762  1.00  0.00           C  
ATOM     78  HD2 TYR     2      19.919   9.386  16.469  1.00  0.00           H  
ATOM     79  C   TYR     2      18.453   5.959  14.667  1.00  0.00           C  
ATOM     80  O   TYR     2      18.798   4.938  14.076  1.00  0.00           O  
ATOM     81  N   GLU     3      17.190   6.292  14.921  1.00  0.00           N  
ATOM     82  H   GLU     3      16.992   7.080  15.520  1.00  0.00           H  
ATOM     83  CA  GLU     3      16.025   5.625  14.366  1.00  0.00           C  
ATOM     84  HA  GLU     3      16.070   4.552  14.556  1.00  0.00           H  
ATOM     85  CB  GLU     3      14.746   6.251  14.984  1.00  0.00           C  
ATOM     86  HB2 GLU     3      14.729   7.337  14.893  1.00  0.00           H  
ATOM     87  HB3 GLU     3      13.964   5.842  14.344  1.00  0.00           H  
ATOM     88  CG  GLU     3      14.404   5.550  16.325  1.00  0.00           C  
ATOM     89  HG2 GLU     3      13.430   5.770  16.762  1.00  0.00           H  
ATOM     90  HG3 GLU     3      14.425   4.468  16.192  1.00  0.00           H  
ATOM     91  CD  GLU     3      15.428   5.915  17.355  1.00  0.00           C  
ATOM     92  OE1 GLU     3      15.508   7.063  17.828  1.00  0.00           O  
ATOM     93  OE2 GLU     3      16.250   5.036  17.764  1.00  0.00           O  
ATOM     94  C   GLU     3      15.931   5.683  12.874  1.00  0.00           C  
ATOM     95  O   GLU     3      16.595   6.579  12.326  1.00  0.00           O  
ATOM     96  N   ALA     4      15.202   4.855  12.219  1.00  0.00           N  
ATOM     97  H   ALA     4      14.734   4.095  12.692  1.00  0.00           H  
ATOM     98  CA  ALA     4      15.200   4.645  10.805  1.00  0.00           C  
ATOM     99  HA  ALA     4      16.221   4.848  10.479  1.00  0.00           H  
ATOM    100  CB  ALA     4      14.851   3.210  10.569  1.00  0.00           C  
ATOM    101  HB1 ALA     4      13.772   3.108  10.688  1.00  0.00           H  
ATOM    102  HB2 ALA     4      15.024   2.956   9.523  1.00  0.00           H  
ATOM    103  HB3 ALA     4      15.407   2.524  11.209  1.00  0.00           H  
ATOM    104  C   ALA     4      14.259   5.625   9.959  1.00  0.00           C  
ATOM    105  O   ALA     4      13.198   6.123  10.415  1.00  0.00           O  
ATOM    106  N   ASN     5      14.642   5.834   8.692  1.00  0.00           N  
ATOM    107  H   ASN     5      15.475   5.400   8.322  1.00  0.00           H  
ATOM    108  CA  ASN     5      14.156   6.923   7.843  1.00  0.00           C  
ATOM    109  HA  ASN     5      13.839   7.755   8.472  1.00  0.00           H  
ATOM    110  CB  ASN     5      15.233   7.400   6.780  1.00  0.00           C  
ATOM    111  HB2 ASN     5      16.014   7.984   7.267  1.00  0.00           H  
ATOM    112  HB3 ASN     5      15.750   6.600   6.250  1.00  0.00           H  
ATOM    113  CG  ASN     5      14.641   8.408   5.810  1.00  0.00           C  
ATOM    114  OD1 ASN     5      14.693   8.088   4.602  1.00  0.00           O  
ATOM    115  ND2 ASN     5      13.999   9.444   6.180  1.00  0.00           N  
ATOM    116 HD21 ASN     5      13.330   9.860   5.548  1.00  0.00           H  
ATOM    117 HD22 ASN     5      14.128   9.800   7.117  1.00  0.00           H  
ATOM    118  C   ASN     5      12.895   6.479   7.038  1.00  0.00           C  
ATOM    119  O   ASN     5      13.031   5.422   6.380  1.00  0.00           O  
ATOM    120  N   TYR     6      11.850   7.288   7.031  1.00  0.00           N  
ATOM    121  H   TYR     6      11.844   8.178   7.508  1.00  0.00           H  
ATOM    122  CA  TYR     6      10.548   6.743   6.426  1.00  0.00           C  
ATOM    123  HA  TYR     6      10.271   5.784   6.865  1.00  0.00           H  
ATOM    124  CB  TYR     6       9.434   7.743   6.654  1.00  0.00           C  
ATOM    125  HB2 TYR     6       9.312   7.809   7.736  1.00  0.00           H  
ATOM    126  HB3 TYR     6       9.655   8.718   6.221  1.00  0.00           H  
ATOM    127  CG  TYR     6       8.090   7.238   6.106  1.00  0.00           C  
ATOM    128  CD1 TYR     6       7.275   6.545   7.014  1.00  0.00           C  
ATOM    129  HD1 TYR     6       7.587   6.432   8.041  1.00  0.00           H  
ATOM    130  CE1 TYR     6       6.006   6.010   6.543  1.00  0.00           C  
ATOM    131  HE1 TYR     6       5.354   5.478   7.220  1.00  0.00           H  
ATOM    132  CZ  TYR     6       5.617   6.281   5.231  1.00  0.00           C  
ATOM    133  OH  TYR     6       4.460   5.831   4.745  1.00  0.00           O  
ATOM    134  HH  TYR     6       4.119   6.317   3.990  1.00  0.00           H  
ATOM    135  CE2 TYR     6       6.422   6.949   4.321  1.00  0.00           C  
ATOM    136  HE2 TYR     6       6.197   7.079   3.273  1.00  0.00           H  
ATOM    137  CD2 TYR     6       7.672   7.469   4.811  1.00  0.00           C  
ATOM    138  HD2 TYR     6       8.409   7.945   4.183  1.00  0.00           H  
ATOM    139  C   TYR     6      10.645   6.443   4.909  1.00  0.00           C  
ATOM    140  O   TYR     6      10.358   5.312   4.468  1.00  0.00           O  
ATOM    141  N   GLU     7      10.960   7.430   4.072  1.00  0.00           N  
ATOM    142  H   GLU     7      11.194   8.321   4.488  1.00  0.00           H  
ATOM    143  CA  GLU     7      11.192   7.312   2.637  1.00  0.00           C  
ATOM    144  HA  GLU     7      10.263   7.160   2.086  1.00  0.00           H  
ATOM    145  CB  GLU     7      11.882   8.601   2.122  1.00  0.00           C  
ATOM    146  HB2 GLU     7      11.165   9.390   2.351  1.00  0.00           H  
ATOM    147  HB3 GLU     7      12.750   8.828   2.742  1.00  0.00           H  
ATOM    148  CG  GLU     7      12.187   8.715   0.670  1.00  0.00           C  
ATOM    149  HG2 GLU     7      12.471   9.755   0.509  1.00  0.00           H  
ATOM    150  HG3 GLU     7      13.099   8.124   0.589  1.00  0.00           H  
ATOM    151  CD  GLU     7      11.044   8.426  -0.311  1.00  0.00           C  
ATOM    152  OE1 GLU     7       9.810   8.766  -0.131  1.00  0.00           O  
ATOM    153  OE2 GLU     7      11.405   8.083  -1.464  1.00  0.00           O  
ATOM    154  C   GLU     7      12.037   6.083   2.247  1.00  0.00           C  
ATOM    155  O   GLU     7      11.700   5.334   1.330  1.00  0.00           O  
ATOM    156  N   ASP     8      13.161   5.994   2.903  1.00  0.00           N  
ATOM    157  H   ASP     8      13.437   6.736   3.531  1.00  0.00           H  
ATOM    158  CA  ASP     8      14.149   4.890   2.753  1.00  0.00           C  
ATOM    159  HA  ASP     8      14.407   4.799   1.698  1.00  0.00           H  
ATOM    160  CB  ASP     8      15.422   5.303   3.535  1.00  0.00           C  
ATOM    161  HB2 ASP     8      15.901   6.215   3.180  1.00  0.00           H  
ATOM    162  HB3 ASP     8      15.053   5.429   4.553  1.00  0.00           H  
ATOM    163  CG  ASP     8      16.444   4.172   3.525  1.00  0.00           C  
ATOM    164  OD1 ASP     8      16.643   3.556   4.640  1.00  0.00           O  
ATOM    165  OD2 ASP     8      17.093   3.953   2.514  1.00  0.00           O  
ATOM    166  C   ASP     8      13.634   3.486   3.148  1.00  0.00           C  
ATOM    167  O   ASP     8      14.124   2.504   2.606  1.00  0.00           O  
ATOM    168  N   VAL     9      12.517   3.407   3.883  1.00  0.00           N  
ATOM    169  H   VAL     9      12.152   4.272   4.254  1.00  0.00           H  
ATOM    170  CA  VAL     9      11.990   2.223   4.501  1.00  0.00           C  
ATOM    171  HA  VAL     9      12.757   1.454   4.404  1.00  0.00           H  
ATOM    172  CB  VAL     9      11.822   2.451   6.056  1.00  0.00           C  
ATOM    173  HB  VAL     9      11.507   3.494   6.032  1.00  0.00           H  
ATOM    174  CG1 VAL     9      10.759   1.540   6.672  1.00  0.00           C  
ATOM    175 HG11 VAL     9       9.785   1.745   6.228  1.00  0.00           H  
ATOM    176 HG12 VAL     9      10.964   0.483   6.499  1.00  0.00           H  
ATOM    177 HG13 VAL     9      10.800   1.628   7.757  1.00  0.00           H  
ATOM    178  CG2 VAL     9      13.207   2.297   6.712  1.00  0.00           C  
ATOM    179 HG21 VAL     9      13.416   1.281   7.046  1.00  0.00           H  
ATOM    180 HG22 VAL     9      14.042   2.525   6.049  1.00  0.00           H  
ATOM    181 HG23 VAL     9      13.111   2.961   7.571  1.00  0.00           H  
ATOM    182  C   VAL     9      10.712   1.722   3.890  1.00  0.00           C  
ATOM    183  O   VAL     9      10.590   0.555   3.570  1.00  0.00           O  
ATOM    184  N   ILE    10       9.808   2.670   3.557  1.00  0.00           N  
ATOM    185  H   ILE    10      10.052   3.587   3.902  1.00  0.00           H  
ATOM    186  CA  ILE    10       8.443   2.397   3.115  1.00  0.00           C  
ATOM    187  HA  ILE    10       7.937   1.780   3.857  1.00  0.00           H  
ATOM    188  CB  ILE    10       7.618   3.672   2.990  1.00  0.00           C  
ATOM    189  HB  ILE    10       7.819   4.119   3.964  1.00  0.00           H  
ATOM    190  CG2 ILE    10       8.230   4.608   1.917  1.00  0.00           C  
ATOM    191 HG21 ILE    10       8.128   5.642   2.247  1.00  0.00           H  
ATOM    192 HG22 ILE    10       9.288   4.541   1.662  1.00  0.00           H  
ATOM    193 HG23 ILE    10       7.614   4.548   1.020  1.00  0.00           H  
ATOM    194  CG1 ILE    10       6.089   3.457   2.807  1.00  0.00           C  
ATOM    195 HG12 ILE    10       5.596   4.427   2.745  1.00  0.00           H  
ATOM    196 HG13 ILE    10       5.932   3.043   1.811  1.00  0.00           H  
ATOM    197  CD1 ILE    10       5.303   2.775   3.915  1.00  0.00           C  
ATOM    198 HD11 ILE    10       5.781   1.820   4.134  1.00  0.00           H  
ATOM    199 HD12 ILE    10       5.130   3.385   4.801  1.00  0.00           H  
ATOM    200 HD13 ILE    10       4.286   2.644   3.545  1.00  0.00           H  
ATOM    201  C   ILE    10       8.327   1.611   1.822  1.00  0.00           C  
ATOM    202  O   ILE    10       7.492   0.719   1.727  1.00  0.00           O  
ATOM    203  N   LYS    11       9.307   1.759   0.896  1.00  0.00           N  
ATOM    204  H   LYS    11       9.952   2.506   1.113  1.00  0.00           H  
ATOM    205  CA  LYS    11       9.212   1.096  -0.411  1.00  0.00           C  
ATOM    206  HA  LYS    11       8.225   1.151  -0.871  1.00  0.00           H  
ATOM    207  CB  LYS    11      10.067   1.818  -1.333  1.00  0.00           C  
ATOM    208  HB2 LYS    11      11.050   1.933  -0.875  1.00  0.00           H  
ATOM    209  HB3 LYS    11      10.052   1.241  -2.258  1.00  0.00           H  
ATOM    210  CG  LYS    11       9.459   3.198  -1.722  1.00  0.00           C  
ATOM    211  HG2 LYS    11       8.703   2.952  -2.467  1.00  0.00           H  
ATOM    212  HG3 LYS    11       8.779   3.521  -0.933  1.00  0.00           H  
ATOM    213  CD  LYS    11      10.538   4.211  -2.153  1.00  0.00           C  
ATOM    214  HD2 LYS    11      10.817   4.745  -1.245  1.00  0.00           H  
ATOM    215  HD3 LYS    11      11.416   3.783  -2.637  1.00  0.00           H  
ATOM    216  CE  LYS    11       9.929   5.158  -3.205  1.00  0.00           C  
ATOM    217  HE2 LYS    11       9.963   4.579  -4.128  1.00  0.00           H  
ATOM    218  HE3 LYS    11       8.882   5.348  -2.970  1.00  0.00           H  
ATOM    219  NZ  LYS    11      10.597   6.450  -3.387  1.00  0.00           N  
ATOM    220  HZ1 LYS    11      11.557   6.334  -3.679  1.00  0.00           H  
ATOM    221  HZ2 LYS    11      10.050   7.015  -4.021  1.00  0.00           H  
ATOM    222  HZ3 LYS    11      10.655   6.942  -2.507  1.00  0.00           H  
ATOM    223  C   LYS    11       9.453  -0.459  -0.460  1.00  0.00           C  
ATOM    224  O   LYS    11       9.140  -1.131  -1.442  1.00  0.00           O  
ATOM    225  N   LYS    12       9.983  -1.065   0.605  1.00  0.00           N  
ATOM    226  H   LYS    12      10.388  -0.415   1.263  1.00  0.00           H  
ATOM    227  CA  LYS    12      10.033  -2.503   1.131  1.00  0.00           C  
ATOM    228  HA  LYS    12      10.405  -3.232   0.411  1.00  0.00           H  
ATOM    229  CB  LYS    12      10.853  -2.592   2.473  1.00  0.00           C  
ATOM    230  HB2 LYS    12      10.474  -1.954   3.271  1.00  0.00           H  
ATOM    231  HB3 LYS    12      10.736  -3.629   2.785  1.00  0.00           H  
ATOM    232  CG  LYS    12      12.309  -2.188   2.473  1.00  0.00           C  
ATOM    233  HG2 LYS    12      12.836  -2.621   1.623  1.00  0.00           H  
ATOM    234  HG3 LYS    12      12.423  -1.125   2.262  1.00  0.00           H  
ATOM    235  CD  LYS    12      13.083  -2.423   3.748  1.00  0.00           C  
ATOM    236  HD2 LYS    12      12.668  -2.047   4.683  1.00  0.00           H  
ATOM    237  HD3 LYS    12      13.402  -3.465   3.787  1.00  0.00           H  
ATOM    238  CE  LYS    12      14.394  -1.536   3.632  1.00  0.00           C  
ATOM    239  HE2 LYS    12      14.994  -1.826   2.770  1.00  0.00           H  
ATOM    240  HE3 LYS    12      14.058  -0.503   3.547  1.00  0.00           H  
ATOM    241  NZ  LYS    12      15.240  -1.648   4.845  1.00  0.00           N  
ATOM    242  HZ1 LYS    12      16.103  -1.127   4.785  1.00  0.00           H  
ATOM    243  HZ2 LYS    12      14.783  -1.492   5.732  1.00  0.00           H  
ATOM    244  HZ3 LYS    12      15.472  -2.616   5.015  1.00  0.00           H  
ATOM    245  C   LYS    12       8.630  -2.971   1.428  1.00  0.00           C  
ATOM    246  O   LYS    12       8.291  -4.125   1.191  1.00  0.00           O  
ATOM    247  N   TYR    13       7.678  -2.089   1.873  1.00  0.00           N  
ATOM    248  H   TYR    13       7.906  -1.132   2.099  1.00  0.00           H  
ATOM    249  CA  TYR    13       6.354  -2.534   2.365  1.00  0.00           C  
ATOM    250  HA  TYR    13       6.307  -3.622   2.391  1.00  0.00           H  
ATOM    251  CB  TYR    13       6.213  -1.981   3.764  1.00  0.00           C  
ATOM    252  HB2 TYR    13       6.336  -0.901   3.847  1.00  0.00           H  
ATOM    253  HB3 TYR    13       5.196  -2.215   4.078  1.00  0.00           H  
ATOM    254  CG  TYR    13       7.184  -2.571   4.809  1.00  0.00           C  
ATOM    255  CD1 TYR    13       8.180  -1.744   5.354  1.00  0.00           C  
ATOM    256  HD1 TYR    13       8.344  -0.783   4.890  1.00  0.00           H  
ATOM    257  CE1 TYR    13       9.001  -2.136   6.404  1.00  0.00           C  
ATOM    258  HE1 TYR    13       9.769  -1.515   6.842  1.00  0.00           H  
ATOM    259  CZ  TYR    13       8.808  -3.461   6.925  1.00  0.00           C  
ATOM    260  OH  TYR    13       9.672  -3.735   7.980  1.00  0.00           O  
ATOM    261  HH  TYR    13       9.295  -4.429   8.526  1.00  0.00           H  
ATOM    262  CE2 TYR    13       7.773  -4.333   6.432  1.00  0.00           C  
ATOM    263  HE2 TYR    13       7.623  -5.325   6.832  1.00  0.00           H  
ATOM    264  CD2 TYR    13       6.960  -3.848   5.329  1.00  0.00           C  
ATOM    265  HD2 TYR    13       6.206  -4.504   4.918  1.00  0.00           H  
ATOM    266  C   TYR    13       5.176  -2.037   1.512  1.00  0.00           C  
ATOM    267  O   TYR    13       4.208  -2.744   1.396  1.00  0.00           O  
ATOM    268  N   LYS    14       5.401  -0.910   0.707  1.00  0.00           N  
ATOM    269  H   LYS    14       6.292  -0.441   0.783  1.00  0.00           H  
ATOM    270  CA  LYS    14       4.525  -0.327  -0.348  1.00  0.00           C  
ATOM    271  HA  LYS    14       3.500  -0.632  -0.139  1.00  0.00           H  
ATOM    272  CB  LYS    14       4.656   1.156  -0.234  1.00  0.00           C  
ATOM    273  HB2 LYS    14       4.302   1.446   0.756  1.00  0.00           H  
ATOM    274  HB3 LYS    14       5.735   1.299  -0.286  1.00  0.00           H  
ATOM    275  CG  LYS    14       4.038   1.978  -1.321  1.00  0.00           C  
ATOM    276  HG2 LYS    14       4.398   1.777  -2.330  1.00  0.00           H  
ATOM    277  HG3 LYS    14       2.973   1.754  -1.375  1.00  0.00           H  
ATOM    278  CD  LYS    14       4.094   3.456  -0.936  1.00  0.00           C  
ATOM    279  HD2 LYS    14       3.471   3.526  -0.044  1.00  0.00           H  
ATOM    280  HD3 LYS    14       5.107   3.760  -0.669  1.00  0.00           H  
ATOM    281  CE  LYS    14       3.604   4.267  -2.073  1.00  0.00           C  
ATOM    282  HE2 LYS    14       4.027   3.952  -3.027  1.00  0.00           H  
ATOM    283  HE3 LYS    14       2.558   3.980  -2.187  1.00  0.00           H  
ATOM    284  NZ  LYS    14       3.750   5.687  -1.875  1.00  0.00           N  
ATOM    285  HZ1 LYS    14       4.631   6.143  -2.064  1.00  0.00           H  
ATOM    286  HZ2 LYS    14       3.238   6.306  -2.486  1.00  0.00           H  
ATOM    287  HZ3 LYS    14       3.472   5.935  -0.936  1.00  0.00           H  
ATOM    288  C   LYS    14       4.913  -1.015  -1.672  1.00  0.00           C  
ATOM    289  O   LYS    14       5.992  -0.680  -2.129  1.00  0.00           O  
ATOM    290  N   PRO    15       4.063  -1.868  -2.319  1.00  0.00           N  
ATOM    291  CD  PRO    15       2.816  -2.371  -1.795  1.00  0.00           C  
ATOM    292  HD2 PRO    15       2.050  -1.645  -2.071  1.00  0.00           H  
ATOM    293  HD3 PRO    15       2.742  -2.693  -0.756  1.00  0.00           H  
ATOM    294  CG  PRO    15       2.646  -3.684  -2.476  1.00  0.00           C  
ATOM    295  HG2 PRO    15       1.572  -3.836  -2.372  1.00  0.00           H  
ATOM    296  HG3 PRO    15       3.213  -4.508  -2.043  1.00  0.00           H  
ATOM    297  CB  PRO    15       3.131  -3.380  -3.885  1.00  0.00           C  
ATOM    298  HB2 PRO    15       2.338  -2.854  -4.417  1.00  0.00           H  
ATOM    299  HB3 PRO    15       3.396  -4.274  -4.450  1.00  0.00           H  
ATOM    300  CA  PRO    15       4.311  -2.453  -3.596  1.00  0.00           C  
ATOM    301  HA  PRO    15       5.144  -3.154  -3.558  1.00  0.00           H  
ATOM    302  C   PRO    15       4.516  -1.375  -4.635  1.00  0.00           C  
ATOM    303  O   PRO    15       4.021  -0.261  -4.495  1.00  0.00           O  
ATOM    304  N   ALA    16       5.355  -1.628  -5.673  1.00  0.00           N  
ATOM    305  H   ALA    16       5.791  -2.539  -5.695  1.00  0.00           H  
ATOM    306  CA  ALA    16       5.791  -0.755  -6.766  1.00  0.00           C  
ATOM    307  HA  ALA    16       6.217   0.085  -6.218  1.00  0.00           H  
ATOM    308  CB  ALA    16       6.843  -1.393  -7.650  1.00  0.00           C  
ATOM    309  HB1 ALA    16       6.312  -1.969  -8.408  1.00  0.00           H  
ATOM    310  HB2 ALA    16       7.464  -0.680  -8.193  1.00  0.00           H  
ATOM    311  HB3 ALA    16       7.497  -2.029  -7.054  1.00  0.00           H  
ATOM    312  C   ALA    16       4.554  -0.208  -7.584  1.00  0.00           C  
ATOM    313  O   ALA    16       3.889  -0.942  -8.305  1.00  0.00           O  
ATOM    314  N   ASP    17       4.327   1.117  -7.396  1.00  0.00           N  
ATOM    315  H   ASP    17       4.968   1.435  -6.683  1.00  0.00           H  
ATOM    316  CA  ASP    17       3.234   1.911  -7.820  1.00  0.00           C  
ATOM    317  HA  ASP    17       3.436   2.826  -7.263  1.00  0.00           H  
ATOM    318  CB  ASP    17       3.380   2.373  -9.315  1.00  0.00           C  
ATOM    319  HB2 ASP    17       3.231   1.456  -9.885  1.00  0.00           H  
ATOM    320  HB3 ASP    17       2.566   3.056  -9.558  1.00  0.00           H  
ATOM    321  CG  ASP    17       4.750   3.047  -9.531  1.00  0.00           C  
ATOM    322  OD1 ASP    17       5.422   3.613  -8.623  1.00  0.00           O  
ATOM    323  OD2 ASP    17       5.230   2.842 -10.646  1.00  0.00           O  
ATOM    324  C   ASP    17       1.733   1.452  -7.430  1.00  0.00           C  
ATOM    325  O   ASP    17       0.834   1.991  -8.051  1.00  0.00           O  
ATOM    326  N   ALA    18       1.509   0.539  -6.469  1.00  0.00           N  
ATOM    327  H   ALA    18       2.318   0.275  -5.925  1.00  0.00           H  
ATOM    328  CA  ALA    18       0.083   0.220  -5.979  1.00  0.00           C  
ATOM    329  HA  ALA    18      -0.520  -0.135  -6.815  1.00  0.00           H  
ATOM    330  CB  ALA    18       0.169  -0.925  -4.927  1.00  0.00           C  
ATOM    331  HB1 ALA    18       0.700  -1.740  -5.419  1.00  0.00           H  
ATOM    332  HB2 ALA    18       0.758  -0.585  -4.074  1.00  0.00           H  
ATOM    333  HB3 ALA    18      -0.844  -1.193  -4.626  1.00  0.00           H  
ATOM    334  C   ALA    18      -0.701   1.430  -5.362  1.00  0.00           C  
ATOM    335  O   ALA    18      -0.011   2.089  -4.579  1.00  0.00           O  
ATOM    336  N   LYS    19      -1.970   1.527  -5.561  1.00  0.00           N  
ATOM    337  H   LYS    19      -2.407   0.819  -6.134  1.00  0.00           H  
ATOM    338  CA  LYS    19      -2.921   2.607  -4.992  1.00  0.00           C  
ATOM    339  HA  LYS    19      -2.409   3.561  -5.111  1.00  0.00           H  
ATOM    340  CB  LYS    19      -4.116   2.609  -5.950  1.00  0.00           C  
ATOM    341  HB2 LYS    19      -3.792   2.840  -6.965  1.00  0.00           H  
ATOM    342  HB3 LYS    19      -4.570   1.618  -5.933  1.00  0.00           H  
ATOM    343  CG  LYS    19      -5.157   3.618  -5.526  1.00  0.00           C  
ATOM    344  HG2 LYS    19      -5.569   3.218  -4.599  1.00  0.00           H  
ATOM    345  HG3 LYS    19      -4.571   4.494  -5.249  1.00  0.00           H  
ATOM    346  CD  LYS    19      -6.254   3.874  -6.562  1.00  0.00           C  
ATOM    347  HD2 LYS    19      -6.498   2.909  -7.007  1.00  0.00           H  
ATOM    348  HD3 LYS    19      -7.032   4.339  -5.958  1.00  0.00           H  
ATOM    349  CE  LYS    19      -5.791   4.771  -7.717  1.00  0.00           C  
ATOM    350  HE2 LYS    19      -5.231   5.648  -7.393  1.00  0.00           H  
ATOM    351  HE3 LYS    19      -5.140   4.221  -8.397  1.00  0.00           H  
ATOM    352  NZ  LYS    19      -6.949   5.095  -8.527  1.00  0.00           N  
ATOM    353  HZ1 LYS    19      -6.765   5.802  -9.225  1.00  0.00           H  
ATOM    354  HZ2 LYS    19      -7.270   4.251  -8.980  1.00  0.00           H  
ATOM    355  HZ3 LYS    19      -7.644   5.433  -7.878  1.00  0.00           H  
ATOM    356  C   LYS    19      -3.268   2.256  -3.537  1.00  0.00           C  
ATOM    357  O   LYS    19      -3.734   1.140  -3.319  1.00  0.00           O  
ATOM    358  N   LEU    20      -3.195   3.164  -2.551  1.00  0.00           N  
ATOM    359  H   LEU    20      -2.949   4.104  -2.824  1.00  0.00           H  
ATOM    360  CA  LEU    20      -3.638   2.961  -1.160  1.00  0.00           C  
ATOM    361  HA  LEU    20      -3.129   2.101  -0.725  1.00  0.00           H  
ATOM    362  CB  LEU    20      -3.111   4.267  -0.512  1.00  0.00           C  
ATOM    363  HB2 LEU    20      -2.045   4.239  -0.742  1.00  0.00           H  
ATOM    364  HB3 LEU    20      -3.622   5.104  -0.989  1.00  0.00           H  
ATOM    365  CG  LEU    20      -3.330   4.329   1.014  1.00  0.00           C  
ATOM    366  HG  LEU    20      -4.414   4.329   1.128  1.00  0.00           H  
ATOM    367  CD1 LEU    20      -2.820   3.145   1.836  1.00  0.00           C  
ATOM    368 HD11 LEU    20      -3.493   2.293   1.743  1.00  0.00           H  
ATOM    369 HD12 LEU    20      -1.761   2.893   1.771  1.00  0.00           H  
ATOM    370 HD13 LEU    20      -2.857   3.380   2.900  1.00  0.00           H  
ATOM    371  CD2 LEU    20      -2.687   5.603   1.573  1.00  0.00           C  
ATOM    372 HD21 LEU    20      -2.816   5.582   2.655  1.00  0.00           H  
ATOM    373 HD22 LEU    20      -1.609   5.618   1.408  1.00  0.00           H  
ATOM    374 HD23 LEU    20      -3.201   6.473   1.162  1.00  0.00           H  
ATOM    375  C   LEU    20      -5.173   2.758  -1.079  1.00  0.00           C  
ATOM    376  O   LEU    20      -6.039   3.591  -1.493  1.00  0.00           O  
ATOM    377  N   ASP    21      -5.506   1.694  -0.220  1.00  0.00           N  
ATOM    378  H   ASP    21      -4.737   1.137   0.124  1.00  0.00           H  
ATOM    379  CA  ASP    21      -6.866   1.382   0.189  1.00  0.00           C  
ATOM    380  HA  ASP    21      -7.612   1.542  -0.590  1.00  0.00           H  
ATOM    381  CB  ASP    21      -6.964   0.008   0.697  1.00  0.00           C  
ATOM    382  HB2 ASP    21      -6.250   0.008   1.521  1.00  0.00           H  
ATOM    383  HB3 ASP    21      -7.954  -0.224   1.088  1.00  0.00           H  
ATOM    384  CG  ASP    21      -6.433  -1.075  -0.248  1.00  0.00           C  
ATOM    385  OD1 ASP    21      -5.802  -2.088   0.165  1.00  0.00           O  
ATOM    386  OD2 ASP    21      -6.836  -0.939  -1.444  1.00  0.00           O  
ATOM    387  C   ASP    21      -7.271   2.375   1.273  1.00  0.00           C  
ATOM    388  O   ASP    21      -7.381   1.986   2.448  1.00  0.00           O  
ATOM    389  N   ARG    22      -7.388   3.655   0.947  1.00  0.00           N  
ATOM    390  H   ARG    22      -7.276   3.885  -0.030  1.00  0.00           H  
ATOM    391  CA  ARG    22      -7.659   4.790   1.893  1.00  0.00           C  
ATOM    392  HA  ARG    22      -7.091   4.586   2.800  1.00  0.00           H  
ATOM    393  CB  ARG    22      -7.159   6.157   1.157  1.00  0.00           C  
ATOM    394  HB2 ARG    22      -6.905   6.843   1.965  1.00  0.00           H  
ATOM    395  HB3 ARG    22      -6.182   5.985   0.704  1.00  0.00           H  
ATOM    396  CG  ARG    22      -8.229   6.855   0.254  1.00  0.00           C  
ATOM    397  HG2 ARG    22      -9.234   6.783   0.670  1.00  0.00           H  
ATOM    398  HG3 ARG    22      -8.005   7.901   0.047  1.00  0.00           H  
ATOM    399  CD  ARG    22      -8.280   6.233  -1.164  1.00  0.00           C  
ATOM    400  HD2 ARG    22      -7.365   6.318  -1.749  1.00  0.00           H  
ATOM    401  HD3 ARG    22      -8.528   5.181  -1.027  1.00  0.00           H  
ATOM    402  NE  ARG    22      -9.446   6.846  -1.913  1.00  0.00           N  
ATOM    403  HE  ARG    22      -9.786   7.764  -1.663  1.00  0.00           H  
ATOM    404  CZ  ARG    22     -10.192   6.324  -2.836  1.00  0.00           C  
ATOM    405  NH1 ARG    22      -9.920   5.195  -3.405  1.00  0.00           N  
ATOM    406 HH11 ARG    22      -9.146   4.622  -3.100  1.00  0.00           H  
ATOM    407 HH12 ARG    22     -10.550   4.980  -4.165  1.00  0.00           H  
ATOM    408  NH2 ARG    22     -11.294   6.950  -3.227  1.00  0.00           N  
ATOM    409 HH21 ARG    22     -11.496   7.862  -2.842  1.00  0.00           H  
ATOM    410 HH22 ARG    22     -11.864   6.424  -3.873  1.00  0.00           H  
ATOM    411  C   ARG    22      -9.092   4.901   2.462  1.00  0.00           C  
ATOM    412  O   ARG    22      -9.286   5.524   3.471  1.00  0.00           O  
ATOM    413  N   ILE    23     -10.024   4.381   1.711  1.00  0.00           N  
ATOM    414  H   ILE    23      -9.806   3.985   0.808  1.00  0.00           H  
ATOM    415  CA  ILE    23     -11.531   4.326   2.134  1.00  0.00           C  
ATOM    416  HA  ILE    23     -11.879   5.326   2.394  1.00  0.00           H  
ATOM    417  CB  ILE    23     -12.459   3.796   1.032  1.00  0.00           C  
ATOM    418  HB  ILE    23     -12.110   2.801   0.756  1.00  0.00           H  
ATOM    419  CG2 ILE    23     -13.962   3.599   1.539  1.00  0.00           C  
ATOM    420 HG21 ILE    23     -14.349   4.526   1.963  1.00  0.00           H  
ATOM    421 HG22 ILE    23     -14.728   3.191   0.880  1.00  0.00           H  
ATOM    422 HG23 ILE    23     -14.029   2.871   2.348  1.00  0.00           H  
ATOM    423  CG1 ILE    23     -12.472   4.826  -0.138  1.00  0.00           C  
ATOM    424 HG12 ILE    23     -11.515   4.906  -0.654  1.00  0.00           H  
ATOM    425 HG13 ILE    23     -13.192   4.464  -0.872  1.00  0.00           H  
ATOM    426  CD1 ILE    23     -12.812   6.281   0.125  1.00  0.00           C  
ATOM    427 HD11 ILE    23     -12.773   6.916  -0.761  1.00  0.00           H  
ATOM    428 HD12 ILE    23     -13.792   6.291   0.601  1.00  0.00           H  
ATOM    429 HD13 ILE    23     -12.117   6.702   0.851  1.00  0.00           H  
ATOM    430  C   ILE    23     -11.589   3.489   3.462  1.00  0.00           C  
ATOM    431  O   ILE    23     -11.839   4.048   4.534  1.00  0.00           O  
ATOM    432  N   ALA    24     -11.175   2.211   3.319  1.00  0.00           N  
ATOM    433  H   ALA    24     -11.046   1.754   2.428  1.00  0.00           H  
ATOM    434  CA  ALA    24     -11.236   1.271   4.498  1.00  0.00           C  
ATOM    435  HA  ALA    24     -11.005   1.875   5.375  1.00  0.00           H  
ATOM    436  CB  ALA    24     -12.640   0.719   4.577  1.00  0.00           C  
ATOM    437  HB1 ALA    24     -12.736   0.180   5.520  1.00  0.00           H  
ATOM    438  HB2 ALA    24     -13.261   1.614   4.572  1.00  0.00           H  
ATOM    439  HB3 ALA    24     -12.929   0.081   3.741  1.00  0.00           H  
ATOM    440  C   ALA    24     -10.273   0.069   4.468  1.00  0.00           C  
ATOM    441  O   ALA    24     -10.167  -0.671   3.464  1.00  0.00           O  
ATOM    442  N   TYR    25      -9.755  -0.185   5.666  1.00  0.00           N  
ATOM    443  H   TYR    25     -10.068   0.436   6.399  1.00  0.00           H  
ATOM    444  CA  TYR    25      -8.783  -1.227   5.915  1.00  0.00           C  
ATOM    445  HA  TYR    25      -9.097  -2.148   5.423  1.00  0.00           H  
ATOM    446  CB  TYR    25      -7.375  -0.840   5.370  1.00  0.00           C  
ATOM    447  HB2 TYR    25      -7.574  -0.577   4.331  1.00  0.00           H  
ATOM    448  HB3 TYR    25      -7.004   0.029   5.914  1.00  0.00           H  
ATOM    449  CG  TYR    25      -6.269  -1.865   5.456  1.00  0.00           C  
ATOM    450  CD1 TYR    25      -6.255  -2.840   4.448  1.00  0.00           C  
ATOM    451  HD1 TYR    25      -7.018  -2.872   3.684  1.00  0.00           H  
ATOM    452  CE1 TYR    25      -5.235  -3.770   4.511  1.00  0.00           C  
ATOM    453  HE1 TYR    25      -5.115  -4.536   3.759  1.00  0.00           H  
ATOM    454  CZ  TYR    25      -4.322  -3.784   5.613  1.00  0.00           C  
ATOM    455  OH  TYR    25      -3.295  -4.635   5.644  1.00  0.00           O  
ATOM    456  HH  TYR    25      -3.175  -5.004   4.766  1.00  0.00           H  
ATOM    457  CE2 TYR    25      -4.496  -2.892   6.684  1.00  0.00           C  
ATOM    458  HE2 TYR    25      -3.837  -2.897   7.539  1.00  0.00           H  
ATOM    459  CD2 TYR    25      -5.405  -1.857   6.555  1.00  0.00           C  
ATOM    460  HD2 TYR    25      -5.562  -1.133   7.340  1.00  0.00           H  
ATOM    461  C   TYR    25      -8.689  -1.514   7.460  1.00  0.00           C  
ATOM    462  O   TYR    25      -8.848  -0.653   8.252  1.00  0.00           O  
ATOM    463  N   ASP    26      -8.291  -2.772   7.772  1.00  0.00           N  
ATOM    464  H   ASP    26      -8.019  -3.369   7.004  1.00  0.00           H  
ATOM    465  CA  ASP    26      -8.135  -3.318   9.128  1.00  0.00           C  
ATOM    466  HA  ASP    26      -7.822  -2.540   9.824  1.00  0.00           H  
ATOM    467  CB  ASP    26      -9.472  -3.873   9.467  1.00  0.00           C  
ATOM    468  HB2 ASP    26     -10.157  -3.145   9.031  1.00  0.00           H  
ATOM    469  HB3 ASP    26      -9.547  -4.876   9.047  1.00  0.00           H  
ATOM    470  CG  ASP    26      -9.765  -3.955  11.001  1.00  0.00           C  
ATOM    471  OD1 ASP    26      -8.814  -4.131  11.788  1.00  0.00           O  
ATOM    472  OD2 ASP    26     -10.919  -3.800  11.462  1.00  0.00           O  
ATOM    473  C   ASP    26      -7.009  -4.401   9.222  1.00  0.00           C  
ATOM    474  O   ASP    26      -6.981  -5.244   8.362  1.00  0.00           O  
ATOM    475  N   TRP    27      -6.053  -4.377  10.184  1.00  0.00           N  
ATOM    476  H   TRP    27      -5.888  -3.483  10.623  1.00  0.00           H  
ATOM    477  CA  TRP    27      -4.966  -5.406  10.316  1.00  0.00           C  
ATOM    478  HA  TRP    27      -4.560  -5.600   9.323  1.00  0.00           H  
ATOM    479  CB  TRP    27      -3.972  -4.827  11.244  1.00  0.00           C  
ATOM    480  HB2 TRP    27      -4.480  -4.212  11.987  1.00  0.00           H  
ATOM    481  HB3 TRP    27      -3.424  -5.536  11.864  1.00  0.00           H  
ATOM    482  CG  TRP    27      -2.871  -4.097  10.634  1.00  0.00           C  
ATOM    483  CD1 TRP    27      -2.740  -2.768  10.576  1.00  0.00           C  
ATOM    484  HD1 TRP    27      -3.490  -2.045  10.861  1.00  0.00           H  
ATOM    485  NE1 TRP    27      -1.599  -2.461   9.863  1.00  0.00           N  
ATOM    486  HE1 TRP    27      -1.448  -1.576   9.399  1.00  0.00           H  
ATOM    487  CE2 TRP    27      -0.960  -3.604   9.340  1.00  0.00           C  
ATOM    488  CZ2 TRP    27       0.071  -3.836   8.354  1.00  0.00           C  
ATOM    489  HZ2 TRP    27       0.524  -3.006   7.832  1.00  0.00           H  
ATOM    490  CH2 TRP    27       0.360  -5.177   8.020  1.00  0.00           C  
ATOM    491  HH2 TRP    27       1.068  -5.383   7.231  1.00  0.00           H  
ATOM    492  CZ3 TRP    27      -0.384  -6.244   8.532  1.00  0.00           C  
ATOM    493  HZ3 TRP    27      -0.059  -7.268   8.423  1.00  0.00           H  
ATOM    494  CE3 TRP    27      -1.405  -5.960   9.485  1.00  0.00           C  
ATOM    495  HE3 TRP    27      -1.921  -6.726  10.045  1.00  0.00           H  
ATOM    496  CD2 TRP    27      -1.730  -4.673   9.857  1.00  0.00           C  
ATOM    497  C   TRP    27      -5.504  -6.756  10.789  1.00  0.00           C  
ATOM    498  O   TRP    27      -5.042  -7.783  10.341  1.00  0.00           O  
ATOM    499  N   ARG    28      -6.682  -6.689  11.434  1.00  0.00           N  
ATOM    500  H   ARG    28      -6.882  -5.722  11.647  1.00  0.00           H  
ATOM    501  CA  ARG    28      -7.531  -7.749  11.942  1.00  0.00           C  
ATOM    502  HA  ARG    28      -6.950  -8.431  12.562  1.00  0.00           H  
ATOM    503  CB  ARG    28      -8.736  -7.236  12.801  1.00  0.00           C  
ATOM    504  HB2 ARG    28      -9.299  -6.496  12.233  1.00  0.00           H  
ATOM    505  HB3 ARG    28      -9.477  -8.018  12.968  1.00  0.00           H  
ATOM    506  CG  ARG    28      -8.322  -6.844  14.168  1.00  0.00           C  
ATOM    507  HG2 ARG    28      -8.041  -7.740  14.720  1.00  0.00           H  
ATOM    508  HG3 ARG    28      -7.494  -6.146  14.043  1.00  0.00           H  
ATOM    509  CD  ARG    28      -9.476  -6.151  14.916  1.00  0.00           C  
ATOM    510  HD2 ARG    28     -10.193  -6.968  14.995  1.00  0.00           H  
ATOM    511  HD3 ARG    28      -9.062  -5.888  15.890  1.00  0.00           H  
ATOM    512  NE  ARG    28     -10.087  -5.011  14.187  1.00  0.00           N  
ATOM    513  HE  ARG    28      -9.754  -4.754  13.270  1.00  0.00           H  
ATOM    514  CZ  ARG    28     -11.018  -4.256  14.729  1.00  0.00           C  
ATOM    515  NH1 ARG    28     -11.592  -4.353  15.880  1.00  0.00           N  
ATOM    516 HH11 ARG    28     -11.431  -5.210  16.390  1.00  0.00           H  
ATOM    517 HH12 ARG    28     -12.359  -3.744  16.124  1.00  0.00           H  
ATOM    518  NH2 ARG    28     -11.509  -3.297  14.012  1.00  0.00           N  
ATOM    519 HH21 ARG    28     -11.094  -3.248  13.093  1.00  0.00           H  
ATOM    520 HH22 ARG    28     -12.323  -2.748  14.251  1.00  0.00           H  
ATOM    521  C   ARG    28      -8.100  -8.574  10.811  1.00  0.00           C  
ATOM    522  O   ARG    28      -8.596  -9.635  11.087  1.00  0.00           O  
ATOM    523  N   LEU    29      -8.029  -8.088   9.579  1.00  0.00           N  
ATOM    524  H   LEU    29      -7.742  -7.126   9.467  1.00  0.00           H  
ATOM    525  CA  LEU    29      -8.534  -8.709   8.352  1.00  0.00           C  
ATOM    526  HA  LEU    29      -9.123  -9.602   8.566  1.00  0.00           H  
ATOM    527  CB  LEU    29      -9.473  -7.813   7.541  1.00  0.00           C  
ATOM    528  HB2 LEU    29      -8.935  -6.883   7.358  1.00  0.00           H  
ATOM    529  HB3 LEU    29      -9.857  -8.386   6.697  1.00  0.00           H  
ATOM    530  CG  LEU    29     -10.676  -7.382   8.416  1.00  0.00           C  
ATOM    531  HG  LEU    29     -10.238  -6.762   9.198  1.00  0.00           H  
ATOM    532  CD1 LEU    29     -11.512  -6.458   7.494  1.00  0.00           C  
ATOM    533 HD11 LEU    29     -10.960  -5.674   6.976  1.00  0.00           H  
ATOM    534 HD12 LEU    29     -11.930  -7.190   6.803  1.00  0.00           H  
ATOM    535 HD13 LEU    29     -12.242  -5.928   8.104  1.00  0.00           H  
ATOM    536  CD2 LEU    29     -11.620  -8.542   8.938  1.00  0.00           C  
ATOM    537 HD21 LEU    29     -11.931  -9.227   8.150  1.00  0.00           H  
ATOM    538 HD22 LEU    29     -11.172  -8.936   9.850  1.00  0.00           H  
ATOM    539 HD23 LEU    29     -12.487  -7.988   9.297  1.00  0.00           H  
ATOM    540  C   LEU    29      -7.352  -9.291   7.588  1.00  0.00           C  
ATOM    541  O   LEU    29      -7.631 -10.120   6.723  1.00  0.00           O  
ATOM    542  N   HIP    30      -6.123  -8.890   7.841  1.00  0.00           N  
ATOM    543  H   HIP    30      -5.952  -8.272   8.621  1.00  0.00           H  
ATOM    544  CA  HIP    30      -4.966  -9.398   7.069  1.00  0.00           C  
ATOM    545  HA  HIP    30      -5.244 -10.374   6.671  1.00  0.00           H  
ATOM    546  CB  HIP    30      -4.658  -8.348   5.952  1.00  0.00           C  
ATOM    547  HB2 HIP    30      -4.019  -7.526   6.276  1.00  0.00           H  
ATOM    548  HB3 HIP    30      -4.042  -8.858   5.211  1.00  0.00           H  
ATOM    549  CG  HIP    30      -5.876  -7.843   5.304  1.00  0.00           C  
ATOM    550  ND1 HIP    30      -6.780  -8.597   4.533  1.00  0.00           N  
ATOM    551  HD1 HIP    30      -6.706  -9.546   4.195  1.00  0.00           H  
ATOM    552  CE1 HIP    30      -7.845  -7.899   4.234  1.00  0.00           C  
ATOM    553  HE1 HIP    30      -8.684  -8.217   3.633  1.00  0.00           H  
ATOM    554  NE2 HIP    30      -7.590  -6.633   4.647  1.00  0.00           N  
ATOM    555  HE2 HIP    30      -8.250  -5.886   4.486  1.00  0.00           H  
ATOM    556  CD2 HIP    30      -6.412  -6.576   5.378  1.00  0.00           C  
ATOM    557  HD2 HIP    30      -6.089  -5.718   5.948  1.00  0.00           H  
ATOM    558  C   HIP    30      -3.732  -9.727   7.966  1.00  0.00           C  
ATOM    559  O   HIP    30      -2.595  -9.311   7.742  1.00  0.00           O  
ATOM    560  N   GLY    31      -3.978 -10.328   9.138  1.00  0.00           N  
ATOM    561  H   GLY    31      -4.926 -10.640   9.293  1.00  0.00           H  
ATOM    562  CA  GLY    31      -2.941 -10.654  10.080  1.00  0.00           C  
ATOM    563  HA2 GLY    31      -2.428 -11.516   9.653  1.00  0.00           H  
ATOM    564  HA3 GLY    31      -2.203  -9.880  10.295  1.00  0.00           H  
ATOM    565  C   GLY    31      -3.508 -10.863  11.468  1.00  0.00           C  
ATOM    566  O   GLY    31      -4.733 -10.908  11.617  1.00  0.00           O  
ATOM    567  N   GLY    32      -2.574 -11.110  12.371  1.00  0.00           N  
ATOM    568  H   GLY    32      -1.653 -11.369  12.046  1.00  0.00           H  
ATOM    569  CA  GLY    32      -2.803 -11.288  13.835  1.00  0.00           C  
ATOM    570  HA2 GLY    32      -3.747 -11.802  14.017  1.00  0.00           H  
ATOM    571  HA3 GLY    32      -1.995 -11.905  14.229  1.00  0.00           H  
ATOM    572  C   GLY    32      -2.824  -9.902  14.603  1.00  0.00           C  
ATOM    573  O   GLY    32      -1.742  -9.403  14.866  1.00  0.00           O  
ATOM    574  N   VAL    33      -3.954  -9.337  14.947  1.00  0.00           N  
ATOM    575  H   VAL    33      -4.749  -9.955  14.864  1.00  0.00           H  
ATOM    576  CA  VAL    33      -4.166  -8.346  15.991  1.00  0.00           C  
ATOM    577  HA  VAL    33      -3.212  -7.931  16.317  1.00  0.00           H  
ATOM    578  CB  VAL    33      -5.095  -7.175  15.557  1.00  0.00           C  
ATOM    579  HB  VAL    33      -5.926  -7.632  15.020  1.00  0.00           H  
ATOM    580  CG1 VAL    33      -5.712  -6.408  16.786  1.00  0.00           C  
ATOM    581 HG11 VAL    33      -6.425  -7.038  17.318  1.00  0.00           H  
ATOM    582 HG12 VAL    33      -4.940  -5.989  17.431  1.00  0.00           H  
ATOM    583 HG13 VAL    33      -6.270  -5.518  16.498  1.00  0.00           H  
ATOM    584  CG2 VAL    33      -4.327  -6.166  14.734  1.00  0.00           C  
ATOM    585 HG21 VAL    33      -3.844  -6.655  13.889  1.00  0.00           H  
ATOM    586 HG22 VAL    33      -4.965  -5.381  14.327  1.00  0.00           H  
ATOM    587 HG23 VAL    33      -3.536  -5.814  15.397  1.00  0.00           H  
ATOM    588  C   VAL    33      -4.632  -9.047  17.233  1.00  0.00           C  
ATOM    589  O   VAL    33      -5.528  -9.872  17.198  1.00  0.00           O  
ATOM    590  N   THR    34      -3.978  -8.925  18.380  1.00  0.00           N  
ATOM    591  H   THR    34      -3.376  -8.121  18.494  1.00  0.00           H  
ATOM    592  CA  THR    34      -4.207  -9.657  19.627  1.00  0.00           C  
ATOM    593  HA  THR    34      -4.128 -10.708  19.349  1.00  0.00           H  
ATOM    594  CB  THR    34      -2.990  -9.417  20.545  1.00  0.00           C  
ATOM    595  HB  THR    34      -3.161  -9.898  21.508  1.00  0.00           H  
ATOM    596  CG2 THR    34      -1.679 -10.005  20.010  1.00  0.00           C  
ATOM    597 HG21 THR    34      -1.805 -11.056  19.752  1.00  0.00           H  
ATOM    598 HG22 THR    34      -1.280  -9.370  19.219  1.00  0.00           H  
ATOM    599 HG23 THR    34      -0.919 -10.043  20.790  1.00  0.00           H  
ATOM    600  OG1 THR    34      -2.803  -8.065  20.728  1.00  0.00           O  
ATOM    601  HG1 THR    34      -2.163  -8.060  21.444  1.00  0.00           H  
ATOM    602  C   THR    34      -5.564  -9.344  20.163  1.00  0.00           C  
ATOM    603  O   THR    34      -6.123  -8.247  19.908  1.00  0.00           O  
ATOM    604  N   PRO    35      -6.166 -10.207  21.062  1.00  0.00           N  
ATOM    605  CD  PRO    35      -5.842 -11.580  21.396  1.00  0.00           C  
ATOM    606  HD2 PRO    35      -4.941 -11.648  22.005  1.00  0.00           H  
ATOM    607  HD3 PRO    35      -5.749 -12.182  20.492  1.00  0.00           H  
ATOM    608  CG  PRO    35      -7.002 -12.080  22.185  1.00  0.00           C  
ATOM    609  HG2 PRO    35      -6.725 -12.971  22.748  1.00  0.00           H  
ATOM    610  HG3 PRO    35      -7.837 -12.410  21.567  1.00  0.00           H  
ATOM    611  CB  PRO    35      -7.486 -10.953  23.014  1.00  0.00           C  
ATOM    612  HB2 PRO    35      -6.796 -10.850  23.851  1.00  0.00           H  
ATOM    613  HB3 PRO    35      -8.528 -11.054  23.320  1.00  0.00           H  
ATOM    614  CA  PRO    35      -7.198  -9.787  21.975  1.00  0.00           C  
ATOM    615  HA  PRO    35      -8.111  -9.624  21.401  1.00  0.00           H  
ATOM    616  C   PRO    35      -7.012  -8.455  22.749  1.00  0.00           C  
ATOM    617  O   PRO    35      -5.897  -7.980  22.892  1.00  0.00           O  
ATOM    618  N   VAL    36      -8.034  -7.929  23.450  1.00  0.00           N  
ATOM    619  H   VAL    36      -8.917  -8.398  23.309  1.00  0.00           H  
ATOM    620  CA  VAL    36      -7.937  -6.669  24.229  1.00  0.00           C  
ATOM    621  HA  VAL    36      -7.274  -5.970  23.720  1.00  0.00           H  
ATOM    622  CB  VAL    36      -9.311  -5.885  24.233  1.00  0.00           C  
ATOM    623  HB  VAL    36     -10.141  -6.563  24.431  1.00  0.00           H  
ATOM    624  CG1 VAL    36      -9.480  -4.690  25.184  1.00  0.00           C  
ATOM    625 HG11 VAL    36     -10.507  -4.324  25.167  1.00  0.00           H  
ATOM    626 HG12 VAL    36      -9.138  -4.958  26.183  1.00  0.00           H  
ATOM    627 HG13 VAL    36      -8.784  -3.919  24.855  1.00  0.00           H  
ATOM    628  CG2 VAL    36      -9.683  -5.363  22.835  1.00  0.00           C  
ATOM    629 HG21 VAL    36     -10.675  -4.929  22.962  1.00  0.00           H  
ATOM    630 HG22 VAL    36      -9.060  -4.552  22.456  1.00  0.00           H  
ATOM    631 HG23 VAL    36      -9.706  -6.115  22.047  1.00  0.00           H  
ATOM    632  C   VAL    36      -7.311  -6.857  25.680  1.00  0.00           C  
ATOM    633  O   VAL    36      -7.467  -7.927  26.287  1.00  0.00           O  
ATOM    634  N   LYS    37      -6.650  -5.845  26.216  1.00  0.00           N  
ATOM    635  H   LYS    37      -6.573  -4.976  25.707  1.00  0.00           H  
ATOM    636  CA  LYS    37      -6.020  -5.819  27.536  1.00  0.00           C  
ATOM    637  HA  LYS    37      -6.188  -6.742  28.090  1.00  0.00           H  
ATOM    638  CB  LYS    37      -4.412  -5.662  27.222  1.00  0.00           C  
ATOM    639  HB2 LYS    37      -4.230  -4.792  26.590  1.00  0.00           H  
ATOM    640  HB3 LYS    37      -4.011  -5.538  28.227  1.00  0.00           H  
ATOM    641  CG  LYS    37      -3.838  -6.958  26.460  1.00  0.00           C  
ATOM    642  HG2 LYS    37      -4.063  -7.883  26.992  1.00  0.00           H  
ATOM    643  HG3 LYS    37      -4.129  -7.056  25.414  1.00  0.00           H  
ATOM    644  CD  LYS    37      -2.324  -6.822  26.378  1.00  0.00           C  
ATOM    645  HD2 LYS    37      -2.085  -6.303  25.450  1.00  0.00           H  
ATOM    646  HD3 LYS    37      -1.901  -6.109  27.086  1.00  0.00           H  
ATOM    647  CE  LYS    37      -1.547  -8.067  26.259  1.00  0.00           C  
ATOM    648  HE2 LYS    37      -1.709  -8.644  27.170  1.00  0.00           H  
ATOM    649  HE3 LYS    37      -1.869  -8.704  25.435  1.00  0.00           H  
ATOM    650  NZ  LYS    37      -0.200  -7.696  26.058  1.00  0.00           N  
ATOM    651  HZ1 LYS    37       0.010  -7.508  25.088  1.00  0.00           H  
ATOM    652  HZ2 LYS    37       0.046  -6.870  26.585  1.00  0.00           H  
ATOM    653  HZ3 LYS    37       0.532  -8.361  26.262  1.00  0.00           H  
ATOM    654  C   LYS    37      -6.493  -4.750  28.442  1.00  0.00           C  
ATOM    655  O   LYS    37      -7.093  -3.798  28.086  1.00  0.00           O  
ATOM    656  N   ASP    38      -6.310  -4.896  29.790  1.00  0.00           N  
ATOM    657  H   ASP    38      -5.815  -5.736  30.052  1.00  0.00           H  
ATOM    658  CA  ASP    38      -6.641  -3.917  30.777  1.00  0.00           C  
ATOM    659  HA  ASP    38      -6.802  -2.978  30.247  1.00  0.00           H  
ATOM    660  CB  ASP    38      -7.899  -4.283  31.562  1.00  0.00           C  
ATOM    661  HB2 ASP    38      -8.738  -4.393  30.875  1.00  0.00           H  
ATOM    662  HB3 ASP    38      -7.739  -5.197  32.135  1.00  0.00           H  
ATOM    663  CG  ASP    38      -8.290  -3.258  32.608  1.00  0.00           C  
ATOM    664  OD1 ASP    38      -8.666  -3.720  33.658  1.00  0.00           O  
ATOM    665  OD2 ASP    38      -8.191  -2.072  32.387  1.00  0.00           O  
ATOM    666  C   ASP    38      -5.440  -3.619  31.710  1.00  0.00           C  
ATOM    667  O   ASP    38      -4.968  -4.576  32.373  1.00  0.00           O  
ATOM    668  N   GLN    39      -4.981  -2.344  31.645  1.00  0.00           N  
ATOM    669  H   GLN    39      -5.558  -1.639  31.209  1.00  0.00           H  
ATOM    670  CA  GLN    39      -3.922  -1.813  32.522  1.00  0.00           C  
ATOM    671  HA  GLN    39      -3.170  -2.601  32.499  1.00  0.00           H  
ATOM    672  CB  GLN    39      -3.570  -0.498  32.002  1.00  0.00           C  
ATOM    673  HB2 GLN    39      -2.632  -0.266  32.507  1.00  0.00           H  
ATOM    674  HB3 GLN    39      -3.370  -0.500  30.931  1.00  0.00           H  
ATOM    675  CG  GLN    39      -4.619   0.638  32.230  1.00  0.00           C  
ATOM    676  HG2 GLN    39      -5.578   0.266  31.868  1.00  0.00           H  
ATOM    677  HG3 GLN    39      -4.749   0.950  33.266  1.00  0.00           H  
ATOM    678  CD  GLN    39      -4.280   1.930  31.493  1.00  0.00           C  
ATOM    679  OE1 GLN    39      -4.266   2.114  30.256  1.00  0.00           O  
ATOM    680  NE2 GLN    39      -4.197   3.044  32.236  1.00  0.00           N  
ATOM    681 HE21 GLN    39      -4.041   3.887  31.702  1.00  0.00           H  
ATOM    682 HE22 GLN    39      -4.019   2.923  33.222  1.00  0.00           H  
ATOM    683  C   GLN    39      -4.430  -1.651  33.995  1.00  0.00           C  
ATOM    684  O   GLN    39      -3.629  -1.097  34.755  1.00  0.00           O  
ATOM    685  N   ALA    40      -5.703  -2.023  34.249  1.00  0.00           N  
ATOM    686  H   ALA    40      -6.274  -2.262  33.451  1.00  0.00           H  
ATOM    687  CA  ALA    40      -6.479  -1.847  35.448  1.00  0.00           C  
ATOM    688  HA  ALA    40      -7.524  -1.912  35.144  1.00  0.00           H  
ATOM    689  CB  ALA    40      -6.190  -3.018  36.379  1.00  0.00           C  
ATOM    690  HB1 ALA    40      -6.839  -2.959  37.253  1.00  0.00           H  
ATOM    691  HB2 ALA    40      -6.301  -3.948  35.821  1.00  0.00           H  
ATOM    692  HB3 ALA    40      -5.182  -2.950  36.788  1.00  0.00           H  
ATOM    693  C   ALA    40      -6.245  -0.409  35.991  1.00  0.00           C  
ATOM    694  O   ALA    40      -6.395   0.587  35.289  1.00  0.00           O  
ATOM    695  N   LEU    41      -5.940  -0.301  37.297  1.00  0.00           N  
ATOM    696  H   LEU    41      -5.866  -1.147  37.844  1.00  0.00           H  
ATOM    697  CA  LEU    41      -5.721   1.054  37.931  1.00  0.00           C  
ATOM    698  HA  LEU    41      -6.465   1.748  37.540  1.00  0.00           H  
ATOM    699  CB  LEU    41      -5.960   1.044  39.400  1.00  0.00           C  
ATOM    700  HB2 LEU    41      -5.162   0.453  39.850  1.00  0.00           H  
ATOM    701  HB3 LEU    41      -5.836   2.034  39.837  1.00  0.00           H  
ATOM    702  CG  LEU    41      -7.322   0.463  39.798  1.00  0.00           C  
ATOM    703  HG  LEU    41      -7.409  -0.598  39.566  1.00  0.00           H  
ATOM    704  CD1 LEU    41      -7.471   0.572  41.324  1.00  0.00           C  
ATOM    705 HD11 LEU    41      -6.590   0.209  41.854  1.00  0.00           H  
ATOM    706 HD12 LEU    41      -7.610   1.628  41.559  1.00  0.00           H  
ATOM    707 HD13 LEU    41      -8.312   0.005  41.724  1.00  0.00           H  
ATOM    708  CD2 LEU    41      -8.405   1.125  38.988  1.00  0.00           C  
ATOM    709 HD21 LEU    41      -8.416   0.731  37.972  1.00  0.00           H  
ATOM    710 HD22 LEU    41      -9.428   0.920  39.301  1.00  0.00           H  
ATOM    711 HD23 LEU    41      -8.272   2.203  39.074  1.00  0.00           H  
ATOM    712  C   LEU    41      -4.361   1.708  37.655  1.00  0.00           C  
ATOM    713  O   LEU    41      -4.190   2.833  38.068  1.00  0.00           O  
ATOM    714  N   CYX    42      -3.403   1.111  36.997  1.00  0.00           N  
ATOM    715  H   CYX    42      -3.589   0.231  36.538  1.00  0.00           H  
ATOM    716  CA  CYX    42      -2.067   1.656  36.761  1.00  0.00           C  
ATOM    717  HA  CYX    42      -1.680   2.082  37.686  1.00  0.00           H  
ATOM    718  CB  CYX    42      -1.130   0.407  36.521  1.00  0.00           C  
ATOM    719  HB2 CYX    42      -1.149  -0.315  37.337  1.00  0.00           H  
ATOM    720  HB3 CYX    42      -1.458  -0.213  35.686  1.00  0.00           H  
ATOM    721  SG  CYX    42       0.595   0.972  36.330  1.00  0.00           S  
ATOM    722  C   CYX    42      -2.108   2.590  35.488  1.00  0.00           C  
ATOM    723  O   CYX    42      -2.901   2.409  34.540  1.00  0.00           O  
ATOM    724  N   GLY    43      -1.290   3.634  35.462  1.00  0.00           N  
ATOM    725  H   GLY    43      -0.821   3.885  36.321  1.00  0.00           H  
ATOM    726  CA  GLY    43      -1.111   4.478  34.332  1.00  0.00           C  
ATOM    727  HA2 GLY    43      -2.023   4.665  33.765  1.00  0.00           H  
ATOM    728  HA3 GLY    43      -0.833   5.471  34.684  1.00  0.00           H  
ATOM    729  C   GLY    43      -0.117   3.983  33.328  1.00  0.00           C  
ATOM    730  O   GLY    43       0.173   4.769  32.448  1.00  0.00           O  
ATOM    731  N   SER    44       0.312   2.742  33.317  1.00  0.00           N  
ATOM    732  H   SER    44       0.002   2.129  34.057  1.00  0.00           H  
ATOM    733  CA  SER    44       1.356   2.281  32.423  1.00  0.00           C  
ATOM    734  HA  SER    44       2.190   2.982  32.420  1.00  0.00           H  
ATOM    735  CB  SER    44       1.855   0.946  32.925  1.00  0.00           C  
ATOM    736  HB2 SER    44       2.579   0.362  32.357  1.00  0.00           H  
ATOM    737  HB3 SER    44       2.289   1.122  33.909  1.00  0.00           H  
ATOM    738  OG  SER    44       0.750   0.071  33.177  1.00  0.00           O  
ATOM    739  HG  SER    44       1.034  -0.838  33.303  1.00  0.00           H  
ATOM    740  C   SER    44       0.944   2.103  30.998  1.00  0.00           C  
ATOM    741  O   SER    44       1.607   1.376  30.276  1.00  0.00           O  
ATOM    742  N   CYS    45       0.104   2.878  30.376  1.00  0.00           N  
ATOM    743  H   CYS    45      -0.127   3.692  30.926  1.00  0.00           H  
ATOM    744  CA  CYS    45      -0.386   2.793  29.029  1.00  0.00           C  
ATOM    745  HA  CYS    45      -0.850   1.815  28.901  1.00  0.00           H  
ATOM    746  CB  CYS    45      -1.537   3.805  28.937  1.00  0.00           C  
ATOM    747  HB2 CYS    45      -2.063   3.665  27.992  1.00  0.00           H  
ATOM    748  HB3 CYS    45      -2.243   3.717  29.763  1.00  0.00           H  
ATOM    749  SG  CYS    45      -1.063   5.549  29.105  1.00  0.00           S  
ATOM    750  HG  CYS    45      -2.333   5.958  29.043  1.00  0.00           H  
ATOM    751  C   CYS    45       0.684   2.938  27.949  1.00  0.00           C  
ATOM    752  O   CYS    45       0.517   2.327  26.890  1.00  0.00           O  
ATOM    753  N   TRP    46       1.795   3.553  28.357  1.00  0.00           N  
ATOM    754  H   TRP    46       1.797   3.825  29.329  1.00  0.00           H  
ATOM    755  CA  TRP    46       3.033   3.527  27.513  1.00  0.00           C  
ATOM    756  HA  TRP    46       2.615   3.888  26.573  1.00  0.00           H  
ATOM    757  CB  TRP    46       4.126   4.448  28.210  1.00  0.00           C  
ATOM    758  HB2 TRP    46       5.062   4.379  27.655  1.00  0.00           H  
ATOM    759  HB3 TRP    46       3.801   5.488  28.201  1.00  0.00           H  
ATOM    760  CG  TRP    46       4.585   4.115  29.603  1.00  0.00           C  
ATOM    761  CD1 TRP    46       4.129   4.661  30.788  1.00  0.00           C  
ATOM    762  HD1 TRP    46       3.356   5.413  30.840  1.00  0.00           H  
ATOM    763  NE1 TRP    46       4.779   4.086  31.870  1.00  0.00           N  
ATOM    764  HE1 TRP    46       4.621   4.300  32.845  1.00  0.00           H  
ATOM    765  CE2 TRP    46       5.603   3.041  31.456  1.00  0.00           C  
ATOM    766  CZ2 TRP    46       6.480   2.200  32.170  1.00  0.00           C  
ATOM    767  HZ2 TRP    46       6.480   2.271  33.247  1.00  0.00           H  
ATOM    768  CH2 TRP    46       7.216   1.201  31.456  1.00  0.00           C  
ATOM    769  HH2 TRP    46       7.805   0.471  31.990  1.00  0.00           H  
ATOM    770  CZ3 TRP    46       7.119   1.225  30.073  1.00  0.00           C  
ATOM    771  HZ3 TRP    46       7.663   0.471  29.524  1.00  0.00           H  
ATOM    772  CE3 TRP    46       6.320   2.159  29.395  1.00  0.00           C  
ATOM    773  HE3 TRP    46       6.270   2.176  28.316  1.00  0.00           H  
ATOM    774  CD2 TRP    46       5.499   3.099  30.034  1.00  0.00           C  
ATOM    775  C   TRP    46       3.638   2.184  27.215  1.00  0.00           C  
ATOM    776  O   TRP    46       3.913   1.938  26.061  1.00  0.00           O  
ATOM    777  N   ALA    47       3.621   1.247  28.194  1.00  0.00           N  
ATOM    778  H   ALA    47       3.308   1.495  29.121  1.00  0.00           H  
ATOM    779  CA  ALA    47       3.840  -0.223  27.994  1.00  0.00           C  
ATOM    780  HA  ALA    47       4.800  -0.436  27.524  1.00  0.00           H  
ATOM    781  CB  ALA    47       3.788  -0.964  29.331  1.00  0.00           C  
ATOM    782  HB1 ALA    47       4.567  -0.514  29.946  1.00  0.00           H  
ATOM    783  HB2 ALA    47       2.827  -0.820  29.825  1.00  0.00           H  
ATOM    784  HB3 ALA    47       4.049  -2.022  29.289  1.00  0.00           H  
ATOM    785  C   ALA    47       2.765  -0.840  27.032  1.00  0.00           C  
ATOM    786  O   ALA    47       3.139  -1.387  25.965  1.00  0.00           O  
ATOM    787  N   PHE    48       1.502  -0.595  27.347  1.00  0.00           N  
ATOM    788  H   PHE    48       1.199  -0.165  28.209  1.00  0.00           H  
ATOM    789  CA  PHE    48       0.493  -1.350  26.592  1.00  0.00           C  
ATOM    790  HA  PHE    48       0.779  -2.401  26.560  1.00  0.00           H  
ATOM    791  CB  PHE    48      -0.886  -1.089  27.239  1.00  0.00           C  
ATOM    792  HB2 PHE    48      -1.038  -0.017  27.367  1.00  0.00           H  
ATOM    793  HB3 PHE    48      -1.597  -1.563  26.563  1.00  0.00           H  
ATOM    794  CG  PHE    48      -1.132  -1.835  28.527  1.00  0.00           C  
ATOM    795  CD1 PHE    48      -0.643  -1.261  29.752  1.00  0.00           C  
ATOM    796  HD1 PHE    48      -0.268  -0.248  29.741  1.00  0.00           H  
ATOM    797  CE1 PHE    48      -0.616  -2.045  30.872  1.00  0.00           C  
ATOM    798  HE1 PHE    48      -0.038  -1.752  31.736  1.00  0.00           H  
ATOM    799  CZ  PHE    48      -1.109  -3.425  30.828  1.00  0.00           C  
ATOM    800  HZ  PHE    48      -1.177  -3.978  31.753  1.00  0.00           H  
ATOM    801  CE2 PHE    48      -1.758  -3.926  29.683  1.00  0.00           C  
ATOM    802  HE2 PHE    48      -2.159  -4.927  29.625  1.00  0.00           H  
ATOM    803  CD2 PHE    48      -1.677  -3.140  28.568  1.00  0.00           C  
ATOM    804  HD2 PHE    48      -2.144  -3.520  27.672  1.00  0.00           H  
ATOM    805  C   PHE    48       0.404  -0.813  25.128  1.00  0.00           C  
ATOM    806  O   PHE    48       0.204  -1.627  24.215  1.00  0.00           O  
ATOM    807  N   SER    49       0.591   0.471  24.850  1.00  0.00           N  
ATOM    808  H   SER    49       0.779   1.036  25.666  1.00  0.00           H  
ATOM    809  CA  SER    49       0.560   1.095  23.519  1.00  0.00           C  
ATOM    810  HA  SER    49      -0.353   0.992  22.932  1.00  0.00           H  
ATOM    811  CB  SER    49       0.630   2.618  23.605  1.00  0.00           C  
ATOM    812  HB2 SER    49      -0.277   3.070  24.007  1.00  0.00           H  
ATOM    813  HB3 SER    49       1.452   2.866  24.277  1.00  0.00           H  
ATOM    814  OG  SER    49       0.848   3.083  22.311  1.00  0.00           O  
ATOM    815  HG  SER    49       0.031   3.069  21.806  1.00  0.00           H  
ATOM    816  C   SER    49       1.774   0.534  22.659  1.00  0.00           C  
ATOM    817  O   SER    49       1.606  -0.100  21.669  1.00  0.00           O  
ATOM    818  N   SER    50       3.008   0.680  23.171  1.00  0.00           N  
ATOM    819  H   SER    50       3.087   1.002  24.126  1.00  0.00           H  
ATOM    820  CA  SER    50       4.257   0.280  22.531  1.00  0.00           C  
ATOM    821  HA  SER    50       4.261   0.710  21.530  1.00  0.00           H  
ATOM    822  CB  SER    50       5.456   0.894  23.227  1.00  0.00           C  
ATOM    823  HB2 SER    50       6.408   0.782  22.708  1.00  0.00           H  
ATOM    824  HB3 SER    50       5.284   1.946  23.451  1.00  0.00           H  
ATOM    825  OG  SER    50       5.566   0.256  24.490  1.00  0.00           O  
ATOM    826  HG  SER    50       5.059   0.818  25.081  1.00  0.00           H  
ATOM    827  C   SER    50       4.301  -1.274  22.252  1.00  0.00           C  
ATOM    828  O   SER    50       4.466  -1.615  21.113  1.00  0.00           O  
ATOM    829  N   VAL    51       4.106  -2.092  23.291  1.00  0.00           N  
ATOM    830  H   VAL    51       3.879  -1.732  24.207  1.00  0.00           H  
ATOM    831  CA  VAL    51       4.069  -3.533  23.205  1.00  0.00           C  
ATOM    832  HA  VAL    51       4.957  -3.812  22.637  1.00  0.00           H  
ATOM    833  CB  VAL    51       3.985  -4.120  24.664  1.00  0.00           C  
ATOM    834  HB  VAL    51       3.151  -3.612  25.147  1.00  0.00           H  
ATOM    835  CG1 VAL    51       3.748  -5.657  24.852  1.00  0.00           C  
ATOM    836 HG11 VAL    51       2.721  -5.937  24.614  1.00  0.00           H  
ATOM    837 HG12 VAL    51       4.590  -6.141  24.358  1.00  0.00           H  
ATOM    838 HG13 VAL    51       3.843  -5.653  25.937  1.00  0.00           H  
ATOM    839  CG2 VAL    51       5.300  -3.787  25.449  1.00  0.00           C  
ATOM    840 HG21 VAL    51       6.111  -4.444  25.136  1.00  0.00           H  
ATOM    841 HG22 VAL    51       5.652  -2.768  25.290  1.00  0.00           H  
ATOM    842 HG23 VAL    51       5.117  -3.869  26.520  1.00  0.00           H  
ATOM    843  C   VAL    51       2.900  -4.116  22.378  1.00  0.00           C  
ATOM    844  O   VAL    51       2.989  -5.197  21.897  1.00  0.00           O  
ATOM    845  N   GLY    52       1.729  -3.456  22.465  1.00  0.00           N  
ATOM    846  H   GLY    52       1.717  -2.579  22.966  1.00  0.00           H  
ATOM    847  CA  GLY    52       0.527  -3.799  21.732  1.00  0.00           C  
ATOM    848  HA2 GLY    52       0.290  -4.770  22.167  1.00  0.00           H  
ATOM    849  HA3 GLY    52      -0.331  -3.187  22.009  1.00  0.00           H  
ATOM    850  C   GLY    52       0.756  -3.751  20.188  1.00  0.00           C  
ATOM    851  O   GLY    52       0.048  -4.426  19.438  1.00  0.00           O  
ATOM    852  N   SER    53       1.641  -2.893  19.689  1.00  0.00           N  
ATOM    853  H   SER    53       2.062  -2.190  20.279  1.00  0.00           H  
ATOM    854  CA  SER    53       1.970  -2.944  18.247  1.00  0.00           C  
ATOM    855  HA  SER    53       1.039  -3.009  17.684  1.00  0.00           H  
ATOM    856  CB  SER    53       2.629  -1.632  17.833  1.00  0.00           C  
ATOM    857  HB2 SER    53       1.925  -0.815  17.994  1.00  0.00           H  
ATOM    858  HB3 SER    53       3.522  -1.462  18.434  1.00  0.00           H  
ATOM    859  OG  SER    53       3.100  -1.606  16.508  1.00  0.00           O  
ATOM    860  HG  SER    53       2.362  -1.364  15.944  1.00  0.00           H  
ATOM    861  C   SER    53       2.930  -4.145  18.055  1.00  0.00           C  
ATOM    862  O   SER    53       2.681  -4.979  17.123  1.00  0.00           O  
ATOM    863  N   VAL    54       4.011  -4.275  18.779  1.00  0.00           N  
ATOM    864  H   VAL    54       4.077  -3.653  19.572  1.00  0.00           H  
ATOM    865  CA  VAL    54       5.058  -5.328  18.671  1.00  0.00           C  
ATOM    866  HA  VAL    54       5.514  -5.283  17.682  1.00  0.00           H  
ATOM    867  CB  VAL    54       6.176  -5.165  19.747  1.00  0.00           C  
ATOM    868  HB  VAL    54       5.713  -5.049  20.727  1.00  0.00           H  
ATOM    869  CG1 VAL    54       7.144  -6.347  19.774  1.00  0.00           C  
ATOM    870 HG11 VAL    54       7.325  -6.618  18.734  1.00  0.00           H  
ATOM    871 HG12 VAL    54       8.104  -6.178  20.262  1.00  0.00           H  
ATOM    872 HG13 VAL    54       6.631  -7.043  20.438  1.00  0.00           H  
ATOM    873  CG2 VAL    54       6.944  -3.902  19.472  1.00  0.00           C  
ATOM    874 HG21 VAL    54       6.151  -3.166  19.342  1.00  0.00           H  
ATOM    875 HG22 VAL    54       7.581  -3.787  20.349  1.00  0.00           H  
ATOM    876 HG23 VAL    54       7.567  -3.892  18.578  1.00  0.00           H  
ATOM    877  C   VAL    54       4.474  -6.751  18.771  1.00  0.00           C  
ATOM    878  O   VAL    54       4.855  -7.616  17.975  1.00  0.00           O  
ATOM    879  N   GLU    55       3.554  -7.024  19.722  1.00  0.00           N  
ATOM    880  H   GLU    55       3.166  -6.251  20.243  1.00  0.00           H  
ATOM    881  CA  GLU    55       3.047  -8.445  19.863  1.00  0.00           C  
ATOM    882  HA  GLU    55       3.850  -9.178  19.786  1.00  0.00           H  
ATOM    883  CB  GLU    55       2.239  -8.649  21.177  1.00  0.00           C  
ATOM    884  HB2 GLU    55       2.026  -9.717  21.191  1.00  0.00           H  
ATOM    885  HB3 GLU    55       2.923  -8.455  22.003  1.00  0.00           H  
ATOM    886  CG  GLU    55       0.916  -7.833  21.356  1.00  0.00           C  
ATOM    887  HG2 GLU    55       1.273  -6.804  21.400  1.00  0.00           H  
ATOM    888  HG3 GLU    55       0.259  -7.908  20.490  1.00  0.00           H  
ATOM    889  CD  GLU    55       0.154  -8.202  22.636  1.00  0.00           C  
ATOM    890  OE1 GLU    55      -1.028  -7.805  22.645  1.00  0.00           O  
ATOM    891  OE2 GLU    55       0.735  -8.730  23.637  1.00  0.00           O  
ATOM    892  C   GLU    55       2.160  -8.824  18.694  1.00  0.00           C  
ATOM    893  O   GLU    55       2.213  -9.891  18.139  1.00  0.00           O  
ATOM    894  N   SER    56       1.411  -7.845  18.219  1.00  0.00           N  
ATOM    895  H   SER    56       1.286  -6.981  18.727  1.00  0.00           H  
ATOM    896  CA  SER    56       0.677  -7.948  16.861  1.00  0.00           C  
ATOM    897  HA  SER    56       0.086  -8.859  16.952  1.00  0.00           H  
ATOM    898  CB  SER    56      -0.388  -6.872  16.593  1.00  0.00           C  
ATOM    899  HB2 SER    56      -1.193  -7.070  17.300  1.00  0.00           H  
ATOM    900  HB3 SER    56      -0.023  -5.854  16.723  1.00  0.00           H  
ATOM    901  OG  SER    56      -0.912  -7.062  15.257  1.00  0.00           O  
ATOM    902  HG  SER    56      -1.132  -7.978  15.071  1.00  0.00           H  
ATOM    903  C   SER    56       1.598  -8.164  15.689  1.00  0.00           C  
ATOM    904  O   SER    56       1.390  -9.102  14.879  1.00  0.00           O  
ATOM    905  N   GLN    57       2.646  -7.386  15.544  1.00  0.00           N  
ATOM    906  H   GLN    57       2.754  -6.553  16.106  1.00  0.00           H  
ATOM    907  CA  GLN    57       3.664  -7.517  14.483  1.00  0.00           C  
ATOM    908  HA  GLN    57       3.261  -7.462  13.472  1.00  0.00           H  
ATOM    909  CB  GLN    57       4.596  -6.299  14.667  1.00  0.00           C  
ATOM    910  HB2 GLN    57       4.953  -6.405  15.692  1.00  0.00           H  
ATOM    911  HB3 GLN    57       5.473  -6.587  14.088  1.00  0.00           H  
ATOM    912  CG  GLN    57       4.088  -4.862  14.459  1.00  0.00           C  
ATOM    913  HG2 GLN    57       3.009  -4.885  14.605  1.00  0.00           H  
ATOM    914  HG3 GLN    57       4.584  -4.267  15.225  1.00  0.00           H  
ATOM    915  CD  GLN    57       4.313  -4.352  13.029  1.00  0.00           C  
ATOM    916  OE1 GLN    57       3.845  -4.913  12.008  1.00  0.00           O  
ATOM    917  NE2 GLN    57       5.173  -3.386  12.965  1.00  0.00           N  
ATOM    918 HE21 GLN    57       5.274  -2.965  12.052  1.00  0.00           H  
ATOM    919 HE22 GLN    57       5.696  -3.132  13.791  1.00  0.00           H  
ATOM    920  C   GLN    57       4.485  -8.781  14.551  1.00  0.00           C  
ATOM    921  O   GLN    57       4.816  -9.332  13.496  1.00  0.00           O  
ATOM    922  N   TYR    58       4.591  -9.448  15.758  1.00  0.00           N  
ATOM    923  H   TYR    58       4.303  -9.024  16.628  1.00  0.00           H  
ATOM    924  CA  TYR    58       5.210 -10.772  15.892  1.00  0.00           C  
ATOM    925  HA  TYR    58       6.106 -10.803  15.272  1.00  0.00           H  
ATOM    926  CB  TYR    58       5.722 -11.006  17.341  1.00  0.00           C  
ATOM    927  HB2 TYR    58       6.371 -10.168  17.597  1.00  0.00           H  
ATOM    928  HB3 TYR    58       4.897 -10.949  18.050  1.00  0.00           H  
ATOM    929  CG  TYR    58       6.435 -12.290  17.513  1.00  0.00           C  
ATOM    930  CD1 TYR    58       7.414 -12.715  16.603  1.00  0.00           C  
ATOM    931  HD1 TYR    58       7.642 -12.095  15.748  1.00  0.00           H  
ATOM    932  CE1 TYR    58       8.042 -13.962  16.785  1.00  0.00           C  
ATOM    933  HE1 TYR    58       8.784 -14.293  16.073  1.00  0.00           H  
ATOM    934  CZ  TYR    58       7.655 -14.739  17.884  1.00  0.00           C  
ATOM    935  OH  TYR    58       8.149 -15.992  17.893  1.00  0.00           O  
ATOM    936  HH  TYR    58       8.825 -16.058  17.216  1.00  0.00           H  
ATOM    937  CE2 TYR    58       6.651 -14.334  18.787  1.00  0.00           C  
ATOM    938  HE2 TYR    58       6.375 -15.048  19.549  1.00  0.00           H  
ATOM    939  CD2 TYR    58       6.007 -13.118  18.579  1.00  0.00           C  
ATOM    940  HD2 TYR    58       5.146 -12.794  19.145  1.00  0.00           H  
ATOM    941  C   TYR    58       4.207 -11.914  15.435  1.00  0.00           C  
ATOM    942  O   TYR    58       4.585 -12.777  14.614  1.00  0.00           O  
ATOM    943  N   ALA    59       2.976 -11.747  15.805  1.00  0.00           N  
ATOM    944  H   ALA    59       2.729 -11.048  16.491  1.00  0.00           H  
ATOM    945  CA  ALA    59       1.932 -12.678  15.451  1.00  0.00           C  
ATOM    946  HA  ALA    59       2.152 -13.693  15.780  1.00  0.00           H  
ATOM    947  CB  ALA    59       0.609 -12.299  16.129  1.00  0.00           C  
ATOM    948  HB1 ALA    59      -0.271 -12.899  15.899  1.00  0.00           H  
ATOM    949  HB2 ALA    59       0.820 -12.193  17.193  1.00  0.00           H  
ATOM    950  HB3 ALA    59       0.328 -11.287  15.838  1.00  0.00           H  
ATOM    951  C   ALA    59       1.763 -12.642  13.892  1.00  0.00           C  
ATOM    952  O   ALA    59       1.599 -13.697  13.236  1.00  0.00           O  
ATOM    953  N   ILE    60       1.825 -11.502  13.256  1.00  0.00           N  
ATOM    954  H   ILE    60       1.941 -10.695  13.851  1.00  0.00           H  
ATOM    955  CA  ILE    60       1.808 -11.370  11.805  1.00  0.00           C  
ATOM    956  HA  ILE    60       0.931 -11.803  11.326  1.00  0.00           H  
ATOM    957  CB  ILE    60       1.731  -9.802  11.442  1.00  0.00           C  
ATOM    958  HB  ILE    60       2.397  -9.238  12.094  1.00  0.00           H  
ATOM    959  CG2 ILE    60       2.082  -9.511   9.926  1.00  0.00           C  
ATOM    960 HG21 ILE    60       1.600 -10.218   9.251  1.00  0.00           H  
ATOM    961 HG22 ILE    60       1.721  -8.507   9.704  1.00  0.00           H  
ATOM    962 HG23 ILE    60       3.166  -9.569   9.826  1.00  0.00           H  
ATOM    963  CG1 ILE    60       0.235  -9.382  11.643  1.00  0.00           C  
ATOM    964 HG12 ILE    60      -0.303  -9.646  10.733  1.00  0.00           H  
ATOM    965 HG13 ILE    60      -0.107  -9.896  12.541  1.00  0.00           H  
ATOM    966  CD1 ILE    60       0.091  -7.886  11.999  1.00  0.00           C  
ATOM    967 HD11 ILE    60       0.523  -7.707  12.984  1.00  0.00           H  
ATOM    968 HD12 ILE    60       0.519  -7.273  11.206  1.00  0.00           H  
ATOM    969 HD13 ILE    60      -0.969  -7.633  12.045  1.00  0.00           H  
ATOM    970  C   ILE    60       3.031 -12.046  11.057  1.00  0.00           C  
ATOM    971  O   ILE    60       2.799 -12.759  10.125  1.00  0.00           O  
ATOM    972  N   ARG    61       4.251 -11.934  11.693  1.00  0.00           N  
ATOM    973  H   ARG    61       4.169 -11.517  12.609  1.00  0.00           H  
ATOM    974  CA  ARG    61       5.496 -12.631  11.208  1.00  0.00           C  
ATOM    975  HA  ARG    61       5.639 -12.358  10.162  1.00  0.00           H  
ATOM    976  CB  ARG    61       6.786 -12.039  11.871  1.00  0.00           C  
ATOM    977  HB2 ARG    61       6.996 -10.992  11.651  1.00  0.00           H  
ATOM    978  HB3 ARG    61       6.643 -12.150  12.945  1.00  0.00           H  
ATOM    979  CG  ARG    61       8.059 -12.807  11.668  1.00  0.00           C  
ATOM    980  HG2 ARG    61       8.010 -13.686  12.311  1.00  0.00           H  
ATOM    981  HG3 ARG    61       8.054 -13.111  10.621  1.00  0.00           H  
ATOM    982  CD  ARG    61       9.356 -12.002  12.007  1.00  0.00           C  
ATOM    983  HD2 ARG    61       9.286 -11.496  12.970  1.00  0.00           H  
ATOM    984  HD3 ARG    61      10.167 -12.730  12.047  1.00  0.00           H  
ATOM    985  NE  ARG    61       9.686 -10.943  11.025  1.00  0.00           N  
ATOM    986  HE  ARG    61       9.084 -10.835  10.222  1.00  0.00           H  
ATOM    987  CZ  ARG    61      10.468  -9.901  11.305  1.00  0.00           C  
ATOM    988  NH1 ARG    61      11.338  -9.977  12.264  1.00  0.00           N  
ATOM    989 HH11 ARG    61      11.519 -10.869  12.701  1.00  0.00           H  
ATOM    990 HH12 ARG    61      11.978  -9.242  12.527  1.00  0.00           H  
ATOM    991  NH2 ARG    61      10.509  -8.856  10.588  1.00  0.00           N  
ATOM    992 HH21 ARG    61       9.789  -8.709   9.894  1.00  0.00           H  
ATOM    993 HH22 ARG    61      11.009  -8.013  10.831  1.00  0.00           H  
ATOM    994  C   ARG    61       5.342 -14.173  11.255  1.00  0.00           C  
ATOM    995  O   ARG    61       5.381 -14.772  10.247  1.00  0.00           O  
ATOM    996  N   LYS    62       5.076 -14.697  12.472  1.00  0.00           N  
ATOM    997  H   LYS    62       4.884 -14.126  13.283  1.00  0.00           H  
ATOM    998  CA  LYS    62       4.994 -16.162  12.636  1.00  0.00           C  
ATOM    999  HA  LYS    62       5.826 -16.670  12.148  1.00  0.00           H  
ATOM   1000  CB  LYS    62       5.118 -16.508  14.197  1.00  0.00           C  
ATOM   1001  HB2 LYS    62       5.312 -17.554  14.435  1.00  0.00           H  
ATOM   1002  HB3 LYS    62       5.968 -15.923  14.550  1.00  0.00           H  
ATOM   1003  CG  LYS    62       3.791 -16.226  14.904  1.00  0.00           C  
ATOM   1004  HG2 LYS    62       3.236 -15.374  14.510  1.00  0.00           H  
ATOM   1005  HG3 LYS    62       3.223 -17.125  14.667  1.00  0.00           H  
ATOM   1006  CD  LYS    62       4.036 -16.093  16.418  1.00  0.00           C  
ATOM   1007  HD2 LYS    62       4.512 -15.123  16.559  1.00  0.00           H  
ATOM   1008  HD3 LYS    62       3.033 -16.021  16.837  1.00  0.00           H  
ATOM   1009  CE  LYS    62       4.995 -17.107  17.161  1.00  0.00           C  
ATOM   1010  HE2 LYS    62       6.014 -16.940  16.811  1.00  0.00           H  
ATOM   1011  HE3 LYS    62       5.079 -16.740  18.184  1.00  0.00           H  
ATOM   1012  NZ  LYS    62       4.609 -18.596  17.137  1.00  0.00           N  
ATOM   1013  HZ1 LYS    62       4.454 -18.798  16.160  1.00  0.00           H  
ATOM   1014  HZ2 LYS    62       5.335 -19.268  17.339  1.00  0.00           H  
ATOM   1015  HZ3 LYS    62       3.859 -18.880  17.752  1.00  0.00           H  
ATOM   1016  C   LYS    62       3.733 -16.821  12.143  1.00  0.00           C  
ATOM   1017  O   LYS    62       3.678 -18.044  12.073  1.00  0.00           O  
ATOM   1018  N   LYS    63       2.679 -16.008  11.925  1.00  0.00           N  
ATOM   1019  H   LYS    63       2.912 -15.039  12.089  1.00  0.00           H  
ATOM   1020  CA  LYS    63       1.334 -16.358  11.469  1.00  0.00           C  
ATOM   1021  HA  LYS    63       0.686 -15.482  11.468  1.00  0.00           H  
ATOM   1022  CB  LYS    63       1.358 -16.803  10.015  1.00  0.00           C  
ATOM   1023  HB2 LYS    63       2.008 -17.672   9.918  1.00  0.00           H  
ATOM   1024  HB3 LYS    63       0.299 -16.879   9.766  1.00  0.00           H  
ATOM   1025  CG  LYS    63       1.824 -15.671   9.102  1.00  0.00           C  
ATOM   1026  HG2 LYS    63       1.226 -14.789   9.331  1.00  0.00           H  
ATOM   1027  HG3 LYS    63       2.819 -15.310   9.365  1.00  0.00           H  
ATOM   1028  CD  LYS    63       1.834 -15.888   7.571  1.00  0.00           C  
ATOM   1029  HD2 LYS    63       2.609 -16.583   7.248  1.00  0.00           H  
ATOM   1030  HD3 LYS    63       0.876 -16.281   7.233  1.00  0.00           H  
ATOM   1031  CE  LYS    63       2.097 -14.567   6.890  1.00  0.00           C  
ATOM   1032  HE2 LYS    63       1.243 -13.989   7.243  1.00  0.00           H  
ATOM   1033  HE3 LYS    63       3.012 -14.131   7.290  1.00  0.00           H  
ATOM   1034  NZ  LYS    63       2.143 -14.640   5.403  1.00  0.00           N  
ATOM   1035  HZ1 LYS    63       1.331 -15.059   4.974  1.00  0.00           H  
ATOM   1036  HZ2 LYS    63       2.383 -13.762   4.966  1.00  0.00           H  
ATOM   1037  HZ3 LYS    63       2.883 -15.312   5.253  1.00  0.00           H  
ATOM   1038  C   LYS    63       0.570 -17.243  12.464  1.00  0.00           C  
ATOM   1039  O   LYS    63      -0.139 -18.177  12.016  1.00  0.00           O  
ATOM   1040  N   ALA    64       0.607 -16.855  13.725  1.00  0.00           N  
ATOM   1041  H   ALA    64       1.263 -16.121  13.948  1.00  0.00           H  
ATOM   1042  CA  ALA    64      -0.181 -17.252  14.896  1.00  0.00           C  
ATOM   1043  HA  ALA    64      -1.162 -17.396  14.444  1.00  0.00           H  
ATOM   1044  CB  ALA    64       0.375 -18.610  15.472  1.00  0.00           C  
ATOM   1045  HB1 ALA    64       1.220 -18.330  16.101  1.00  0.00           H  
ATOM   1046  HB2 ALA    64      -0.283 -18.918  16.284  1.00  0.00           H  
ATOM   1047  HB3 ALA    64       0.501 -19.370  14.701  1.00  0.00           H  
ATOM   1048  C   ALA    64      -0.189 -16.199  16.023  1.00  0.00           C  
ATOM   1049  O   ALA    64       0.863 -15.612  16.268  1.00  0.00           O  
ATOM   1050  N   LEU    65      -1.319 -16.125  16.630  1.00  0.00           N  
ATOM   1051  H   LEU    65      -2.138 -16.622  16.309  1.00  0.00           H  
ATOM   1052  CA  LEU    65      -1.476 -15.315  17.866  1.00  0.00           C  
ATOM   1053  HA  LEU    65      -1.427 -14.253  17.627  1.00  0.00           H  
ATOM   1054  CB  LEU    65      -2.807 -15.773  18.476  1.00  0.00           C  
ATOM   1055  HB2 LEU    65      -3.642 -15.718  17.777  1.00  0.00           H  
ATOM   1056  HB3 LEU    65      -2.776 -16.833  18.725  1.00  0.00           H  
ATOM   1057  CG  LEU    65      -3.296 -15.124  19.817  1.00  0.00           C  
ATOM   1058  HG  LEU    65      -2.588 -15.433  20.587  1.00  0.00           H  
ATOM   1059  CD1 LEU    65      -3.477 -13.587  19.694  1.00  0.00           C  
ATOM   1060 HD11 LEU    65      -2.476 -13.187  19.534  1.00  0.00           H  
ATOM   1061 HD12 LEU    65      -4.156 -13.283  18.898  1.00  0.00           H  
ATOM   1062 HD13 LEU    65      -3.864 -13.118  20.598  1.00  0.00           H  
ATOM   1063  CD2 LEU    65      -4.692 -15.703  20.174  1.00  0.00           C  
ATOM   1064 HD21 LEU    65      -4.574 -16.787  20.144  1.00  0.00           H  
ATOM   1065 HD22 LEU    65      -4.947 -15.459  21.205  1.00  0.00           H  
ATOM   1066 HD23 LEU    65      -5.434 -15.265  19.505  1.00  0.00           H  
ATOM   1067  C   LEU    65      -0.403 -15.646  18.875  1.00  0.00           C  
ATOM   1068  O   LEU    65      -0.080 -16.840  19.068  1.00  0.00           O  
ATOM   1069  N   PHE    66       0.111 -14.656  19.549  1.00  0.00           N  
ATOM   1070  H   PHE    66      -0.327 -13.747  19.524  1.00  0.00           H  
ATOM   1071  CA  PHE    66       1.128 -14.746  20.575  1.00  0.00           C  
ATOM   1072  HA  PHE    66       0.942 -15.591  21.238  1.00  0.00           H  
ATOM   1073  CB  PHE    66       2.503 -14.961  19.782  1.00  0.00           C  
ATOM   1074  HB2 PHE    66       2.395 -15.779  19.071  1.00  0.00           H  
ATOM   1075  HB3 PHE    66       2.827 -14.085  19.219  1.00  0.00           H  
ATOM   1076  CG  PHE    66       3.731 -15.299  20.714  1.00  0.00           C  
ATOM   1077  CD1 PHE    66       4.129 -16.645  20.901  1.00  0.00           C  
ATOM   1078  HD1 PHE    66       3.564 -17.429  20.418  1.00  0.00           H  
ATOM   1079  CE1 PHE    66       5.169 -16.865  21.866  1.00  0.00           C  
ATOM   1080  HE1 PHE    66       5.584 -17.859  21.941  1.00  0.00           H  
ATOM   1081  CZ  PHE    66       5.839 -15.759  22.344  1.00  0.00           C  
ATOM   1082  HZ  PHE    66       6.681 -15.847  23.014  1.00  0.00           H  
ATOM   1083  CE2 PHE    66       5.387 -14.422  22.196  1.00  0.00           C  
ATOM   1084  HE2 PHE    66       5.834 -13.602  22.738  1.00  0.00           H  
ATOM   1085  CD2 PHE    66       4.343 -14.248  21.370  1.00  0.00           C  
ATOM   1086  HD2 PHE    66       3.923 -13.262  21.235  1.00  0.00           H  
ATOM   1087  C   PHE    66       1.005 -13.492  21.465  1.00  0.00           C  
ATOM   1088  O   PHE    66       0.535 -12.485  20.985  1.00  0.00           O  
ATOM   1089  N   LEU    67       1.407 -13.529  22.747  1.00  0.00           N  
ATOM   1090  H   LEU    67       1.745 -14.396  23.140  1.00  0.00           H  
ATOM   1091  CA  LEU    67       1.293 -12.321  23.557  1.00  0.00           C  
ATOM   1092  HA  LEU    67       1.023 -11.435  22.983  1.00  0.00           H  
ATOM   1093  CB  LEU    67       0.280 -12.538  24.736  1.00  0.00           C  
ATOM   1094  HB2 LEU    67       0.587 -13.412  25.310  1.00  0.00           H  
ATOM   1095  HB3 LEU    67       0.294 -11.706  25.440  1.00  0.00           H  
ATOM   1096  CG  LEU    67      -1.231 -12.615  24.378  1.00  0.00           C  
ATOM   1097  HG  LEU    67      -1.354 -13.376  23.608  1.00  0.00           H  
ATOM   1098  CD1 LEU    67      -1.938 -13.032  25.649  1.00  0.00           C  
ATOM   1099 HD11 LEU    67      -1.412 -13.913  26.017  1.00  0.00           H  
ATOM   1100 HD12 LEU    67      -1.934 -12.230  26.387  1.00  0.00           H  
ATOM   1101 HD13 LEU    67      -2.926 -13.369  25.336  1.00  0.00           H  
ATOM   1102  CD2 LEU    67      -1.732 -11.289  23.884  1.00  0.00           C  
ATOM   1103 HD21 LEU    67      -1.112 -10.942  23.058  1.00  0.00           H  
ATOM   1104 HD22 LEU    67      -2.770 -11.426  23.580  1.00  0.00           H  
ATOM   1105 HD23 LEU    67      -1.670 -10.498  24.631  1.00  0.00           H  
ATOM   1106  C   LEU    67       2.624 -11.920  24.264  1.00  0.00           C  
ATOM   1107  O   LEU    67       3.303 -12.806  24.789  1.00  0.00           O  
ATOM   1108  N   PHE    68       2.859 -10.634  24.351  1.00  0.00           N  
ATOM   1109  H   PHE    68       2.162 -10.021  23.953  1.00  0.00           H  
ATOM   1110  CA  PHE    68       3.932 -10.160  25.267  1.00  0.00           C  
ATOM   1111  HA  PHE    68       4.663 -10.935  25.496  1.00  0.00           H  
ATOM   1112  CB  PHE    68       4.763  -9.151  24.506  1.00  0.00           C  
ATOM   1113  HB2 PHE    68       4.136  -8.396  24.032  1.00  0.00           H  
ATOM   1114  HB3 PHE    68       5.405  -8.579  25.177  1.00  0.00           H  
ATOM   1115  CG  PHE    68       5.634  -9.717  23.399  1.00  0.00           C  
ATOM   1116  CD1 PHE    68       5.604  -9.144  22.171  1.00  0.00           C  
ATOM   1117  HD1 PHE    68       4.976  -8.270  22.081  1.00  0.00           H  
ATOM   1118  CE1 PHE    68       6.258  -9.761  21.075  1.00  0.00           C  
ATOM   1119  HE1 PHE    68       6.102  -9.484  20.043  1.00  0.00           H  
ATOM   1120  CZ  PHE    68       7.234 -10.762  21.358  1.00  0.00           C  
ATOM   1121  HZ  PHE    68       7.734 -11.189  20.501  1.00  0.00           H  
ATOM   1122  CE2 PHE    68       7.476 -11.220  22.692  1.00  0.00           C  
ATOM   1123  HE2 PHE    68       8.215 -11.968  22.936  1.00  0.00           H  
ATOM   1124  CD2 PHE    68       6.576 -10.738  23.676  1.00  0.00           C  
ATOM   1125  HD2 PHE    68       6.570 -11.084  24.699  1.00  0.00           H  
ATOM   1126  C   PHE    68       3.350  -9.704  26.656  1.00  0.00           C  
ATOM   1127  O   PHE    68       2.158  -9.566  26.829  1.00  0.00           O  
ATOM   1128  N   SER    69       4.298  -9.405  27.599  1.00  0.00           N  
ATOM   1129  H   SER    69       5.237  -9.648  27.320  1.00  0.00           H  
ATOM   1130  CA  SER    69       3.989  -8.977  28.958  1.00  0.00           C  
ATOM   1131  HA  SER    69       2.900  -8.947  28.924  1.00  0.00           H  
ATOM   1132  CB  SER    69       4.467 -10.034  29.962  1.00  0.00           C  
ATOM   1133  HB2 SER    69       4.146 -11.059  29.779  1.00  0.00           H  
ATOM   1134  HB3 SER    69       5.556 -10.016  29.951  1.00  0.00           H  
ATOM   1135  OG  SER    69       4.132  -9.703  31.327  1.00  0.00           O  
ATOM   1136  HG  SER    69       3.194  -9.540  31.450  1.00  0.00           H  
ATOM   1137  C   SER    69       4.502  -7.572  29.318  1.00  0.00           C  
ATOM   1138  O   SER    69       5.701  -7.414  29.515  1.00  0.00           O  
ATOM   1139  N   GLU    70       3.619  -6.617  29.297  1.00  0.00           N  
ATOM   1140  H   GLU    70       2.682  -6.897  29.044  1.00  0.00           H  
ATOM   1141  CA  GLU    70       3.690  -5.214  29.733  1.00  0.00           C  
ATOM   1142  HA  GLU    70       4.472  -4.750  29.131  1.00  0.00           H  
ATOM   1143  CB  GLU    70       2.335  -4.516  29.624  1.00  0.00           C  
ATOM   1144  HB2 GLU    70       1.558  -4.987  30.226  1.00  0.00           H  
ATOM   1145  HB3 GLU    70       2.425  -3.591  30.195  1.00  0.00           H  
ATOM   1146  CG  GLU    70       1.984  -4.212  28.170  1.00  0.00           C  
ATOM   1147  HG2 GLU    70       1.489  -3.241  28.197  1.00  0.00           H  
ATOM   1148  HG3 GLU    70       2.868  -4.220  27.533  1.00  0.00           H  
ATOM   1149  CD  GLU    70       1.030  -5.266  27.616  1.00  0.00           C  
ATOM   1150  OE1 GLU    70       0.332  -5.053  26.634  1.00  0.00           O  
ATOM   1151  OE2 GLU    70       0.994  -6.403  28.129  1.00  0.00           O  
ATOM   1152  C   GLU    70       4.232  -5.208  31.178  1.00  0.00           C  
ATOM   1153  O   GLU    70       5.140  -4.470  31.553  1.00  0.00           O  
ATOM   1154  N   GLN    71       3.724  -6.143  31.929  1.00  0.00           N  
ATOM   1155  H   GLN    71       3.055  -6.797  31.547  1.00  0.00           H  
ATOM   1156  CA  GLN    71       4.040  -6.416  33.347  1.00  0.00           C  
ATOM   1157  HA  GLN    71       3.721  -5.526  33.889  1.00  0.00           H  
ATOM   1158  CB  GLN    71       3.181  -7.590  33.893  1.00  0.00           C  
ATOM   1159  HB2 GLN    71       3.551  -8.468  33.363  1.00  0.00           H  
ATOM   1160  HB3 GLN    71       3.369  -7.526  34.964  1.00  0.00           H  
ATOM   1161  CG  GLN    71       1.656  -7.442  33.663  1.00  0.00           C  
ATOM   1162  HG2 GLN    71       1.297  -8.167  34.393  1.00  0.00           H  
ATOM   1163  HG3 GLN    71       1.280  -6.469  33.979  1.00  0.00           H  
ATOM   1164  CD  GLN    71       1.051  -7.677  32.296  1.00  0.00           C  
ATOM   1165  OE1 GLN    71       1.640  -8.429  31.517  1.00  0.00           O  
ATOM   1166  NE2 GLN    71       0.003  -7.115  31.825  1.00  0.00           N  
ATOM   1167 HE21 GLN    71      -0.474  -7.351  30.967  1.00  0.00           H  
ATOM   1168 HE22 GLN    71      -0.418  -6.579  32.571  1.00  0.00           H  
ATOM   1169  C   GLN    71       5.526  -6.660  33.618  1.00  0.00           C  
ATOM   1170  O   GLN    71       6.119  -5.915  34.296  1.00  0.00           O  
ATOM   1171  N   GLU    72       6.129  -7.703  33.013  1.00  0.00           N  
ATOM   1172  H   GLU    72       5.589  -8.411  32.537  1.00  0.00           H  
ATOM   1173  CA  GLU    72       7.546  -7.956  33.186  1.00  0.00           C  
ATOM   1174  HA  GLU    72       7.718  -8.045  34.259  1.00  0.00           H  
ATOM   1175  CB  GLU    72       7.871  -9.283  32.423  1.00  0.00           C  
ATOM   1176  HB2 GLU    72       7.103  -9.993  32.731  1.00  0.00           H  
ATOM   1177  HB3 GLU    72       7.790  -9.192  31.340  1.00  0.00           H  
ATOM   1178  CG  GLU    72       9.277  -9.902  32.766  1.00  0.00           C  
ATOM   1179  HG2 GLU    72       9.485  -9.779  33.829  1.00  0.00           H  
ATOM   1180  HG3 GLU    72       9.257 -10.942  32.441  1.00  0.00           H  
ATOM   1181  CD  GLU    72      10.435  -9.215  32.145  1.00  0.00           C  
ATOM   1182  OE1 GLU    72      10.209  -8.583  31.049  1.00  0.00           O  
ATOM   1183  OE2 GLU    72      11.606  -9.325  32.519  1.00  0.00           O  
ATOM   1184  C   GLU    72       8.478  -6.766  32.758  1.00  0.00           C  
ATOM   1185  O   GLU    72       9.487  -6.559  33.465  1.00  0.00           O  
ATOM   1186  N   LEU    73       8.034  -5.879  31.922  1.00  0.00           N  
ATOM   1187  H   LEU    73       7.041  -5.938  31.748  1.00  0.00           H  
ATOM   1188  CA  LEU    73       8.695  -4.668  31.448  1.00  0.00           C  
ATOM   1189  HA  LEU    73       9.748  -4.913  31.313  1.00  0.00           H  
ATOM   1190  CB  LEU    73       8.021  -4.264  30.115  1.00  0.00           C  
ATOM   1191  HB2 LEU    73       8.021  -5.157  29.489  1.00  0.00           H  
ATOM   1192  HB3 LEU    73       6.974  -3.979  30.215  1.00  0.00           H  
ATOM   1193  CG  LEU    73       8.622  -3.016  29.362  1.00  0.00           C  
ATOM   1194  HG  LEU    73       8.534  -2.127  29.986  1.00  0.00           H  
ATOM   1195  CD1 LEU    73      10.079  -3.129  29.182  1.00  0.00           C  
ATOM   1196 HD11 LEU    73      10.567  -3.296  30.142  1.00  0.00           H  
ATOM   1197 HD12 LEU    73      10.376  -3.933  28.509  1.00  0.00           H  
ATOM   1198 HD13 LEU    73      10.474  -2.164  28.866  1.00  0.00           H  
ATOM   1199  CD2 LEU    73       7.901  -2.762  28.070  1.00  0.00           C  
ATOM   1200 HD21 LEU    73       7.008  -2.253  28.430  1.00  0.00           H  
ATOM   1201 HD22 LEU    73       8.439  -2.044  27.451  1.00  0.00           H  
ATOM   1202 HD23 LEU    73       7.711  -3.706  27.558  1.00  0.00           H  
ATOM   1203  C   LEU    73       8.555  -3.491  32.462  1.00  0.00           C  
ATOM   1204  O   LEU    73       9.457  -2.877  33.003  1.00  0.00           O  
ATOM   1205  N   VAL    74       7.303  -3.227  32.878  1.00  0.00           N  
ATOM   1206  H   VAL    74       6.579  -3.802  32.472  1.00  0.00           H  
ATOM   1207  CA  VAL    74       7.003  -2.190  33.869  1.00  0.00           C  
ATOM   1208  HA  VAL    74       7.403  -1.247  33.496  1.00  0.00           H  
ATOM   1209  CB  VAL    74       5.482  -2.130  34.155  1.00  0.00           C  
ATOM   1210  HB  VAL    74       5.127  -3.148  34.313  1.00  0.00           H  
ATOM   1211  CG1 VAL    74       5.064  -1.453  35.474  1.00  0.00           C  
ATOM   1212 HG11 VAL    74       5.446  -2.008  36.332  1.00  0.00           H  
ATOM   1213 HG12 VAL    74       5.406  -0.419  35.501  1.00  0.00           H  
ATOM   1214 HG13 VAL    74       3.977  -1.446  35.396  1.00  0.00           H  
ATOM   1215  CG2 VAL    74       4.586  -1.591  33.064  1.00  0.00           C  
ATOM   1216 HG21 VAL    74       3.506  -1.638  33.197  1.00  0.00           H  
ATOM   1217 HG22 VAL    74       4.914  -0.559  32.937  1.00  0.00           H  
ATOM   1218 HG23 VAL    74       4.807  -2.070  32.110  1.00  0.00           H  
ATOM   1219  C   VAL    74       7.754  -2.467  35.219  1.00  0.00           C  
ATOM   1220  O   VAL    74       8.075  -1.514  35.959  1.00  0.00           O  
ATOM   1221  N   ASH    75       8.014  -3.789  35.595  1.00  0.00           N  
ATOM   1222  H   ASH    75       7.614  -4.536  35.046  1.00  0.00           H  
ATOM   1223  CA  ASH    75       8.861  -4.102  36.748  1.00  0.00           C  
ATOM   1224  HA  ASH    75       8.445  -3.493  37.551  1.00  0.00           H  
ATOM   1225  CB  ASH    75       8.775  -5.611  37.081  1.00  0.00           C  
ATOM   1226  HB2 ASH    75       9.186  -6.295  36.339  1.00  0.00           H  
ATOM   1227  HB3 ASH    75       9.333  -5.954  37.952  1.00  0.00           H  
ATOM   1228  CG  ASH    75       7.380  -6.142  37.345  1.00  0.00           C  
ATOM   1229  OD1 ASH    75       6.418  -5.412  37.484  1.00  0.00           O  
ATOM   1230  OD2 ASH    75       7.163  -7.467  37.223  1.00  0.00           O  
ATOM   1231  HD2 ASH    75       7.942  -8.027  37.199  1.00  0.00           H  
ATOM   1232  C   ASH    75      10.321  -3.632  36.563  1.00  0.00           C  
ATOM   1233  O   ASH    75      10.943  -3.272  37.573  1.00  0.00           O  
ATOM   1234  N   CYX    76      11.039  -3.750  35.402  1.00  0.00           N  
ATOM   1235  H   CYX    76      10.555  -4.188  34.631  1.00  0.00           H  
ATOM   1236  CA  CYX    76      12.440  -3.272  35.335  1.00  0.00           C  
ATOM   1237  HA  CYX    76      12.759  -3.042  36.351  1.00  0.00           H  
ATOM   1238  CB  CYX    76      13.346  -4.388  34.862  1.00  0.00           C  
ATOM   1239  HB2 CYX    76      12.946  -4.771  33.922  1.00  0.00           H  
ATOM   1240  HB3 CYX    76      14.334  -3.984  34.642  1.00  0.00           H  
ATOM   1241  SG  CYX    76      13.558  -5.801  35.968  1.00  0.00           S  
ATOM   1242  C   CYX    76      12.702  -2.004  34.551  1.00  0.00           C  
ATOM   1243  O   CYX    76      13.817  -1.669  34.287  1.00  0.00           O  
ATOM   1244  N   SER    77      11.634  -1.318  34.074  1.00  0.00           N  
ATOM   1245  H   SER    77      10.724  -1.672  34.334  1.00  0.00           H  
ATOM   1246  CA  SER    77      11.696  -0.029  33.382  1.00  0.00           C  
ATOM   1247  HA  SER    77      12.129  -0.085  32.383  1.00  0.00           H  
ATOM   1248  CB  SER    77      10.304   0.579  33.280  1.00  0.00           C  
ATOM   1249  HB2 SER    77       9.724  -0.065  32.619  1.00  0.00           H  
ATOM   1250  HB3 SER    77       9.868   0.746  34.266  1.00  0.00           H  
ATOM   1251  OG  SER    77      10.356   1.806  32.636  1.00  0.00           O  
ATOM   1252  HG  SER    77      10.799   1.766  31.785  1.00  0.00           H  
ATOM   1253  C   SER    77      12.649   1.013  34.108  1.00  0.00           C  
ATOM   1254  O   SER    77      12.792   0.945  35.322  1.00  0.00           O  
ATOM   1255  N   VAL    78      13.319   1.879  33.369  1.00  0.00           N  
ATOM   1256  H   VAL    78      13.294   1.722  32.372  1.00  0.00           H  
ATOM   1257  CA  VAL    78      14.229   2.946  33.859  1.00  0.00           C  
ATOM   1258  HA  VAL    78      13.810   3.101  34.853  1.00  0.00           H  
ATOM   1259  CB  VAL    78      15.679   2.455  33.949  1.00  0.00           C  
ATOM   1260  HB  VAL    78      15.689   1.460  34.393  1.00  0.00           H  
ATOM   1261  CG1 VAL    78      16.410   2.364  32.580  1.00  0.00           C  
ATOM   1262 HG11 VAL    78      17.418   2.014  32.802  1.00  0.00           H  
ATOM   1263 HG12 VAL    78      15.854   1.645  31.978  1.00  0.00           H  
ATOM   1264 HG13 VAL    78      16.402   3.355  32.128  1.00  0.00           H  
ATOM   1265  CG2 VAL    78      16.552   3.345  34.831  1.00  0.00           C  
ATOM   1266 HG21 VAL    78      16.808   4.288  34.349  1.00  0.00           H  
ATOM   1267 HG22 VAL    78      15.965   3.724  35.668  1.00  0.00           H  
ATOM   1268 HG23 VAL    78      17.438   2.861  35.243  1.00  0.00           H  
ATOM   1269  C   VAL    78      14.018   4.296  33.183  1.00  0.00           C  
ATOM   1270  O   VAL    78      14.397   5.344  33.706  1.00  0.00           O  
ATOM   1271  N   LYS    79      13.455   4.242  31.920  1.00  0.00           N  
ATOM   1272  H   LYS    79      13.139   3.332  31.615  1.00  0.00           H  
ATOM   1273  CA  LYS    79      13.194   5.387  31.024  1.00  0.00           C  
ATOM   1274  HA  LYS    79      13.786   6.183  31.475  1.00  0.00           H  
ATOM   1275  CB  LYS    79      13.526   5.175  29.557  1.00  0.00           C  
ATOM   1276  HB2 LYS    79      12.754   4.562  29.093  1.00  0.00           H  
ATOM   1277  HB3 LYS    79      13.579   6.149  29.072  1.00  0.00           H  
ATOM   1278  CG  LYS    79      14.866   4.452  29.403  1.00  0.00           C  
ATOM   1279  HG2 LYS    79      15.703   5.007  29.827  1.00  0.00           H  
ATOM   1280  HG3 LYS    79      14.758   3.452  29.825  1.00  0.00           H  
ATOM   1281  CD  LYS    79      14.981   4.323  27.885  1.00  0.00           C  
ATOM   1282  HD2 LYS    79      14.195   3.674  27.497  1.00  0.00           H  
ATOM   1283  HD3 LYS    79      15.201   5.278  27.409  1.00  0.00           H  
ATOM   1284  CE  LYS    79      16.147   3.450  27.491  1.00  0.00           C  
ATOM   1285  HE2 LYS    79      16.190   2.510  28.042  1.00  0.00           H  
ATOM   1286  HE3 LYS    79      15.992   3.169  26.450  1.00  0.00           H  
ATOM   1287  NZ  LYS    79      17.442   4.116  27.544  1.00  0.00           N  
ATOM   1288  HZ1 LYS    79      17.745   4.302  28.490  1.00  0.00           H  
ATOM   1289  HZ2 LYS    79      18.169   3.518  27.179  1.00  0.00           H  
ATOM   1290  HZ3 LYS    79      17.474   4.975  27.015  1.00  0.00           H  
ATOM   1291  C   LYS    79      11.761   5.846  31.104  1.00  0.00           C  
ATOM   1292  O   LYS    79      11.422   6.902  30.554  1.00  0.00           O  
ATOM   1293  N   ASN    80      10.917   5.155  31.872  1.00  0.00           N  
ATOM   1294  H   ASN    80      11.229   4.242  32.169  1.00  0.00           H  
ATOM   1295  CA  ASN    80       9.622   5.679  32.276  1.00  0.00           C  
ATOM   1296  HA  ASN    80       9.522   6.688  31.876  1.00  0.00           H  
ATOM   1297  CB  ASN    80       8.622   4.831  31.501  1.00  0.00           C  
ATOM   1298  HB2 ASN    80       8.595   3.781  31.791  1.00  0.00           H  
ATOM   1299  HB3 ASN    80       7.621   5.170  31.768  1.00  0.00           H  
ATOM   1300  CG  ASN    80       8.704   4.918  29.981  1.00  0.00           C  
ATOM   1301  OD1 ASN    80       8.028   5.799  29.437  1.00  0.00           O  
ATOM   1302  ND2 ASN    80       9.360   4.127  29.176  1.00  0.00           N  
ATOM   1303 HD21 ASN    80       9.208   4.176  28.179  1.00  0.00           H  
ATOM   1304 HD22 ASN    80       9.876   3.374  29.609  1.00  0.00           H  
ATOM   1305  C   ASN    80       9.302   5.588  33.867  1.00  0.00           C  
ATOM   1306  O   ASN    80      10.019   5.013  34.612  1.00  0.00           O  
ATOM   1307  N   ASN    81       8.313   6.347  34.286  1.00  0.00           N  
ATOM   1308  H   ASN    81       7.717   6.828  33.628  1.00  0.00           H  
ATOM   1309  CA  ASN    81       7.966   6.563  35.689  1.00  0.00           C  
ATOM   1310  HA  ASN    81       8.795   6.236  36.317  1.00  0.00           H  
ATOM   1311  CB  ASN    81       7.725   8.048  35.993  1.00  0.00           C  
ATOM   1312  HB2 ASN    81       8.444   8.795  35.656  1.00  0.00           H  
ATOM   1313  HB3 ASN    81       6.774   8.417  35.608  1.00  0.00           H  
ATOM   1314  CG  ASN    81       7.736   8.281  37.483  1.00  0.00           C  
ATOM   1315  OD1 ASN    81       8.285   7.549  38.232  1.00  0.00           O  
ATOM   1316  ND2 ASN    81       7.303   9.421  37.949  1.00  0.00           N  
ATOM   1317 HD21 ASN    81       7.484   9.606  38.926  1.00  0.00           H  
ATOM   1318 HD22 ASN    81       7.173  10.198  37.317  1.00  0.00           H  
ATOM   1319  C   ASN    81       6.753   5.715  36.080  1.00  0.00           C  
ATOM   1320  O   ASN    81       5.803   6.150  36.785  1.00  0.00           O  
ATOM   1321  N   GLY    82       6.660   4.533  35.498  1.00  0.00           N  
ATOM   1322  H   GLY    82       7.439   4.270  34.911  1.00  0.00           H  
ATOM   1323  CA  GLY    82       5.635   3.554  35.925  1.00  0.00           C  
ATOM   1324  HA2 GLY    82       5.869   2.555  35.557  1.00  0.00           H  
ATOM   1325  HA3 GLY    82       5.794   3.423  36.995  1.00  0.00           H  
ATOM   1326  C   GLY    82       4.141   3.904  35.709  1.00  0.00           C  
ATOM   1327  O   GLY    82       3.757   4.093  34.527  1.00  0.00           O  
ATOM   1328  N   CYX    83       3.318   3.849  36.780  1.00  0.00           N  
ATOM   1329  H   CYX    83       3.661   3.547  37.680  1.00  0.00           H  
ATOM   1330  CA  CYX    83       1.943   4.136  36.770  1.00  0.00           C  
ATOM   1331  HA  CYX    83       1.520   3.805  35.822  1.00  0.00           H  
ATOM   1332  CB  CYX    83       1.196   3.410  37.954  1.00  0.00           C  
ATOM   1333  HB2 CYX    83       1.437   3.839  38.926  1.00  0.00           H  
ATOM   1334  HB3 CYX    83       0.175   3.742  37.762  1.00  0.00           H  
ATOM   1335  SG  CYX    83       1.248   1.644  38.093  1.00  0.00           S  
ATOM   1336  C   CYX    83       1.772   5.657  36.900  1.00  0.00           C  
ATOM   1337  O   CYX    83       0.644   6.110  36.665  1.00  0.00           O  
ATOM   1338  N   TYR    84       2.821   6.415  37.152  1.00  0.00           N  
ATOM   1339  H   TYR    84       3.711   5.939  37.204  1.00  0.00           H  
ATOM   1340  CA  TYR    84       2.777   7.857  37.325  1.00  0.00           C  
ATOM   1341  HA  TYR    84       1.726   8.128  37.428  1.00  0.00           H  
ATOM   1342  CB  TYR    84       3.516   8.172  38.681  1.00  0.00           C  
ATOM   1343  HB2 TYR    84       4.581   8.080  38.468  1.00  0.00           H  
ATOM   1344  HB3 TYR    84       3.371   9.229  38.900  1.00  0.00           H  
ATOM   1345  CG  TYR    84       3.083   7.215  39.765  1.00  0.00           C  
ATOM   1346  CD1 TYR    84       4.041   6.462  40.491  1.00  0.00           C  
ATOM   1347  HD1 TYR    84       5.103   6.624  40.382  1.00  0.00           H  
ATOM   1348  CE1 TYR    84       3.747   5.507  41.441  1.00  0.00           C  
ATOM   1349  HE1 TYR    84       4.456   4.761  41.769  1.00  0.00           H  
ATOM   1350  CZ  TYR    84       2.365   5.225  41.645  1.00  0.00           C  
ATOM   1351  OH  TYR    84       2.080   4.100  42.387  1.00  0.00           O  
ATOM   1352  HH  TYR    84       2.778   3.456  42.247  1.00  0.00           H  
ATOM   1353  CE2 TYR    84       1.340   5.925  40.964  1.00  0.00           C  
ATOM   1354  HE2 TYR    84       0.290   5.801  41.185  1.00  0.00           H  
ATOM   1355  CD2 TYR    84       1.757   6.978  40.103  1.00  0.00           C  
ATOM   1356  HD2 TYR    84       0.985   7.479  39.538  1.00  0.00           H  
ATOM   1357  C   TYR    84       3.299   8.614  36.119  1.00  0.00           C  
ATOM   1358  O   TYR    84       2.969   9.780  36.029  1.00  0.00           O  
ATOM   1359  N   GLY    85       4.076   8.066  35.207  1.00  0.00           N  
ATOM   1360  H   GLY    85       4.179   7.062  35.241  1.00  0.00           H  
ATOM   1361  CA  GLY    85       4.450   8.729  33.984  1.00  0.00           C  
ATOM   1362  HA2 GLY    85       3.467   8.843  33.526  1.00  0.00           H  
ATOM   1363  HA3 GLY    85       4.869   9.700  34.248  1.00  0.00           H  
ATOM   1364  C   GLY    85       5.262   7.883  32.959  1.00  0.00           C  
ATOM   1365  O   GLY    85       5.828   6.831  33.233  1.00  0.00           O  
ATOM   1366  N   GLY    86       5.291   8.382  31.682  1.00  0.00           N  
ATOM   1367  H   GLY    86       4.687   9.093  31.296  1.00  0.00           H  
ATOM   1368  CA  GLY    86       5.988   7.789  30.590  1.00  0.00           C  
ATOM   1369  HA2 GLY    86       7.049   7.962  30.772  1.00  0.00           H  
ATOM   1370  HA3 GLY    86       5.735   6.736  30.713  1.00  0.00           H  
ATOM   1371  C   GLY    86       5.690   8.246  29.163  1.00  0.00           C  
ATOM   1372  O   GLY    86       4.858   9.069  28.970  1.00  0.00           O  
ATOM   1373  N   TYR    87       6.367   7.703  28.153  1.00  0.00           N  
ATOM   1374  H   TYR    87       6.955   6.905  28.346  1.00  0.00           H  
ATOM   1375  CA  TYR    87       6.368   8.124  26.743  1.00  0.00           C  
ATOM   1376  HA  TYR    87       5.434   8.602  26.450  1.00  0.00           H  
ATOM   1377  CB  TYR    87       7.593   9.095  26.537  1.00  0.00           C  
ATOM   1378  HB2 TYR    87       8.474   8.616  26.963  1.00  0.00           H  
ATOM   1379  HB3 TYR    87       7.909   9.311  25.516  1.00  0.00           H  
ATOM   1380  CG  TYR    87       7.409  10.369  27.233  1.00  0.00           C  
ATOM   1381  CD1 TYR    87       6.861  11.356  26.473  1.00  0.00           C  
ATOM   1382  HD1 TYR    87       6.481  11.156  25.482  1.00  0.00           H  
ATOM   1383  CE1 TYR    87       6.720  12.665  26.920  1.00  0.00           C  
ATOM   1384  HE1 TYR    87       6.344  13.397  26.220  1.00  0.00           H  
ATOM   1385  CZ  TYR    87       7.287  13.048  28.178  1.00  0.00           C  
ATOM   1386  OH  TYR    87       7.306  14.348  28.555  1.00  0.00           O  
ATOM   1387  HH  TYR    87       7.392  14.480  29.502  1.00  0.00           H  
ATOM   1388  CE2 TYR    87       7.884  12.020  28.979  1.00  0.00           C  
ATOM   1389  HE2 TYR    87       8.228  12.253  29.976  1.00  0.00           H  
ATOM   1390  CD2 TYR    87       8.020  10.705  28.559  1.00  0.00           C  
ATOM   1391  HD2 TYR    87       8.603  10.042  29.181  1.00  0.00           H  
ATOM   1392  C   TYR    87       6.580   6.890  25.890  1.00  0.00           C  
ATOM   1393  O   TYR    87       7.295   5.924  26.290  1.00  0.00           O  
ATOM   1394  N   ILE    88       5.960   6.794  24.734  1.00  0.00           N  
ATOM   1395  H   ILE    88       5.463   7.571  24.323  1.00  0.00           H  
ATOM   1396  CA  ILE    88       6.023   5.619  23.839  1.00  0.00           C  
ATOM   1397  HA  ILE    88       5.713   4.733  24.392  1.00  0.00           H  
ATOM   1398  CB  ILE    88       4.938   5.795  22.736  1.00  0.00           C  
ATOM   1399  HB  ILE    88       5.302   6.711  22.270  1.00  0.00           H  
ATOM   1400  CG2 ILE    88       5.031   4.617  21.680  1.00  0.00           C  
ATOM   1401 HG21 ILE    88       4.977   3.673  22.222  1.00  0.00           H  
ATOM   1402 HG22 ILE    88       4.373   4.891  20.855  1.00  0.00           H  
ATOM   1403 HG23 ILE    88       5.991   4.701  21.170  1.00  0.00           H  
ATOM   1404  CG1 ILE    88       3.514   5.902  23.232  1.00  0.00           C  
ATOM   1405 HG12 ILE    88       3.192   4.924  23.588  1.00  0.00           H  
ATOM   1406 HG13 ILE    88       3.353   6.571  24.077  1.00  0.00           H  
ATOM   1407  CD1 ILE    88       2.493   6.373  22.224  1.00  0.00           C  
ATOM   1408 HD11 ILE    88       1.504   6.356  22.683  1.00  0.00           H  
ATOM   1409 HD12 ILE    88       2.628   7.391  21.860  1.00  0.00           H  
ATOM   1410 HD13 ILE    88       2.399   5.779  21.315  1.00  0.00           H  
ATOM   1411  C   ILE    88       7.470   5.378  23.284  1.00  0.00           C  
ATOM   1412  O   ILE    88       7.892   4.207  23.225  1.00  0.00           O  
ATOM   1413  N   THR    89       8.249   6.399  23.047  1.00  0.00           N  
ATOM   1414  H   THR    89       7.939   7.291  23.407  1.00  0.00           H  
ATOM   1415  CA  THR    89       9.630   6.282  22.550  1.00  0.00           C  
ATOM   1416  HA  THR    89       9.595   5.437  21.862  1.00  0.00           H  
ATOM   1417  CB  THR    89      10.128   7.522  21.839  1.00  0.00           C  
ATOM   1418  HB  THR    89      11.117   7.298  21.441  1.00  0.00           H  
ATOM   1419  CG2 THR    89       9.231   8.091  20.696  1.00  0.00           C  
ATOM   1420 HG21 THR    89       9.241   7.454  19.812  1.00  0.00           H  
ATOM   1421 HG22 THR    89       8.192   8.180  21.013  1.00  0.00           H  
ATOM   1422 HG23 THR    89       9.584   9.066  20.361  1.00  0.00           H  
ATOM   1423  OG1 THR    89      10.333   8.618  22.770  1.00  0.00           O  
ATOM   1424  HG1 THR    89      11.100   8.514  23.338  1.00  0.00           H  
ATOM   1425  C   THR    89      10.564   5.849  23.645  1.00  0.00           C  
ATOM   1426  O   THR    89      11.222   4.780  23.414  1.00  0.00           O  
ATOM   1427  N   ASN    90      10.606   6.410  24.819  1.00  0.00           N  
ATOM   1428  H   ASN    90      10.020   7.231  24.866  1.00  0.00           H  
ATOM   1429  CA  ASN    90      11.203   5.831  26.027  1.00  0.00           C  
ATOM   1430  HA  ASN    90      12.259   5.786  25.760  1.00  0.00           H  
ATOM   1431  CB  ASN    90      10.998   6.719  27.224  1.00  0.00           C  
ATOM   1432  HB2 ASN    90       9.936   6.857  27.429  1.00  0.00           H  
ATOM   1433  HB3 ASN    90      11.271   6.189  28.136  1.00  0.00           H  
ATOM   1434  CG  ASN    90      11.646   8.136  27.210  1.00  0.00           C  
ATOM   1435  OD1 ASN    90      11.584   8.889  26.252  1.00  0.00           O  
ATOM   1436  ND2 ASN    90      12.134   8.541  28.320  1.00  0.00           N  
ATOM   1437 HD21 ASN    90      12.586   9.444  28.302  1.00  0.00           H  
ATOM   1438 HD22 ASN    90      11.985   8.016  29.169  1.00  0.00           H  
ATOM   1439  C   ASN    90      10.672   4.392  26.343  1.00  0.00           C  
ATOM   1440  O   ASN    90      11.495   3.597  26.833  1.00  0.00           O  
ATOM   1441  N   ALA    91       9.390   4.096  26.012  1.00  0.00           N  
ATOM   1442  H   ALA    91       8.666   4.692  25.636  1.00  0.00           H  
ATOM   1443  CA  ALA    91       8.944   2.681  26.068  1.00  0.00           C  
ATOM   1444  HA  ALA    91       9.274   2.375  27.061  1.00  0.00           H  
ATOM   1445  CB  ALA    91       7.437   2.683  25.956  1.00  0.00           C  
ATOM   1446  HB1 ALA    91       7.187   2.756  24.898  1.00  0.00           H  
ATOM   1447  HB2 ALA    91       7.226   1.651  26.238  1.00  0.00           H  
ATOM   1448  HB3 ALA    91       6.934   3.449  26.547  1.00  0.00           H  
ATOM   1449  C   ALA    91       9.644   1.740  25.152  1.00  0.00           C  
ATOM   1450  O   ALA    91       9.843   0.634  25.597  1.00  0.00           O  
ATOM   1451  N   PHE    92       9.845   2.131  23.902  1.00  0.00           N  
ATOM   1452  H   PHE    92       9.635   3.104  23.732  1.00  0.00           H  
ATOM   1453  CA  PHE    92      10.465   1.359  22.873  1.00  0.00           C  
ATOM   1454  HA  PHE    92      10.069   0.350  22.984  1.00  0.00           H  
ATOM   1455  CB  PHE    92      10.256   1.874  21.427  1.00  0.00           C  
ATOM   1456  HB2 PHE    92      10.353   2.953  21.543  1.00  0.00           H  
ATOM   1457  HB3 PHE    92      11.071   1.510  20.802  1.00  0.00           H  
ATOM   1458  CG  PHE    92       8.918   1.614  20.799  1.00  0.00           C  
ATOM   1459  CD1 PHE    92       8.386   0.313  20.722  1.00  0.00           C  
ATOM   1460  HD1 PHE    92       9.016  -0.485  21.086  1.00  0.00           H  
ATOM   1461  CE1 PHE    92       7.137   0.155  20.083  1.00  0.00           C  
ATOM   1462  HE1 PHE    92       6.812  -0.869  19.978  1.00  0.00           H  
ATOM   1463  CZ  PHE    92       6.424   1.167  19.479  1.00  0.00           C  
ATOM   1464  HZ  PHE    92       5.608   0.861  18.841  1.00  0.00           H  
ATOM   1465  CE2 PHE    92       6.912   2.460  19.538  1.00  0.00           C  
ATOM   1466  HE2 PHE    92       6.347   3.248  19.061  1.00  0.00           H  
ATOM   1467  CD2 PHE    92       8.202   2.669  20.203  1.00  0.00           C  
ATOM   1468  HD2 PHE    92       8.635   3.649  20.062  1.00  0.00           H  
ATOM   1469  C   PHE    92      11.988   1.268  23.095  1.00  0.00           C  
ATOM   1470  O   PHE    92      12.608   0.202  23.011  1.00  0.00           O  
ATOM   1471  N   ASP    93      12.611   2.254  23.649  1.00  0.00           N  
ATOM   1472  H   ASP    93      11.938   2.993  23.794  1.00  0.00           H  
ATOM   1473  CA  ASP    93      13.947   2.374  24.161  1.00  0.00           C  
ATOM   1474  HA  ASP    93      14.641   1.860  23.496  1.00  0.00           H  
ATOM   1475  CB  ASP    93      14.290   3.821  24.452  1.00  0.00           C  
ATOM   1476  HB2 ASP    93      13.589   4.241  25.173  1.00  0.00           H  
ATOM   1477  HB3 ASP    93      15.283   3.795  24.900  1.00  0.00           H  
ATOM   1478  CG  ASP    93      14.348   4.814  23.274  1.00  0.00           C  
ATOM   1479  OD1 ASP    93      14.394   4.406  22.071  1.00  0.00           O  
ATOM   1480  OD2 ASP    93      14.435   6.020  23.571  1.00  0.00           O  
ATOM   1481  C   ASP    93      14.053   1.485  25.400  1.00  0.00           C  
ATOM   1482  O   ASP    93      15.163   0.883  25.577  1.00  0.00           O  
ATOM   1483  N   ASP    94      13.065   1.288  26.294  1.00  0.00           N  
ATOM   1484  H   ASP    94      12.263   1.900  26.255  1.00  0.00           H  
ATOM   1485  CA  ASP    94      13.185   0.508  27.507  1.00  0.00           C  
ATOM   1486  HA  ASP    94      14.122   0.801  27.982  1.00  0.00           H  
ATOM   1487  CB  ASP    94      11.942   0.732  28.460  1.00  0.00           C  
ATOM   1488  HB2 ASP    94      11.193   1.288  27.897  1.00  0.00           H  
ATOM   1489  HB3 ASP    94      11.761  -0.288  28.800  1.00  0.00           H  
ATOM   1490  CG  ASP    94      12.244   1.489  29.740  1.00  0.00           C  
ATOM   1491  OD1 ASP    94      11.334   2.131  30.345  1.00  0.00           O  
ATOM   1492  OD2 ASP    94      13.408   1.331  30.290  1.00  0.00           O  
ATOM   1493  C   ASP    94      13.332  -0.941  27.162  1.00  0.00           C  
ATOM   1494  O   ASP    94      14.271  -1.628  27.549  1.00  0.00           O  
ATOM   1495  N   MET    95      12.437  -1.525  26.394  1.00  0.00           N  
ATOM   1496  H   MET    95      11.688  -0.906  26.120  1.00  0.00           H  
ATOM   1497  CA  MET    95      12.515  -2.936  25.860  1.00  0.00           C  
ATOM   1498  HA  MET    95      12.590  -3.554  26.754  1.00  0.00           H  
ATOM   1499  CB  MET    95      11.274  -3.389  25.126  1.00  0.00           C  
ATOM   1500  HB2 MET    95      11.233  -4.434  24.817  1.00  0.00           H  
ATOM   1501  HB3 MET    95      10.408  -3.360  25.787  1.00  0.00           H  
ATOM   1502  CG  MET    95      10.845  -2.534  23.849  1.00  0.00           C  
ATOM   1503  HG2 MET    95      10.743  -1.500  24.177  1.00  0.00           H  
ATOM   1504  HG3 MET    95      11.586  -2.627  23.055  1.00  0.00           H  
ATOM   1505  SD  MET    95       9.263  -2.947  23.140  1.00  0.00           S  
ATOM   1506  CE  MET    95       8.163  -1.737  24.027  1.00  0.00           C  
ATOM   1507  HE1 MET    95       8.274  -0.730  23.626  1.00  0.00           H  
ATOM   1508  HE2 MET    95       7.143  -2.076  23.844  1.00  0.00           H  
ATOM   1509  HE3 MET    95       8.300  -1.733  25.108  1.00  0.00           H  
ATOM   1510  C   MET    95      13.810  -3.164  25.089  1.00  0.00           C  
ATOM   1511  O   MET    95      14.319  -4.327  25.081  1.00  0.00           O  
ATOM   1512  N   ILE    96      14.348  -2.119  24.455  1.00  0.00           N  
ATOM   1513  H   ILE    96      13.817  -1.265  24.547  1.00  0.00           H  
ATOM   1514  CA  ILE    96      15.538  -2.220  23.674  1.00  0.00           C  
ATOM   1515  HA  ILE    96      15.437  -3.129  23.082  1.00  0.00           H  
ATOM   1516  CB  ILE    96      15.753  -1.195  22.504  1.00  0.00           C  
ATOM   1517  HB  ILE    96      15.322  -0.266  22.876  1.00  0.00           H  
ATOM   1518  CG2 ILE    96      17.256  -1.014  22.122  1.00  0.00           C  
ATOM   1519 HG21 ILE    96      17.349  -0.118  21.509  1.00  0.00           H  
ATOM   1520 HG22 ILE    96      17.849  -0.793  23.010  1.00  0.00           H  
ATOM   1521 HG23 ILE    96      17.723  -1.879  21.651  1.00  0.00           H  
ATOM   1522  CG1 ILE    96      14.939  -1.606  21.233  1.00  0.00           C  
ATOM   1523 HG12 ILE    96      15.456  -2.380  20.665  1.00  0.00           H  
ATOM   1524 HG13 ILE    96      13.912  -1.928  21.402  1.00  0.00           H  
ATOM   1525  CD1 ILE    96      14.731  -0.463  20.283  1.00  0.00           C  
ATOM   1526 HD11 ILE    96      15.658  -0.270  19.744  1.00  0.00           H  
ATOM   1527 HD12 ILE    96      13.984  -0.612  19.504  1.00  0.00           H  
ATOM   1528 HD13 ILE    96      14.342   0.459  20.717  1.00  0.00           H  
ATOM   1529  C   ILE    96      16.714  -2.504  24.627  1.00  0.00           C  
ATOM   1530  O   ILE    96      17.392  -3.510  24.603  1.00  0.00           O  
ATOM   1531  N   ASP    97      16.756  -1.661  25.694  1.00  0.00           N  
ATOM   1532  H   ASP    97      16.132  -0.868  25.718  1.00  0.00           H  
ATOM   1533  CA  ASP    97      17.862  -1.821  26.615  1.00  0.00           C  
ATOM   1534  HA  ASP    97      18.753  -1.953  26.002  1.00  0.00           H  
ATOM   1535  CB  ASP    97      18.113  -0.572  27.440  1.00  0.00           C  
ATOM   1536  HB2 ASP    97      17.142  -0.273  27.836  1.00  0.00           H  
ATOM   1537  HB3 ASP    97      18.831  -0.736  28.243  1.00  0.00           H  
ATOM   1538  CG  ASP    97      18.668   0.546  26.584  1.00  0.00           C  
ATOM   1539  OD1 ASP    97      19.182   0.423  25.450  1.00  0.00           O  
ATOM   1540  OD2 ASP    97      18.616   1.649  27.117  1.00  0.00           O  
ATOM   1541  C   ASP    97      17.696  -3.082  27.453  1.00  0.00           C  
ATOM   1542  O   ASP    97      18.757  -3.646  27.785  1.00  0.00           O  
ATOM   1543  N   LEU    98      16.502  -3.475  27.806  1.00  0.00           N  
ATOM   1544  H   LEU    98      15.792  -2.921  27.348  1.00  0.00           H  
ATOM   1545  CA  LEU    98      16.207  -4.724  28.484  1.00  0.00           C  
ATOM   1546  HA  LEU    98      16.903  -4.780  29.321  1.00  0.00           H  
ATOM   1547  CB  LEU    98      14.904  -4.574  29.257  1.00  0.00           C  
ATOM   1548  HB2 LEU    98      14.050  -4.164  28.718  1.00  0.00           H  
ATOM   1549  HB3 LEU    98      14.617  -5.569  29.596  1.00  0.00           H  
ATOM   1550  CG  LEU    98      14.956  -3.752  30.616  1.00  0.00           C  
ATOM   1551  HG  LEU    98      15.721  -2.994  30.447  1.00  0.00           H  
ATOM   1552  CD1 LEU    98      13.636  -3.059  30.941  1.00  0.00           C  
ATOM   1553 HD11 LEU    98      13.197  -2.460  30.144  1.00  0.00           H  
ATOM   1554 HD12 LEU    98      12.870  -3.813  31.124  1.00  0.00           H  
ATOM   1555 HD13 LEU    98      13.859  -2.391  31.773  1.00  0.00           H  
ATOM   1556  CD2 LEU    98      15.370  -4.602  31.917  1.00  0.00           C  
ATOM   1557 HD21 LEU    98      14.725  -5.431  32.210  1.00  0.00           H  
ATOM   1558 HD22 LEU    98      16.355  -5.063  31.849  1.00  0.00           H  
ATOM   1559 HD23 LEU    98      15.494  -3.935  32.770  1.00  0.00           H  
ATOM   1560  C   LEU    98      16.429  -5.987  27.606  1.00  0.00           C  
ATOM   1561  O   LEU    98      16.106  -7.076  28.152  1.00  0.00           O  
ATOM   1562  N   GLY    99      16.958  -5.829  26.399  1.00  0.00           N  
ATOM   1563  H   GLY    99      17.110  -4.888  26.067  1.00  0.00           H  
ATOM   1564  CA  GLY    99      17.286  -6.925  25.493  1.00  0.00           C  
ATOM   1565  HA2 GLY    99      17.954  -6.470  24.761  1.00  0.00           H  
ATOM   1566  HA3 GLY    99      17.848  -7.702  26.012  1.00  0.00           H  
ATOM   1567  C   GLY    99      16.072  -7.594  24.910  1.00  0.00           C  
ATOM   1568  O   GLY    99      16.249  -8.696  24.361  1.00  0.00           O  
ATOM   1569  N   GLY   100      14.884  -7.102  25.190  1.00  0.00           N  
ATOM   1570  H   GLY   100      14.756  -6.143  25.477  1.00  0.00           H  
ATOM   1571  CA  GLY   100      13.695  -7.567  24.448  1.00  0.00           C  
ATOM   1572  HA2 GLY   100      13.436  -6.869  23.652  1.00  0.00           H  
ATOM   1573  HA3 GLY   100      13.792  -8.602  24.119  1.00  0.00           H  
ATOM   1574  C   GLY   100      12.525  -7.656  25.370  1.00  0.00           C  
ATOM   1575  O   GLY   100      12.641  -7.369  26.555  1.00  0.00           O  
ATOM   1576  N   LEU   101      11.355  -8.036  24.834  1.00  0.00           N  
ATOM   1577  H   LEU   101      11.330  -8.141  23.830  1.00  0.00           H  
ATOM   1578  CA  LEU   101      10.150  -8.320  25.630  1.00  0.00           C  
ATOM   1579  HA  LEU   101      10.221  -7.709  26.530  1.00  0.00           H  
ATOM   1580  CB  LEU   101       8.925  -7.981  24.665  1.00  0.00           C  
ATOM   1581  HB2 LEU   101       9.178  -8.499  23.740  1.00  0.00           H  
ATOM   1582  HB3 LEU   101       8.000  -8.355  25.105  1.00  0.00           H  
ATOM   1583  CG  LEU   101       8.831  -6.460  24.391  1.00  0.00           C  
ATOM   1584  HG  LEU   101       9.812  -6.120  24.059  1.00  0.00           H  
ATOM   1585  CD1 LEU   101       7.671  -6.087  23.449  1.00  0.00           C  
ATOM   1586 HD11 LEU   101       7.599  -5.007  23.319  1.00  0.00           H  
ATOM   1587 HD12 LEU   101       7.996  -6.370  22.448  1.00  0.00           H  
ATOM   1588 HD13 LEU   101       6.765  -6.622  23.733  1.00  0.00           H  
ATOM   1589  CD2 LEU   101       8.601  -5.757  25.723  1.00  0.00           C  
ATOM   1590 HD21 LEU   101       9.485  -5.760  26.360  1.00  0.00           H  
ATOM   1591 HD22 LEU   101       8.231  -4.761  25.479  1.00  0.00           H  
ATOM   1592 HD23 LEU   101       7.709  -6.243  26.119  1.00  0.00           H  
ATOM   1593  C   LEU   101      10.098  -9.800  26.149  1.00  0.00           C  
ATOM   1594  O   LEU   101      10.591 -10.700  25.452  1.00  0.00           O  
ATOM   1595  N   CYX   102       9.419  -9.940  27.349  1.00  0.00           N  
ATOM   1596  H   CYX   102       9.189  -9.106  27.870  1.00  0.00           H  
ATOM   1597  CA  CYX   102       8.937 -11.140  27.937  1.00  0.00           C  
ATOM   1598  HA  CYX   102       9.649 -11.903  27.623  1.00  0.00           H  
ATOM   1599  CB  CYX   102       8.848 -11.046  29.458  1.00  0.00           C  
ATOM   1600  HB2 CYX   102       9.747 -10.596  29.880  1.00  0.00           H  
ATOM   1601  HB3 CYX   102       8.000 -10.417  29.730  1.00  0.00           H  
ATOM   1602  SG  CYX   102       8.436 -12.695  30.109  1.00  0.00           S  
ATOM   1603  C   CYX   102       7.606 -11.572  27.272  1.00  0.00           C  
ATOM   1604  O   CYX   102       6.694 -10.728  27.150  1.00  0.00           O  
ATOM   1605  N   SER   103       7.368 -12.903  27.131  1.00  0.00           N  
ATOM   1606  H   SER   103       8.175 -13.507  27.188  1.00  0.00           H  
ATOM   1607  CA  SER   103       6.096 -13.615  26.858  1.00  0.00           C  
ATOM   1608  HA  SER   103       5.631 -13.200  25.963  1.00  0.00           H  
ATOM   1609  CB  SER   103       6.395 -15.062  26.573  1.00  0.00           C  
ATOM   1610  HB2 SER   103       7.312 -15.066  25.984  1.00  0.00           H  
ATOM   1611  HB3 SER   103       6.463 -15.561  27.540  1.00  0.00           H  
ATOM   1612  OG  SER   103       5.314 -15.676  25.899  1.00  0.00           O  
ATOM   1613  HG  SER   103       5.613 -16.569  25.712  1.00  0.00           H  
ATOM   1614  C   SER   103       5.083 -13.694  27.971  1.00  0.00           C  
ATOM   1615  O   SER   103       5.365 -13.953  29.130  1.00  0.00           O  
ATOM   1616  N   GLN   104       3.808 -13.604  27.586  1.00  0.00           N  
ATOM   1617  H   GLN   104       3.524 -13.448  26.630  1.00  0.00           H  
ATOM   1618  CA  GLN   104       2.737 -13.745  28.570  1.00  0.00           C  
ATOM   1619  HA  GLN   104       2.925 -13.091  29.421  1.00  0.00           H  
ATOM   1620  CB  GLN   104       1.465 -13.119  27.982  1.00  0.00           C  
ATOM   1621  HB2 GLN   104       1.720 -12.219  27.423  1.00  0.00           H  
ATOM   1622  HB3 GLN   104       1.208 -13.846  27.211  1.00  0.00           H  
ATOM   1623  CG  GLN   104       0.318 -12.947  28.965  1.00  0.00           C  
ATOM   1624  HG2 GLN   104      -0.539 -13.055  28.300  1.00  0.00           H  
ATOM   1625  HG3 GLN   104       0.258 -13.690  29.760  1.00  0.00           H  
ATOM   1626  CD  GLN   104       0.228 -11.632  29.723  1.00  0.00           C  
ATOM   1627  OE1 GLN   104      -0.583 -10.740  29.507  1.00  0.00           O  
ATOM   1628  NE2 GLN   104       1.147 -11.321  30.616  1.00  0.00           N  
ATOM   1629 HE21 GLN   104       1.001 -10.427  31.062  1.00  0.00           H  
ATOM   1630 HE22 GLN   104       1.889 -11.948  30.892  1.00  0.00           H  
ATOM   1631  C   GLN   104       2.522 -15.245  28.929  1.00  0.00           C  
ATOM   1632  O   GLN   104       1.829 -15.569  29.908  1.00  0.00           O  
ATOM   1633  N   ASP   105       3.216 -16.205  28.312  1.00  0.00           N  
ATOM   1634  H   ASP   105       3.937 -15.948  27.654  1.00  0.00           H  
ATOM   1635  CA  ASP   105       3.312 -17.516  28.916  1.00  0.00           C  
ATOM   1636  HA  ASP   105       2.284 -17.747  29.196  1.00  0.00           H  
ATOM   1637  CB  ASP   105       3.926 -18.498  27.861  1.00  0.00           C  
ATOM   1638  HB2 ASP   105       4.959 -18.191  27.700  1.00  0.00           H  
ATOM   1639  HB3 ASP   105       3.888 -19.460  28.372  1.00  0.00           H  
ATOM   1640  CG  ASP   105       3.101 -18.740  26.577  1.00  0.00           C  
ATOM   1641  OD1 ASP   105       3.611 -19.596  25.792  1.00  0.00           O  
ATOM   1642  OD2 ASP   105       2.048 -18.101  26.369  1.00  0.00           O  
ATOM   1643  C   ASP   105       4.272 -17.649  30.095  1.00  0.00           C  
ATOM   1644  O   ASP   105       4.225 -18.571  30.928  1.00  0.00           O  
ATOM   1645  N   ASP   106       5.426 -16.875  29.971  1.00  0.00           N  
ATOM   1646  H   ASP   106       5.457 -16.267  29.165  1.00  0.00           H  
ATOM   1647  CA  ASP   106       6.518 -16.967  30.881  1.00  0.00           C  
ATOM   1648  HA  ASP   106       6.523 -17.949  31.354  1.00  0.00           H  
ATOM   1649  CB  ASP   106       7.968 -16.575  30.209  1.00  0.00           C  
ATOM   1650  HB2 ASP   106       7.951 -15.532  29.891  1.00  0.00           H  
ATOM   1651  HB3 ASP   106       8.678 -16.813  31.000  1.00  0.00           H  
ATOM   1652  CG  ASP   106       8.312 -17.393  28.923  1.00  0.00           C  
ATOM   1653  OD1 ASP   106       7.733 -18.456  28.618  1.00  0.00           O  
ATOM   1654  OD2 ASP   106       9.289 -16.948  28.286  1.00  0.00           O  
ATOM   1655  C   ASP   106       6.195 -16.059  32.075  1.00  0.00           C  
ATOM   1656  O   ASP   106       6.613 -16.429  33.217  1.00  0.00           O  
ATOM   1657  N   TYR   107       5.518 -14.924  31.868  1.00  0.00           N  
ATOM   1658  H   TYR   107       5.305 -14.628  30.926  1.00  0.00           H  
ATOM   1659  CA  TYR   107       4.960 -14.050  32.890  1.00  0.00           C  
ATOM   1660  HA  TYR   107       5.083 -14.634  33.802  1.00  0.00           H  
ATOM   1661  CB  TYR   107       5.780 -12.736  32.923  1.00  0.00           C  
ATOM   1662  HB2 TYR   107       6.852 -12.893  32.803  1.00  0.00           H  
ATOM   1663  HB3 TYR   107       5.479 -12.166  32.044  1.00  0.00           H  
ATOM   1664  CG  TYR   107       5.611 -11.769  34.114  1.00  0.00           C  
ATOM   1665  CD1 TYR   107       6.569 -11.699  35.121  1.00  0.00           C  
ATOM   1666  HD1 TYR   107       7.543 -12.150  35.004  1.00  0.00           H  
ATOM   1667  CE1 TYR   107       6.374 -10.948  36.288  1.00  0.00           C  
ATOM   1668  HE1 TYR   107       7.136 -10.961  37.053  1.00  0.00           H  
ATOM   1669  CZ  TYR   107       5.181 -10.253  36.464  1.00  0.00           C  
ATOM   1670  OH  TYR   107       4.912  -9.717  37.683  1.00  0.00           O  
ATOM   1671  HH  TYR   107       5.698  -9.299  38.043  1.00  0.00           H  
ATOM   1672  CE2 TYR   107       4.096 -10.408  35.563  1.00  0.00           C  
ATOM   1673  HE2 TYR   107       3.112 -10.095  35.882  1.00  0.00           H  
ATOM   1674  CD2 TYR   107       4.368 -11.030  34.329  1.00  0.00           C  
ATOM   1675  HD2 TYR   107       3.539 -11.087  33.641  1.00  0.00           H  
ATOM   1676  C   TYR   107       3.412 -13.803  32.614  1.00  0.00           C  
ATOM   1677  O   TYR   107       3.020 -12.918  31.807  1.00  0.00           O  
ATOM   1678  N   PRO   108       2.559 -14.537  33.291  1.00  0.00           N  
ATOM   1679  CD  PRO   108       2.863 -15.695  34.136  1.00  0.00           C  
ATOM   1680  HD2 PRO   108       3.202 -15.341  35.109  1.00  0.00           H  
ATOM   1681  HD3 PRO   108       3.701 -16.320  33.827  1.00  0.00           H  
ATOM   1682  CG  PRO   108       1.564 -16.493  34.215  1.00  0.00           C  
ATOM   1683  HG2 PRO   108       1.396 -16.991  35.170  1.00  0.00           H  
ATOM   1684  HG3 PRO   108       1.358 -17.149  33.370  1.00  0.00           H  
ATOM   1685  CB  PRO   108       0.547 -15.423  34.149  1.00  0.00           C  
ATOM   1686  HB2 PRO   108       0.431 -14.985  35.140  1.00  0.00           H  
ATOM   1687  HB3 PRO   108      -0.415 -15.747  33.752  1.00  0.00           H  
ATOM   1688  CA  PRO   108       1.092 -14.335  33.162  1.00  0.00           C  
ATOM   1689  HA  PRO   108       0.850 -14.552  32.122  1.00  0.00           H  
ATOM   1690  C   PRO   108       0.433 -12.958  33.554  1.00  0.00           C  
ATOM   1691  O   PRO   108       1.081 -12.164  34.263  1.00  0.00           O  
ATOM   1692  N   TYR   109      -0.722 -12.678  33.034  1.00  0.00           N  
ATOM   1693  H   TYR   109      -1.047 -13.305  32.312  1.00  0.00           H  
ATOM   1694  CA  TYR   109      -1.319 -11.374  33.167  1.00  0.00           C  
ATOM   1695  HA  TYR   109      -0.725 -10.574  32.725  1.00  0.00           H  
ATOM   1696  CB  TYR   109      -2.678 -11.385  32.431  1.00  0.00           C  
ATOM   1697  HB2 TYR   109      -2.598 -11.430  31.345  1.00  0.00           H  
ATOM   1698  HB3 TYR   109      -3.176 -12.304  32.737  1.00  0.00           H  
ATOM   1699  CG  TYR   109      -3.367 -10.124  32.900  1.00  0.00           C  
ATOM   1700  CD1 TYR   109      -2.904  -8.871  32.412  1.00  0.00           C  
ATOM   1701  HD1 TYR   109      -2.129  -8.764  31.668  1.00  0.00           H  
ATOM   1702  CE1 TYR   109      -3.381  -7.667  32.903  1.00  0.00           C  
ATOM   1703  HE1 TYR   109      -3.001  -6.778  32.422  1.00  0.00           H  
ATOM   1704  CZ  TYR   109      -4.442  -7.664  33.868  1.00  0.00           C  
ATOM   1705  OH  TYR   109      -5.088  -6.487  34.130  1.00  0.00           O  
ATOM   1706  HH  TYR   109      -4.890  -5.733  33.571  1.00  0.00           H  
ATOM   1707  CE2 TYR   109      -5.050  -8.860  34.269  1.00  0.00           C  
ATOM   1708  HE2 TYR   109      -5.892  -8.874  34.945  1.00  0.00           H  
ATOM   1709  CD2 TYR   109      -4.443 -10.110  33.853  1.00  0.00           C  
ATOM   1710  HD2 TYR   109      -4.824 -11.080  34.136  1.00  0.00           H  
ATOM   1711  C   TYR   109      -1.520 -11.141  34.635  1.00  0.00           C  
ATOM   1712  O   TYR   109      -2.183 -11.881  35.308  1.00  0.00           O  
ATOM   1713  N   VAL   110      -1.042 -10.138  35.291  1.00  0.00           N  
ATOM   1714  H   VAL   110      -0.445  -9.466  34.830  1.00  0.00           H  
ATOM   1715  CA  VAL   110      -1.417  -9.731  36.702  1.00  0.00           C  
ATOM   1716  HA  VAL   110      -2.190 -10.371  37.127  1.00  0.00           H  
ATOM   1717  CB  VAL   110      -0.262  -9.825  37.664  1.00  0.00           C  
ATOM   1718  HB  VAL   110       0.617  -9.399  37.181  1.00  0.00           H  
ATOM   1719  CG1 VAL   110      -0.535  -9.131  39.005  1.00  0.00           C  
ATOM   1720 HG11 VAL   110      -0.413  -8.052  38.904  1.00  0.00           H  
ATOM   1721 HG12 VAL   110      -1.506  -9.471  39.366  1.00  0.00           H  
ATOM   1722 HG13 VAL   110       0.216  -9.514  39.695  1.00  0.00           H  
ATOM   1723  CG2 VAL   110      -0.173 -11.345  37.974  1.00  0.00           C  
ATOM   1724 HG21 VAL   110      -1.076 -11.686  38.480  1.00  0.00           H  
ATOM   1725 HG22 VAL   110       0.011 -11.857  37.029  1.00  0.00           H  
ATOM   1726 HG23 VAL   110       0.741 -11.577  38.520  1.00  0.00           H  
ATOM   1727  C   VAL   110      -2.050  -8.334  36.686  1.00  0.00           C  
ATOM   1728  O   VAL   110      -1.529  -7.473  36.058  1.00  0.00           O  
ATOM   1729  N   SER   111      -3.052  -8.096  37.568  1.00  0.00           N  
ATOM   1730  H   SER   111      -3.427  -8.811  38.176  1.00  0.00           H  
ATOM   1731  CA  SER   111      -3.802  -6.822  37.601  1.00  0.00           C  
ATOM   1732  HA  SER   111      -3.630  -6.261  36.683  1.00  0.00           H  
ATOM   1733  CB  SER   111      -5.309  -7.095  37.735  1.00  0.00           C  
ATOM   1734  HB2 SER   111      -5.813  -6.130  37.680  1.00  0.00           H  
ATOM   1735  HB3 SER   111      -5.607  -7.702  36.880  1.00  0.00           H  
ATOM   1736  OG  SER   111      -5.606  -7.923  38.794  1.00  0.00           O  
ATOM   1737  HG  SER   111      -5.132  -8.757  38.839  1.00  0.00           H  
ATOM   1738  C   SER   111      -3.365  -5.902  38.737  1.00  0.00           C  
ATOM   1739  O   SER   111      -4.059  -4.968  39.065  1.00  0.00           O  
ATOM   1740  N   ASN   112      -2.371  -6.231  39.465  1.00  0.00           N  
ATOM   1741  H   ASN   112      -1.749  -6.991  39.230  1.00  0.00           H  
ATOM   1742  CA  ASN   112      -1.904  -5.473  40.695  1.00  0.00           C  
ATOM   1743  HA  ASN   112      -2.721  -4.981  41.223  1.00  0.00           H  
ATOM   1744  CB  ASN   112      -1.237  -6.432  41.629  1.00  0.00           C  
ATOM   1745  HB2 ASN   112      -0.403  -6.932  41.137  1.00  0.00           H  
ATOM   1746  HB3 ASN   112      -0.816  -5.784  42.398  1.00  0.00           H  
ATOM   1747  CG  ASN   112      -2.136  -7.450  42.248  1.00  0.00           C  
ATOM   1748  OD1 ASN   112      -1.738  -8.235  43.080  1.00  0.00           O  
ATOM   1749  ND2 ASN   112      -3.357  -7.732  41.799  1.00  0.00           N  
ATOM   1750 HD21 ASN   112      -3.874  -8.502  42.199  1.00  0.00           H  
ATOM   1751 HD22 ASN   112      -3.786  -7.096  41.142  1.00  0.00           H  
ATOM   1752  C   ASN   112      -0.958  -4.273  40.319  1.00  0.00           C  
ATOM   1753  O   ASN   112      -0.504  -4.114  39.148  1.00  0.00           O  
ATOM   1754  N   LEU   113      -0.574  -3.440  41.279  1.00  0.00           N  
ATOM   1755  H   LEU   113      -1.026  -3.602  42.167  1.00  0.00           H  
ATOM   1756  CA  LEU   113       0.496  -2.484  41.187  1.00  0.00           C  
ATOM   1757  HA  LEU   113       0.113  -1.794  40.434  1.00  0.00           H  
ATOM   1758  CB  LEU   113       0.621  -1.907  42.627  1.00  0.00           C  
ATOM   1759  HB2 LEU   113       0.621  -2.713  43.361  1.00  0.00           H  
ATOM   1760  HB3 LEU   113       1.587  -1.404  42.669  1.00  0.00           H  
ATOM   1761  CG  LEU   113      -0.459  -0.861  42.846  1.00  0.00           C  
ATOM   1762  HG  LEU   113      -1.458  -1.293  42.905  1.00  0.00           H  
ATOM   1763  CD1 LEU   113      -0.263  -0.221  44.288  1.00  0.00           C  
ATOM   1764 HD11 LEU   113       0.765   0.107  44.441  1.00  0.00           H  
ATOM   1765 HD12 LEU   113      -1.003   0.542  44.531  1.00  0.00           H  
ATOM   1766 HD13 LEU   113      -0.411  -1.073  44.951  1.00  0.00           H  
ATOM   1767  CD2 LEU   113      -0.521   0.342  41.928  1.00  0.00           C  
ATOM   1768 HD21 LEU   113      -0.615  -0.011  40.901  1.00  0.00           H  
ATOM   1769 HD22 LEU   113      -1.469   0.818  42.179  1.00  0.00           H  
ATOM   1770 HD23 LEU   113       0.287   1.069  42.009  1.00  0.00           H  
ATOM   1771  C   LEU   113       1.862  -3.200  40.832  1.00  0.00           C  
ATOM   1772  O   LEU   113       1.983  -4.365  41.137  1.00  0.00           O  
ATOM   1773  N   PRO   114       2.817  -2.599  40.126  1.00  0.00           N  
ATOM   1774  CD  PRO   114       2.524  -1.269  39.540  1.00  0.00           C  
ATOM   1775  HD2 PRO   114       2.471  -0.490  40.300  1.00  0.00           H  
ATOM   1776  HD3 PRO   114       1.640  -1.309  38.903  1.00  0.00           H  
ATOM   1777  CG  PRO   114       3.670  -0.950  38.621  1.00  0.00           C  
ATOM   1778  HG2 PRO   114       3.811   0.131  38.614  1.00  0.00           H  
ATOM   1779  HG3 PRO   114       3.513  -1.244  37.583  1.00  0.00           H  
ATOM   1780  CB  PRO   114       4.782  -1.739  39.303  1.00  0.00           C  
ATOM   1781  HB2 PRO   114       4.982  -1.305  40.282  1.00  0.00           H  
ATOM   1782  HB3 PRO   114       5.659  -1.812  38.661  1.00  0.00           H  
ATOM   1783  CA  PRO   114       4.108  -3.045  39.695  1.00  0.00           C  
ATOM   1784  HA  PRO   114       3.975  -3.702  38.835  1.00  0.00           H  
ATOM   1785  C   PRO   114       4.893  -3.766  40.879  1.00  0.00           C  
ATOM   1786  O   PRO   114       4.682  -3.491  42.062  1.00  0.00           O  
ATOM   1787  N   GLU   115       5.929  -4.492  40.498  1.00  0.00           N  
ATOM   1788  H   GLU   115       6.171  -4.486  39.517  1.00  0.00           H  
ATOM   1789  CA  GLU   115       6.704  -5.416  41.335  1.00  0.00           C  
ATOM   1790  HA  GLU   115       6.475  -5.383  42.400  1.00  0.00           H  
ATOM   1791  CB  GLU   115       6.398  -6.810  40.844  1.00  0.00           C  
ATOM   1792  HB2 GLU   115       6.416  -6.791  39.754  1.00  0.00           H  
ATOM   1793  HB3 GLU   115       7.242  -7.460  41.078  1.00  0.00           H  
ATOM   1794  CG  GLU   115       5.120  -7.472  41.261  1.00  0.00           C  
ATOM   1795  HG2 GLU   115       4.283  -6.793  41.097  1.00  0.00           H  
ATOM   1796  HG3 GLU   115       5.018  -8.412  40.720  1.00  0.00           H  
ATOM   1797  CD  GLU   115       5.177  -7.924  42.719  1.00  0.00           C  
ATOM   1798  OE1 GLU   115       4.453  -8.834  43.244  1.00  0.00           O  
ATOM   1799  OE2 GLU   115       6.053  -7.332  43.355  1.00  0.00           O  
ATOM   1800  C   GLU   115       8.188  -5.058  41.279  1.00  0.00           C  
ATOM   1801  O   GLU   115       8.640  -4.333  40.401  1.00  0.00           O  
ATOM   1802  N   THR   116       8.981  -5.646  42.246  1.00  0.00           N  
ATOM   1803  H   THR   116       8.574  -6.239  42.955  1.00  0.00           H  
ATOM   1804  CA  THR   116      10.455  -5.528  42.243  1.00  0.00           C  
ATOM   1805  HA  THR   116      10.674  -4.462  42.298  1.00  0.00           H  
ATOM   1806  CB  THR   116      11.179  -6.178  43.459  1.00  0.00           C  
ATOM   1807  HB  THR   116      10.931  -7.232  43.332  1.00  0.00           H  
ATOM   1808  CG2 THR   116      12.653  -5.938  43.573  1.00  0.00           C  
ATOM   1809 HG21 THR   116      13.304  -6.267  42.763  1.00  0.00           H  
ATOM   1810 HG22 THR   116      12.781  -4.867  43.732  1.00  0.00           H  
ATOM   1811 HG23 THR   116      13.153  -6.460  44.389  1.00  0.00           H  
ATOM   1812  OG1 THR   116      10.622  -5.796  44.681  1.00  0.00           O  
ATOM   1813  HG1 THR   116       9.676  -5.890  44.554  1.00  0.00           H  
ATOM   1814  C   THR   116      11.092  -6.177  40.991  1.00  0.00           C  
ATOM   1815  O   THR   116      10.772  -7.307  40.623  1.00  0.00           O  
ATOM   1816  N   CYX   117      12.003  -5.402  40.293  1.00  0.00           N  
ATOM   1817  H   CYX   117      12.034  -4.416  40.507  1.00  0.00           H  
ATOM   1818  CA  CYX   117      12.766  -5.818  39.124  1.00  0.00           C  
ATOM   1819  HA  CYX   117      12.116  -5.899  38.253  1.00  0.00           H  
ATOM   1820  CB  CYX   117      13.857  -4.756  38.746  1.00  0.00           C  
ATOM   1821  HB2 CYX   117      13.312  -3.881  38.391  1.00  0.00           H  
ATOM   1822  HB3 CYX   117      14.475  -4.474  39.598  1.00  0.00           H  
ATOM   1823  SG  CYX   117      14.914  -5.127  37.306  1.00  0.00           S  
ATOM   1824  C   CYX   117      13.577  -7.062  39.353  1.00  0.00           C  
ATOM   1825  O   CYX   117      14.316  -7.184  40.342  1.00  0.00           O  
ATOM   1826  N   ASN   118      13.479  -8.032  38.466  1.00  0.00           N  
ATOM   1827  H   ASN   118      12.693  -7.964  37.836  1.00  0.00           H  
ATOM   1828  CA  ASN   118      14.513  -9.091  38.429  1.00  0.00           C  
ATOM   1829  HA  ASN   118      15.415  -8.889  39.006  1.00  0.00           H  
ATOM   1830  CB  ASN   118      13.777 -10.346  39.031  1.00  0.00           C  
ATOM   1831  HB2 ASN   118      13.303 -10.198  40.001  1.00  0.00           H  
ATOM   1832  HB3 ASN   118      12.907 -10.577  38.415  1.00  0.00           H  
ATOM   1833  CG  ASN   118      14.658 -11.529  39.175  1.00  0.00           C  
ATOM   1834  OD1 ASN   118      15.749 -11.599  38.633  1.00  0.00           O  
ATOM   1835  ND2 ASN   118      14.172 -12.560  39.787  1.00  0.00           N  
ATOM   1836 HD21 ASN   118      14.875 -13.263  39.969  1.00  0.00           H  
ATOM   1837 HD22 ASN   118      13.200 -12.581  40.061  1.00  0.00           H  
ATOM   1838  C   ASN   118      14.946  -9.419  36.969  1.00  0.00           C  
ATOM   1839  O   ASN   118      14.226  -9.808  36.071  1.00  0.00           O  
ATOM   1840  N   LEU   119      16.238  -9.247  36.622  1.00  0.00           N  
ATOM   1841  H   LEU   119      16.852  -8.817  37.300  1.00  0.00           H  
ATOM   1842  CA  LEU   119      16.722  -9.551  35.233  1.00  0.00           C  
ATOM   1843  HA  LEU   119      16.075  -9.099  34.481  1.00  0.00           H  
ATOM   1844  CB  LEU   119      18.161  -9.080  35.049  1.00  0.00           C  
ATOM   1845  HB2 LEU   119      18.846  -9.647  35.679  1.00  0.00           H  
ATOM   1846  HB3 LEU   119      18.582  -9.240  34.057  1.00  0.00           H  
ATOM   1847  CG  LEU   119      18.366  -7.563  35.322  1.00  0.00           C  
ATOM   1848  HG  LEU   119      17.970  -7.260  36.292  1.00  0.00           H  
ATOM   1849  CD1 LEU   119      19.733  -6.935  35.199  1.00  0.00           C  
ATOM   1850 HD11 LEU   119      19.957  -6.904  34.133  1.00  0.00           H  
ATOM   1851 HD12 LEU   119      19.687  -5.911  35.570  1.00  0.00           H  
ATOM   1852 HD13 LEU   119      20.488  -7.559  35.676  1.00  0.00           H  
ATOM   1853  CD2 LEU   119      17.568  -6.905  34.219  1.00  0.00           C  
ATOM   1854 HD21 LEU   119      17.823  -7.225  33.209  1.00  0.00           H  
ATOM   1855 HD22 LEU   119      16.531  -7.179  34.412  1.00  0.00           H  
ATOM   1856 HD23 LEU   119      17.494  -5.818  34.242  1.00  0.00           H  
ATOM   1857  C   LEU   119      16.684 -11.076  34.888  1.00  0.00           C  
ATOM   1858  O   LEU   119      16.770 -11.418  33.736  1.00  0.00           O  
ATOM   1859  N   LYS   120      16.412 -11.967  35.867  1.00  0.00           N  
ATOM   1860  H   LYS   120      16.442 -11.612  36.812  1.00  0.00           H  
ATOM   1861  CA  LYS   120      16.518 -13.451  35.818  1.00  0.00           C  
ATOM   1862  HA  LYS   120      16.976 -13.798  34.892  1.00  0.00           H  
ATOM   1863  CB  LYS   120      17.377 -13.997  36.924  1.00  0.00           C  
ATOM   1864  HB2 LYS   120      16.994 -13.625  37.874  1.00  0.00           H  
ATOM   1865  HB3 LYS   120      17.242 -15.079  36.952  1.00  0.00           H  
ATOM   1866  CG  LYS   120      18.854 -13.594  36.664  1.00  0.00           C  
ATOM   1867  HG2 LYS   120      19.154 -13.948  35.678  1.00  0.00           H  
ATOM   1868  HG3 LYS   120      18.844 -12.505  36.700  1.00  0.00           H  
ATOM   1869  CD  LYS   120      19.851 -14.217  37.663  1.00  0.00           C  
ATOM   1870  HD2 LYS   120      19.695 -13.888  38.690  1.00  0.00           H  
ATOM   1871  HD3 LYS   120      19.740 -15.291  37.512  1.00  0.00           H  
ATOM   1872  CE  LYS   120      21.234 -13.683  37.299  1.00  0.00           C  
ATOM   1873  HE2 LYS   120      21.476 -13.986  36.280  1.00  0.00           H  
ATOM   1874  HE3 LYS   120      21.209 -12.594  37.279  1.00  0.00           H  
ATOM   1875  NZ  LYS   120      22.193 -14.038  38.395  1.00  0.00           N  
ATOM   1876  HZ1 LYS   120      23.092 -13.587  38.482  1.00  0.00           H  
ATOM   1877  HZ2 LYS   120      21.722 -14.112  39.286  1.00  0.00           H  
ATOM   1878  HZ3 LYS   120      22.312 -15.030  38.250  1.00  0.00           H  
ATOM   1879  C   LYS   120      15.138 -14.089  35.778  1.00  0.00           C  
ATOM   1880  O   LYS   120      15.023 -15.277  35.536  1.00  0.00           O  
ATOM   1881  N   ARG   121      14.035 -13.349  35.872  1.00  0.00           N  
ATOM   1882  H   ARG   121      14.270 -12.433  36.229  1.00  0.00           H  
ATOM   1883  CA  ARG   121      12.651 -13.748  35.912  1.00  0.00           C  
ATOM   1884  HA  ARG   121      12.546 -14.535  36.659  1.00  0.00           H  
ATOM   1885  CB  ARG   121      11.695 -12.666  36.401  1.00  0.00           C  
ATOM   1886  HB2 ARG   121      11.876 -12.548  37.469  1.00  0.00           H  
ATOM   1887  HB3 ARG   121      11.953 -11.718  35.928  1.00  0.00           H  
ATOM   1888  CG  ARG   121      10.155 -12.856  36.459  1.00  0.00           C  
ATOM   1889  HG2 ARG   121       9.664 -12.001  36.923  1.00  0.00           H  
ATOM   1890  HG3 ARG   121       9.884 -13.073  35.425  1.00  0.00           H  
ATOM   1891  CD  ARG   121       9.908 -14.062  37.375  1.00  0.00           C  
ATOM   1892  HD2 ARG   121      10.342 -14.977  36.972  1.00  0.00           H  
ATOM   1893  HD3 ARG   121       9.994 -13.754  38.417  1.00  0.00           H  
ATOM   1894  NE  ARG   121       8.484 -14.524  37.436  1.00  0.00           N  
ATOM   1895  HE  ARG   121       8.012 -14.457  38.326  1.00  0.00           H  
ATOM   1896  CZ  ARG   121       7.789 -15.157  36.461  1.00  0.00           C  
ATOM   1897  NH1 ARG   121       8.323 -15.465  35.301  1.00  0.00           N  
ATOM   1898 HH11 ARG   121       9.326 -15.381  35.222  1.00  0.00           H  
ATOM   1899 HH12 ARG   121       7.776 -15.960  34.611  1.00  0.00           H  
ATOM   1900  NH2 ARG   121       6.467 -15.458  36.603  1.00  0.00           N  
ATOM   1901 HH21 ARG   121       5.950 -14.999  37.339  1.00  0.00           H  
ATOM   1902 HH22 ARG   121       6.077 -16.190  36.026  1.00  0.00           H  
ATOM   1903  C   ARG   121      12.123 -14.350  34.641  1.00  0.00           C  
ATOM   1904  O   ARG   121      11.214 -15.236  34.574  1.00  0.00           O  
ATOM   1905  N   CYX   122      12.622 -13.806  33.514  1.00  0.00           N  
ATOM   1906  H   CYX   122      13.290 -13.082  33.737  1.00  0.00           H  
ATOM   1907  CA  CYX   122      12.249 -14.148  32.155  1.00  0.00           C  
ATOM   1908  HA  CYX   122      12.049 -15.211  32.019  1.00  0.00           H  
ATOM   1909  CB  CYX   122      10.954 -13.371  31.691  1.00  0.00           C  
ATOM   1910  HB2 CYX   122      10.109 -13.482  32.370  1.00  0.00           H  
ATOM   1911  HB3 CYX   122      11.195 -12.309  31.652  1.00  0.00           H  
ATOM   1912  SG  CYX   122      10.168 -13.787  30.167  1.00  0.00           S  
ATOM   1913  C   CYX   122      13.411 -13.918  31.204  1.00  0.00           C  
ATOM   1914  O   CYX   122      13.701 -12.773  30.930  1.00  0.00           O  
ATOM   1915  N   ASN   123      13.984 -15.029  30.680  1.00  0.00           N  
ATOM   1916  H   ASN   123      13.587 -15.948  30.815  1.00  0.00           H  
ATOM   1917  CA  ASN   123      15.394 -14.926  30.130  1.00  0.00           C  
ATOM   1918  HA  ASN   123      15.745 -13.925  30.382  1.00  0.00           H  
ATOM   1919  CB  ASN   123      16.267 -16.038  30.760  1.00  0.00           C  
ATOM   1920  HB2 ASN   123      15.702 -16.945  30.545  1.00  0.00           H  
ATOM   1921  HB3 ASN   123      17.283 -15.980  30.370  1.00  0.00           H  
ATOM   1922  CG  ASN   123      16.340 -15.899  32.269  1.00  0.00           C  
ATOM   1923  OD1 ASN   123      17.151 -15.152  32.749  1.00  0.00           O  
ATOM   1924  ND2 ASN   123      15.687 -16.672  33.056  1.00  0.00           N  
ATOM   1925 HD21 ASN   123      15.913 -16.617  34.039  1.00  0.00           H  
ATOM   1926 HD22 ASN   123      15.029 -17.348  32.695  1.00  0.00           H  
ATOM   1927  C   ASN   123      15.368 -15.059  28.579  1.00  0.00           C  
ATOM   1928  O   ASN   123      16.258 -14.546  27.967  1.00  0.00           O  
ATOM   1929  N   GLU   124      14.367 -15.737  27.986  1.00  0.00           N  
ATOM   1930  H   GLU   124      13.702 -16.222  28.571  1.00  0.00           H  
ATOM   1931  CA  GLU   124      14.192 -15.703  26.542  1.00  0.00           C  
ATOM   1932  HA  GLU   124      15.103 -15.772  25.947  1.00  0.00           H  
ATOM   1933  CB  GLU   124      13.504 -17.056  26.117  1.00  0.00           C  
ATOM   1934  HB2 GLU   124      13.992 -17.922  26.563  1.00  0.00           H  
ATOM   1935  HB3 GLU   124      12.535 -17.057  26.616  1.00  0.00           H  
ATOM   1936  CG  GLU   124      13.340 -17.375  24.612  1.00  0.00           C  
ATOM   1937  HG2 GLU   124      12.579 -18.155  24.589  1.00  0.00           H  
ATOM   1938  HG3 GLU   124      12.947 -16.516  24.068  1.00  0.00           H  
ATOM   1939  CD  GLU   124      14.621 -18.032  23.955  1.00  0.00           C  
ATOM   1940  OE1 GLU   124      14.413 -18.572  22.850  1.00  0.00           O  
ATOM   1941  OE2 GLU   124      15.744 -17.980  24.497  1.00  0.00           O  
ATOM   1942  C   GLU   124      13.442 -14.437  26.098  1.00  0.00           C  
ATOM   1943  O   GLU   124      12.242 -14.226  26.500  1.00  0.00           O  
ATOM   1944  N   ARG   125      14.135 -13.482  25.421  1.00  0.00           N  
ATOM   1945  H   ARG   125      15.024 -13.783  25.049  1.00  0.00           H  
ATOM   1946  CA  ARG   125      13.719 -12.133  25.109  1.00  0.00           C  
ATOM   1947  HA  ARG   125      12.760 -11.898  25.571  1.00  0.00           H  
ATOM   1948  CB  ARG   125      14.527 -11.101  25.870  1.00  0.00           C  
ATOM   1949  HB2 ARG   125      15.533 -10.921  25.490  1.00  0.00           H  
ATOM   1950  HB3 ARG   125      14.000 -10.149  25.797  1.00  0.00           H  
ATOM   1951  CG  ARG   125      14.700 -11.500  27.327  1.00  0.00           C  
ATOM   1952  HG2 ARG   125      13.802 -12.006  27.679  1.00  0.00           H  
ATOM   1953  HG3 ARG   125      15.587 -12.123  27.445  1.00  0.00           H  
ATOM   1954  CD  ARG   125      14.886 -10.303  28.265  1.00  0.00           C  
ATOM   1955  HD2 ARG   125      14.985 -10.697  29.277  1.00  0.00           H  
ATOM   1956  HD3 ARG   125      15.815  -9.798  28.001  1.00  0.00           H  
ATOM   1957  NE  ARG   125      13.772  -9.359  28.230  1.00  0.00           N  
ATOM   1958  HE  ARG   125      13.969  -8.526  27.695  1.00  0.00           H  
ATOM   1959  CZ  ARG   125      12.772  -9.146  29.096  1.00  0.00           C  
ATOM   1960  NH1 ARG   125      12.483 -10.014  29.969  1.00  0.00           N  
ATOM   1961 HH11 ARG   125      13.035 -10.854  30.078  1.00  0.00           H  
ATOM   1962 HH12 ARG   125      12.029  -9.716  30.821  1.00  0.00           H  
ATOM   1963  NH2 ARG   125      12.047  -8.056  29.127  1.00  0.00           N  
ATOM   1964 HH21 ARG   125      12.167  -7.457  28.323  1.00  0.00           H  
ATOM   1965 HH22 ARG   125      11.181  -8.100  29.645  1.00  0.00           H  
ATOM   1966  C   ARG   125      13.534 -11.722  23.673  1.00  0.00           C  
ATOM   1967  O   ARG   125      14.473 -11.877  22.873  1.00  0.00           O  
ATOM   1968  N   TYR   126      12.389 -11.136  23.276  1.00  0.00           N  
ATOM   1969  H   TYR   126      11.688 -10.751  23.893  1.00  0.00           H  
ATOM   1970  CA  TYR   126      12.222 -11.019  21.814  1.00  0.00           C  
ATOM   1971  HA  TYR   126      12.828 -11.763  21.297  1.00  0.00           H  
ATOM   1972  CB  TYR   126      10.741 -11.337  21.392  1.00  0.00           C  
ATOM   1973  HB2 TYR   126      10.457 -12.332  21.737  1.00  0.00           H  
ATOM   1974  HB3 TYR   126      10.094 -10.542  21.761  1.00  0.00           H  
ATOM   1975  CG  TYR   126      10.585 -11.325  19.872  1.00  0.00           C  
ATOM   1976  CD1 TYR   126      10.816 -12.519  19.087  1.00  0.00           C  
ATOM   1977  HD1 TYR   126      11.085 -13.470  19.523  1.00  0.00           H  
ATOM   1978  CE1 TYR   126      10.777 -12.412  17.672  1.00  0.00           C  
ATOM   1979  HE1 TYR   126      10.911 -13.295  17.065  1.00  0.00           H  
ATOM   1980  CZ  TYR   126      10.406 -11.186  17.071  1.00  0.00           C  
ATOM   1981  OH  TYR   126      10.285 -11.127  15.714  1.00  0.00           O  
ATOM   1982  HH  TYR   126      10.609 -10.309  15.329  1.00  0.00           H  
ATOM   1983  CE2 TYR   126      10.254 -10.001  17.897  1.00  0.00           C  
ATOM   1984  HE2 TYR   126       9.943  -9.083  17.421  1.00  0.00           H  
ATOM   1985  CD2 TYR   126      10.317 -10.091  19.267  1.00  0.00           C  
ATOM   1986  HD2 TYR   126      10.181  -9.213  19.881  1.00  0.00           H  
ATOM   1987  C   TYR   126      12.668  -9.656  21.398  1.00  0.00           C  
ATOM   1988  O   TYR   126      12.235  -8.677  22.024  1.00  0.00           O  
ATOM   1989  N   THR   127      13.534  -9.505  20.380  1.00  0.00           N  
ATOM   1990  H   THR   127      13.716 -10.345  19.850  1.00  0.00           H  
ATOM   1991  CA  THR   127      13.974  -8.192  19.978  1.00  0.00           C  
ATOM   1992  HA  THR   127      13.760  -7.472  20.768  1.00  0.00           H  
ATOM   1993  CB  THR   127      15.488  -8.184  20.143  1.00  0.00           C  
ATOM   1994  HB  THR   127      15.754  -8.665  21.084  1.00  0.00           H  
ATOM   1995  CG2 THR   127      16.293  -8.754  19.012  1.00  0.00           C  
ATOM   1996 HG21 THR   127      16.261  -9.836  19.139  1.00  0.00           H  
ATOM   1997 HG22 THR   127      15.942  -8.445  18.027  1.00  0.00           H  
ATOM   1998 HG23 THR   127      17.302  -8.342  19.017  1.00  0.00           H  
ATOM   1999  OG1 THR   127      15.996  -6.854  20.204  1.00  0.00           O  
ATOM   2000  HG1 THR   127      15.933  -6.731  21.155  1.00  0.00           H  
ATOM   2001  C   THR   127      13.528  -7.578  18.587  1.00  0.00           C  
ATOM   2002  O   THR   127      13.113  -8.263  17.667  1.00  0.00           O  
ATOM   2003  N   ILE   128      13.787  -6.261  18.410  1.00  0.00           N  
ATOM   2004  H   ILE   128      14.479  -5.884  19.041  1.00  0.00           H  
ATOM   2005  CA  ILE   128      13.416  -5.425  17.230  1.00  0.00           C  
ATOM   2006  HA  ILE   128      13.160  -5.937  16.303  1.00  0.00           H  
ATOM   2007  CB  ILE   128      12.253  -4.463  17.680  1.00  0.00           C  
ATOM   2008  HB  ILE   128      11.871  -3.972  16.785  1.00  0.00           H  
ATOM   2009  CG2 ILE   128      10.993  -5.158  18.180  1.00  0.00           C  
ATOM   2010 HG21 ILE   128      11.044  -5.186  19.269  1.00  0.00           H  
ATOM   2011 HG22 ILE   128      10.083  -4.557  18.185  1.00  0.00           H  
ATOM   2012 HG23 ILE   128      10.845  -6.060  17.586  1.00  0.00           H  
ATOM   2013  CG1 ILE   128      12.673  -3.378  18.640  1.00  0.00           C  
ATOM   2014 HG12 ILE   128      12.881  -3.900  19.573  1.00  0.00           H  
ATOM   2015 HG13 ILE   128      13.566  -2.838  18.325  1.00  0.00           H  
ATOM   2016  CD1 ILE   128      11.619  -2.301  18.858  1.00  0.00           C  
ATOM   2017 HD11 ILE   128      11.356  -1.761  17.948  1.00  0.00           H  
ATOM   2018 HD12 ILE   128      10.700  -2.745  19.243  1.00  0.00           H  
ATOM   2019 HD13 ILE   128      12.063  -1.670  19.627  1.00  0.00           H  
ATOM   2020  C   ILE   128      14.685  -4.726  16.763  1.00  0.00           C  
ATOM   2021  O   ILE   128      15.766  -4.757  17.308  1.00  0.00           O  
ATOM   2022  N   LYS   129      14.535  -4.085  15.599  1.00  0.00           N  
ATOM   2023  H   LYS   129      13.601  -3.997  15.225  1.00  0.00           H  
ATOM   2024  CA  LYS   129      15.635  -3.476  14.763  1.00  0.00           C  
ATOM   2025  HA  LYS   129      16.663  -3.651  15.081  1.00  0.00           H  
ATOM   2026  CB  LYS   129      15.535  -4.073  13.334  1.00  0.00           C  
ATOM   2027  HB2 LYS   129      14.523  -3.947  12.950  1.00  0.00           H  
ATOM   2028  HB3 LYS   129      16.222  -3.593  12.636  1.00  0.00           H  
ATOM   2029  CG  LYS   129      15.892  -5.589  13.357  1.00  0.00           C  
ATOM   2030  HG2 LYS   129      16.863  -5.761  13.821  1.00  0.00           H  
ATOM   2031  HG3 LYS   129      15.148  -6.056  14.002  1.00  0.00           H  
ATOM   2032  CD  LYS   129      16.001  -5.974  11.843  1.00  0.00           C  
ATOM   2033  HD2 LYS   129      15.110  -5.586  11.350  1.00  0.00           H  
ATOM   2034  HD3 LYS   129      16.900  -5.503  11.447  1.00  0.00           H  
ATOM   2035  CE  LYS   129      16.113  -7.537  11.741  1.00  0.00           C  
ATOM   2036  HE2 LYS   129      16.112  -7.812  10.687  1.00  0.00           H  
ATOM   2037  HE3 LYS   129      17.042  -7.886  12.192  1.00  0.00           H  
ATOM   2038  NZ  LYS   129      14.811  -8.070  12.153  1.00  0.00           N  
ATOM   2039  HZ1 LYS   129      14.814  -9.054  12.381  1.00  0.00           H  
ATOM   2040  HZ2 LYS   129      14.465  -7.560  12.953  1.00  0.00           H  
ATOM   2041  HZ3 LYS   129      14.109  -7.888  11.450  1.00  0.00           H  
ATOM   2042  C   LYS   129      15.540  -1.917  14.583  1.00  0.00           C  
ATOM   2043  O   LYS   129      16.586  -1.262  14.500  1.00  0.00           O  
ATOM   2044  N   SER   130      14.381  -1.320  14.548  1.00  0.00           N  
ATOM   2045  H   SER   130      13.530  -1.843  14.700  1.00  0.00           H  
ATOM   2046  CA  SER   130      14.261   0.132  14.761  1.00  0.00           C  
ATOM   2047  HA  SER   130      14.926   0.501  15.541  1.00  0.00           H  
ATOM   2048  CB  SER   130      14.571   0.945  13.447  1.00  0.00           C  
ATOM   2049  HB2 SER   130      15.407   0.480  12.923  1.00  0.00           H  
ATOM   2050  HB3 SER   130      13.709   0.864  12.785  1.00  0.00           H  
ATOM   2051  OG  SER   130      14.925   2.318  13.740  1.00  0.00           O  
ATOM   2052  HG  SER   130      15.835   2.242  14.035  1.00  0.00           H  
ATOM   2053  C   SER   130      12.783   0.422  15.062  1.00  0.00           C  
ATOM   2054  O   SER   130      12.031  -0.505  15.389  1.00  0.00           O  
ATOM   2055  N   TYR   131      12.472   1.705  15.128  1.00  0.00           N  
ATOM   2056  H   TYR   131      13.165   2.304  14.703  1.00  0.00           H  
ATOM   2057  CA  TYR   131      11.088   2.135  14.996  1.00  0.00           C  
ATOM   2058  HA  TYR   131      10.468   1.477  14.387  1.00  0.00           H  
ATOM   2059  CB  TYR   131      10.511   2.087  16.396  1.00  0.00           C  
ATOM   2060  HB2 TYR   131       9.489   2.460  16.318  1.00  0.00           H  
ATOM   2061  HB3 TYR   131      10.565   1.077  16.800  1.00  0.00           H  
ATOM   2062  CG  TYR   131      11.185   3.069  17.469  1.00  0.00           C  
ATOM   2063  CD1 TYR   131      10.763   4.358  17.618  1.00  0.00           C  
ATOM   2064  HD1 TYR   131       9.903   4.658  17.037  1.00  0.00           H  
ATOM   2065  CE1 TYR   131      11.417   5.221  18.502  1.00  0.00           C  
ATOM   2066  HE1 TYR   131      11.105   6.255  18.503  1.00  0.00           H  
ATOM   2067  CZ  TYR   131      12.354   4.686  19.427  1.00  0.00           C  
ATOM   2068  OH  TYR   131      12.790   5.485  20.420  1.00  0.00           O  
ATOM   2069  HH  TYR   131      13.268   5.049  21.129  1.00  0.00           H  
ATOM   2070  CE2 TYR   131      12.730   3.323  19.354  1.00  0.00           C  
ATOM   2071  HE2 TYR   131      13.455   2.871  20.014  1.00  0.00           H  
ATOM   2072  CD2 TYR   131      12.149   2.538  18.391  1.00  0.00           C  
ATOM   2073  HD2 TYR   131      12.406   1.489  18.371  1.00  0.00           H  
ATOM   2074  C   TYR   131      10.969   3.501  14.287  1.00  0.00           C  
ATOM   2075  O   TYR   131      11.959   4.227  14.172  1.00  0.00           O  
ATOM   2076  N   VAL   132       9.804   3.750  13.629  1.00  0.00           N  
ATOM   2077  H   VAL   132       8.990   3.168  13.766  1.00  0.00           H  
ATOM   2078  CA  VAL   132       9.602   4.878  12.638  1.00  0.00           C  
ATOM   2079  HA  VAL   132      10.535   5.421  12.487  1.00  0.00           H  
ATOM   2080  CB  VAL   132       9.308   4.342  11.255  1.00  0.00           C  
ATOM   2081  HB  VAL   132       8.275   4.019  11.122  1.00  0.00           H  
ATOM   2082  CG1 VAL   132       9.550   5.367  10.246  1.00  0.00           C  
ATOM   2083 HG11 VAL   132       8.881   6.225  10.314  1.00  0.00           H  
ATOM   2084 HG12 VAL   132      10.570   5.729  10.375  1.00  0.00           H  
ATOM   2085 HG13 VAL   132       9.614   5.051   9.205  1.00  0.00           H  
ATOM   2086  CG2 VAL   132      10.212   3.111  10.931  1.00  0.00           C  
ATOM   2087 HG21 VAL   132      11.230   3.359  11.230  1.00  0.00           H  
ATOM   2088 HG22 VAL   132       9.895   2.236  11.498  1.00  0.00           H  
ATOM   2089 HG23 VAL   132      10.276   2.981   9.851  1.00  0.00           H  
ATOM   2090  C   VAL   132       8.552   5.861  13.159  1.00  0.00           C  
ATOM   2091  O   VAL   132       7.426   5.490  13.517  1.00  0.00           O  
ATOM   2092  N   SER   133       8.864   7.114  13.134  1.00  0.00           N  
ATOM   2093  H   SER   133       9.719   7.344  12.648  1.00  0.00           H  
ATOM   2094  CA  SER   133       8.040   8.268  13.521  1.00  0.00           C  
ATOM   2095  HA  SER   133       7.450   7.950  14.381  1.00  0.00           H  
ATOM   2096  CB  SER   133       8.986   9.388  13.958  1.00  0.00           C  
ATOM   2097  HB2 SER   133       9.762   9.549  13.210  1.00  0.00           H  
ATOM   2098  HB3 SER   133       8.474  10.343  14.072  1.00  0.00           H  
ATOM   2099  OG  SER   133       9.561   9.043  15.188  1.00  0.00           O  
ATOM   2100  HG  SER   133      10.272   8.409  15.071  1.00  0.00           H  
ATOM   2101  C   SER   133       7.240   8.719  12.325  1.00  0.00           C  
ATOM   2102  O   SER   133       7.790   9.251  11.323  1.00  0.00           O  
ATOM   2103  N   ILE   134       5.917   8.641  12.446  1.00  0.00           N  
ATOM   2104  H   ILE   134       5.524   8.234  13.283  1.00  0.00           H  
ATOM   2105  CA  ILE   134       5.119   8.843  11.239  1.00  0.00           C  
ATOM   2106  HA  ILE   134       5.698   8.734  10.323  1.00  0.00           H  
ATOM   2107  CB  ILE   134       4.011   7.805  11.289  1.00  0.00           C  
ATOM   2108  HB  ILE   134       3.408   7.917  12.190  1.00  0.00           H  
ATOM   2109  CG2 ILE   134       3.100   8.043  10.102  1.00  0.00           C  
ATOM   2110 HG21 ILE   134       2.284   7.320  10.089  1.00  0.00           H  
ATOM   2111 HG22 ILE   134       2.615   9.012  10.214  1.00  0.00           H  
ATOM   2112 HG23 ILE   134       3.658   8.099   9.167  1.00  0.00           H  
ATOM   2113  CG1 ILE   134       4.456   6.326  11.268  1.00  0.00           C  
ATOM   2114 HG12 ILE   134       4.944   6.042  12.200  1.00  0.00           H  
ATOM   2115 HG13 ILE   134       3.571   5.707  11.123  1.00  0.00           H  
ATOM   2116  CD1 ILE   134       5.414   5.965  10.138  1.00  0.00           C  
ATOM   2117 HD11 ILE   134       6.378   6.383  10.427  1.00  0.00           H  
ATOM   2118 HD12 ILE   134       5.521   4.881  10.117  1.00  0.00           H  
ATOM   2119 HD13 ILE   134       5.125   6.315   9.147  1.00  0.00           H  
ATOM   2120  C   ILE   134       4.509  10.301  11.253  1.00  0.00           C  
ATOM   2121  O   ILE   134       3.768  10.671  12.177  1.00  0.00           O  
ATOM   2122  N   PRO   135       4.725  11.061  10.170  1.00  0.00           N  
ATOM   2123  CD  PRO   135       5.757  10.848   9.214  1.00  0.00           C  
ATOM   2124  HD2 PRO   135       5.436  10.171   8.422  1.00  0.00           H  
ATOM   2125  HD3 PRO   135       6.568  10.347   9.743  1.00  0.00           H  
ATOM   2126  CG  PRO   135       6.165  12.230   8.671  1.00  0.00           C  
ATOM   2127  HG2 PRO   135       6.488  12.158   7.632  1.00  0.00           H  
ATOM   2128  HG3 PRO   135       6.867  12.764   9.310  1.00  0.00           H  
ATOM   2129  CB  PRO   135       4.872  13.039   8.822  1.00  0.00           C  
ATOM   2130  HB2 PRO   135       4.199  12.783   8.004  1.00  0.00           H  
ATOM   2131  HB3 PRO   135       4.984  14.121   8.900  1.00  0.00           H  
ATOM   2132  CA  PRO   135       4.134  12.435  10.066  1.00  0.00           C  
ATOM   2133  HA  PRO   135       4.383  13.007  10.960  1.00  0.00           H  
ATOM   2134  C   PRO   135       2.564  12.398   9.890  1.00  0.00           C  
ATOM   2135  O   PRO   135       1.986  11.449   9.313  1.00  0.00           O  
ATOM   2136  N   ASP   136       1.774  13.449  10.335  1.00  0.00           N  
ATOM   2137  H   ASP   136       2.307  14.284  10.536  1.00  0.00           H  
ATOM   2138  CA  ASP   136       0.322  13.554  10.297  1.00  0.00           C  
ATOM   2139  HA  ASP   136      -0.063  12.618  10.700  1.00  0.00           H  
ATOM   2140  CB  ASP   136      -0.211  14.601  11.271  1.00  0.00           C  
ATOM   2141  HB2 ASP   136      -1.281  14.495  11.449  1.00  0.00           H  
ATOM   2142  HB3 ASP   136       0.181  14.407  12.269  1.00  0.00           H  
ATOM   2143  CG  ASP   136       0.001  16.061  10.867  1.00  0.00           C  
ATOM   2144  OD1 ASP   136       0.489  16.387   9.783  1.00  0.00           O  
ATOM   2145  OD2 ASP   136      -0.346  16.829  11.735  1.00  0.00           O  
ATOM   2146  C   ASP   136      -0.330  13.589   8.914  1.00  0.00           C  
ATOM   2147  O   ASP   136      -1.551  13.570   8.885  1.00  0.00           O  
ATOM   2148  N   ASP   137       0.458  13.517   7.855  1.00  0.00           N  
ATOM   2149  H   ASP   137       1.449  13.625   8.018  1.00  0.00           H  
ATOM   2150  CA  ASP   137       0.066  13.324   6.508  1.00  0.00           C  
ATOM   2151  HA  ASP   137      -0.996  13.565   6.456  1.00  0.00           H  
ATOM   2152  CB  ASP   137       0.772  14.324   5.596  1.00  0.00           C  
ATOM   2153  HB2 ASP   137       0.241  14.509   4.662  1.00  0.00           H  
ATOM   2154  HB3 ASP   137       0.601  15.261   6.125  1.00  0.00           H  
ATOM   2155  CG  ASP   137       2.270  14.064   5.534  1.00  0.00           C  
ATOM   2156  OD1 ASP   137       3.010  14.605   6.366  1.00  0.00           O  
ATOM   2157  OD2 ASP   137       2.699  13.365   4.604  1.00  0.00           O  
ATOM   2158  C   ASP   137       0.300  11.874   6.119  1.00  0.00           C  
ATOM   2159  O   ASP   137      -0.251  11.519   5.054  1.00  0.00           O  
ATOM   2160  N   LYS   138       0.915  10.958   6.934  1.00  0.00           N  
ATOM   2161  H   LYS   138       1.296  11.266   7.818  1.00  0.00           H  
ATOM   2162  CA  LYS   138       1.353   9.585   6.530  1.00  0.00           C  
ATOM   2163  HA  LYS   138       1.126   9.416   5.478  1.00  0.00           H  
ATOM   2164  CB  LYS   138       2.856   9.460   6.748  1.00  0.00           C  
ATOM   2165  HB2 LYS   138       3.071   9.740   7.780  1.00  0.00           H  
ATOM   2166  HB3 LYS   138       3.080   8.419   6.517  1.00  0.00           H  
ATOM   2167  CG  LYS   138       3.813  10.207   5.738  1.00  0.00           C  
ATOM   2168  HG2 LYS   138       3.969  11.258   5.983  1.00  0.00           H  
ATOM   2169  HG3 LYS   138       4.790   9.730   5.812  1.00  0.00           H  
ATOM   2170  CD  LYS   138       3.302  10.086   4.311  1.00  0.00           C  
ATOM   2171  HD2 LYS   138       3.201   9.015   4.137  1.00  0.00           H  
ATOM   2172  HD3 LYS   138       2.380  10.639   4.130  1.00  0.00           H  
ATOM   2173  CE  LYS   138       4.461  10.531   3.409  1.00  0.00           C  
ATOM   2174  HE2 LYS   138       5.357   9.990   3.715  1.00  0.00           H  
ATOM   2175  HE3 LYS   138       4.265  10.118   2.420  1.00  0.00           H  
ATOM   2176  NZ  LYS   138       4.784  11.968   3.395  1.00  0.00           N  
ATOM   2177  HZ1 LYS   138       5.443  12.212   2.670  1.00  0.00           H  
ATOM   2178  HZ2 LYS   138       3.945  12.529   3.429  1.00  0.00           H  
ATOM   2179  HZ3 LYS   138       5.307  12.172   4.235  1.00  0.00           H  
ATOM   2180  C   LYS   138       0.572   8.470   7.258  1.00  0.00           C  
ATOM   2181  O   LYS   138       0.870   7.320   7.075  1.00  0.00           O  
ATOM   2182  N   PHE   139      -0.453   8.757   8.101  1.00  0.00           N  
ATOM   2183  H   PHE   139      -0.678   9.712   8.343  1.00  0.00           H  
ATOM   2184  CA  PHE   139      -1.081   7.730   8.989  1.00  0.00           C  
ATOM   2185  HA  PHE   139      -0.311   7.240   9.585  1.00  0.00           H  
ATOM   2186  CB  PHE   139      -2.060   8.383  10.023  1.00  0.00           C  
ATOM   2187  HB2 PHE   139      -2.808   8.891   9.413  1.00  0.00           H  
ATOM   2188  HB3 PHE   139      -2.443   7.616  10.696  1.00  0.00           H  
ATOM   2189  CG  PHE   139      -1.597   9.431  10.955  1.00  0.00           C  
ATOM   2190  CD1 PHE   139      -0.360   9.345  11.553  1.00  0.00           C  
ATOM   2191  HD1 PHE   139       0.296   8.530  11.286  1.00  0.00           H  
ATOM   2192  CE1 PHE   139       0.113  10.293  12.469  1.00  0.00           C  
ATOM   2193  HE1 PHE   139       1.026  10.060  12.997  1.00  0.00           H  
ATOM   2194  CZ  PHE   139      -0.736  11.356  12.807  1.00  0.00           C  
ATOM   2195  HZ  PHE   139      -0.509  12.027  13.623  1.00  0.00           H  
ATOM   2196  CE2 PHE   139      -1.950  11.489  12.068  1.00  0.00           C  
ATOM   2197  HE2 PHE   139      -2.526  12.335  12.412  1.00  0.00           H  
ATOM   2198  CD2 PHE   139      -2.418  10.504  11.183  1.00  0.00           C  
ATOM   2199  HD2 PHE   139      -3.394  10.575  10.727  1.00  0.00           H  
ATOM   2200  C   PHE   139      -1.824   6.517   8.260  1.00  0.00           C  
ATOM   2201  O   PHE   139      -1.603   5.380   8.675  1.00  0.00           O  
ATOM   2202  N   LYS   140      -2.494   6.809   7.255  1.00  0.00           N  
ATOM   2203  H   LYS   140      -2.680   7.784   7.067  1.00  0.00           H  
ATOM   2204  CA  LYS   140      -3.252   5.779   6.461  1.00  0.00           C  
ATOM   2205  HA  LYS   140      -3.744   5.112   7.169  1.00  0.00           H  
ATOM   2206  CB  LYS   140      -4.351   6.293   5.484  1.00  0.00           C  
ATOM   2207  HB2 LYS   140      -3.886   6.983   4.780  1.00  0.00           H  
ATOM   2208  HB3 LYS   140      -4.697   5.434   4.908  1.00  0.00           H  
ATOM   2209  CG  LYS   140      -5.502   6.968   6.282  1.00  0.00           C  
ATOM   2210  HG2 LYS   140      -5.694   6.402   7.193  1.00  0.00           H  
ATOM   2211  HG3 LYS   140      -5.205   7.968   6.601  1.00  0.00           H  
ATOM   2212  CD  LYS   140      -6.839   7.062   5.387  1.00  0.00           C  
ATOM   2213  HD2 LYS   140      -6.629   7.674   4.509  1.00  0.00           H  
ATOM   2214  HD3 LYS   140      -6.997   6.007   5.166  1.00  0.00           H  
ATOM   2215  CE  LYS   140      -7.962   7.463   6.300  1.00  0.00           C  
ATOM   2216  HE2 LYS   140      -7.909   6.771   7.141  1.00  0.00           H  
ATOM   2217  HE3 LYS   140      -7.816   8.501   6.599  1.00  0.00           H  
ATOM   2218  NZ  LYS   140      -9.225   7.364   5.550  1.00  0.00           N  
ATOM   2219  HZ1 LYS   140      -9.254   6.569   4.928  1.00  0.00           H  
ATOM   2220  HZ2 LYS   140     -10.060   7.291   6.115  1.00  0.00           H  
ATOM   2221  HZ3 LYS   140      -9.354   8.145   4.923  1.00  0.00           H  
ATOM   2222  C   LYS   140      -2.217   4.915   5.716  1.00  0.00           C  
ATOM   2223  O   LYS   140      -2.348   3.657   5.654  1.00  0.00           O  
ATOM   2224  N   GLU   141      -1.197   5.481   5.127  1.00  0.00           N  
ATOM   2225  H   GLU   141      -1.092   6.486   5.145  1.00  0.00           H  
ATOM   2226  CA  GLU   141      -0.203   4.807   4.321  1.00  0.00           C  
ATOM   2227  HA  GLU   141      -0.603   4.103   3.592  1.00  0.00           H  
ATOM   2228  CB  GLU   141       0.675   5.751   3.463  1.00  0.00           C  
ATOM   2229  HB2 GLU   141       0.019   6.190   2.710  1.00  0.00           H  
ATOM   2230  HB3 GLU   141       1.195   6.539   4.008  1.00  0.00           H  
ATOM   2231  CG  GLU   141       1.746   4.992   2.774  1.00  0.00           C  
ATOM   2232  HG2 GLU   141       2.399   4.542   3.523  1.00  0.00           H  
ATOM   2233  HG3 GLU   141       1.257   4.179   2.238  1.00  0.00           H  
ATOM   2234  CD  GLU   141       2.588   5.912   1.818  1.00  0.00           C  
ATOM   2235  OE1 GLU   141       3.446   6.655   2.418  1.00  0.00           O  
ATOM   2236  OE2 GLU   141       2.366   5.888   0.602  1.00  0.00           O  
ATOM   2237  C   GLU   141       0.607   3.914   5.328  1.00  0.00           C  
ATOM   2238  O   GLU   141       0.826   2.787   5.053  1.00  0.00           O  
ATOM   2239  N   ALA   142       1.017   4.489   6.428  1.00  0.00           N  
ATOM   2240  H   ALA   142       0.721   5.429   6.649  1.00  0.00           H  
ATOM   2241  CA  ALA   142       1.933   3.777   7.392  1.00  0.00           C  
ATOM   2242  HA  ALA   142       2.897   3.425   7.026  1.00  0.00           H  
ATOM   2243  CB  ALA   142       2.436   4.839   8.299  1.00  0.00           C  
ATOM   2244  HB1 ALA   142       1.760   5.197   9.076  1.00  0.00           H  
ATOM   2245  HB2 ALA   142       3.181   4.370   8.941  1.00  0.00           H  
ATOM   2246  HB3 ALA   142       2.837   5.675   7.726  1.00  0.00           H  
ATOM   2247  C   ALA   142       1.224   2.668   8.185  1.00  0.00           C  
ATOM   2248  O   ALA   142       1.879   1.676   8.464  1.00  0.00           O  
ATOM   2249  N   LEU   143      -0.142   2.742   8.206  1.00  0.00           N  
ATOM   2250  H   LEU   143      -0.450   3.678   7.983  1.00  0.00           H  
ATOM   2251  CA  LEU   143      -1.062   1.740   8.745  1.00  0.00           C  
ATOM   2252  HA  LEU   143      -0.738   1.421   9.736  1.00  0.00           H  
ATOM   2253  CB  LEU   143      -2.445   2.369   8.755  1.00  0.00           C  
ATOM   2254  HB2 LEU   143      -2.346   3.304   9.306  1.00  0.00           H  
ATOM   2255  HB3 LEU   143      -2.822   2.590   7.756  1.00  0.00           H  
ATOM   2256  CG  LEU   143      -3.594   1.713   9.551  1.00  0.00           C  
ATOM   2257  HG  LEU   143      -4.332   2.514   9.593  1.00  0.00           H  
ATOM   2258  CD1 LEU   143      -4.137   0.482   8.815  1.00  0.00           C  
ATOM   2259 HD11 LEU   143      -4.976   0.210   9.456  1.00  0.00           H  
ATOM   2260 HD12 LEU   143      -4.498   0.746   7.821  1.00  0.00           H  
ATOM   2261 HD13 LEU   143      -3.444  -0.352   8.705  1.00  0.00           H  
ATOM   2262  CD2 LEU   143      -3.110   1.349  10.887  1.00  0.00           C  
ATOM   2263 HD21 LEU   143      -2.437   0.496  10.975  1.00  0.00           H  
ATOM   2264 HD22 LEU   143      -2.660   2.245  11.314  1.00  0.00           H  
ATOM   2265 HD23 LEU   143      -3.941   1.024  11.513  1.00  0.00           H  
ATOM   2266  C   LEU   143      -1.115   0.612   7.737  1.00  0.00           C  
ATOM   2267  O   LEU   143      -0.885  -0.510   8.082  1.00  0.00           O  
ATOM   2268  N   ARG   144      -1.274   0.979   6.470  1.00  0.00           N  
ATOM   2269  H   ARG   144      -1.418   1.933   6.172  1.00  0.00           H  
ATOM   2270  CA  ARG   144      -1.456  -0.069   5.401  1.00  0.00           C  
ATOM   2271  HA  ARG   144      -2.245  -0.762   5.693  1.00  0.00           H  
ATOM   2272  CB  ARG   144      -1.743   0.665   4.127  1.00  0.00           C  
ATOM   2273  HB2 ARG   144      -2.671   1.212   4.294  1.00  0.00           H  
ATOM   2274  HB3 ARG   144      -0.953   1.383   3.907  1.00  0.00           H  
ATOM   2275  CG  ARG   144      -2.051  -0.182   2.906  1.00  0.00           C  
ATOM   2276  HG2 ARG   144      -2.174   0.468   2.039  1.00  0.00           H  
ATOM   2277  HG3 ARG   144      -1.151  -0.781   2.772  1.00  0.00           H  
ATOM   2278  CD  ARG   144      -3.288  -1.057   3.084  1.00  0.00           C  
ATOM   2279  HD2 ARG   144      -3.287  -1.611   4.022  1.00  0.00           H  
ATOM   2280  HD3 ARG   144      -4.054  -0.295   3.229  1.00  0.00           H  
ATOM   2281  NE  ARG   144      -3.622  -1.990   1.958  1.00  0.00           N  
ATOM   2282  HE  ARG   144      -4.531  -1.956   1.520  1.00  0.00           H  
ATOM   2283  CZ  ARG   144      -2.877  -2.942   1.398  1.00  0.00           C  
ATOM   2284  NH1 ARG   144      -1.764  -3.348   1.894  1.00  0.00           N  
ATOM   2285 HH11 ARG   144      -1.280  -2.837   2.619  1.00  0.00           H  
ATOM   2286 HH12 ARG   144      -1.349  -4.180   1.499  1.00  0.00           H  
ATOM   2287  NH2 ARG   144      -3.403  -3.654   0.454  1.00  0.00           N  
ATOM   2288 HH21 ARG   144      -4.151  -3.218  -0.067  1.00  0.00           H  
ATOM   2289 HH22 ARG   144      -2.721  -4.255   0.016  1.00  0.00           H  
ATOM   2290  C   ARG   144      -0.303  -0.979   5.214  1.00  0.00           C  
ATOM   2291  O   ARG   144      -0.447  -2.099   4.805  1.00  0.00           O  
ATOM   2292  N   TYR   145       0.946  -0.556   5.533  1.00  0.00           N  
ATOM   2293  H   TYR   145       1.001   0.410   5.824  1.00  0.00           H  
ATOM   2294  CA  TYR   145       2.221  -1.256   5.139  1.00  0.00           C  
ATOM   2295  HA  TYR   145       2.054  -2.206   4.631  1.00  0.00           H  
ATOM   2296  CB  TYR   145       2.810  -0.323   4.042  1.00  0.00           C  
ATOM   2297  HB2 TYR   145       3.102   0.611   4.523  1.00  0.00           H  
ATOM   2298  HB3 TYR   145       3.756  -0.632   3.596  1.00  0.00           H  
ATOM   2299  CG  TYR   145       1.953  -0.196   2.744  1.00  0.00           C  
ATOM   2300  CD1 TYR   145       1.804   1.029   2.085  1.00  0.00           C  
ATOM   2301  HD1 TYR   145       2.232   1.890   2.577  1.00  0.00           H  
ATOM   2302  CE1 TYR   145       0.983   1.118   0.933  1.00  0.00           C  
ATOM   2303  HE1 TYR   145       0.807   2.068   0.450  1.00  0.00           H  
ATOM   2304  CZ  TYR   145       0.470  -0.081   0.258  1.00  0.00           C  
ATOM   2305  OH  TYR   145      -0.036  -0.003  -1.008  1.00  0.00           O  
ATOM   2306  HH  TYR   145      -0.065   0.870  -1.407  1.00  0.00           H  
ATOM   2307  CE2 TYR   145       0.776  -1.312   0.883  1.00  0.00           C  
ATOM   2308  HE2 TYR   145       0.417  -2.230   0.442  1.00  0.00           H  
ATOM   2309  CD2 TYR   145       1.464  -1.407   2.128  1.00  0.00           C  
ATOM   2310  HD2 TYR   145       1.618  -2.395   2.536  1.00  0.00           H  
ATOM   2311  C   TYR   145       3.273  -1.489   6.227  1.00  0.00           C  
ATOM   2312  O   TYR   145       3.890  -2.532   6.286  1.00  0.00           O  
ATOM   2313  N   LEU   146       3.421  -0.526   7.196  1.00  0.00           N  
ATOM   2314  H   LEU   146       2.912   0.338   7.075  1.00  0.00           H  
ATOM   2315  CA  LEU   146       4.439  -0.680   8.312  1.00  0.00           C  
ATOM   2316  HA  LEU   146       5.267  -1.294   7.958  1.00  0.00           H  
ATOM   2317  CB  LEU   146       4.946   0.779   8.740  1.00  0.00           C  
ATOM   2318  HB2 LEU   146       4.158   1.382   9.190  1.00  0.00           H  
ATOM   2319  HB3 LEU   146       5.669   0.669   9.548  1.00  0.00           H  
ATOM   2320  CG  LEU   146       5.569   1.603   7.592  1.00  0.00           C  
ATOM   2321  HG  LEU   146       4.816   1.969   6.894  1.00  0.00           H  
ATOM   2322  CD1 LEU   146       6.306   2.862   8.102  1.00  0.00           C  
ATOM   2323 HD11 LEU   146       6.726   3.377   7.238  1.00  0.00           H  
ATOM   2324 HD12 LEU   146       5.523   3.349   8.683  1.00  0.00           H  
ATOM   2325 HD13 LEU   146       7.103   2.493   8.748  1.00  0.00           H  
ATOM   2326  CD2 LEU   146       6.552   0.786   6.704  1.00  0.00           C  
ATOM   2327 HD21 LEU   146       7.274   0.249   7.320  1.00  0.00           H  
ATOM   2328 HD22 LEU   146       6.022   0.056   6.093  1.00  0.00           H  
ATOM   2329 HD23 LEU   146       7.043   1.508   6.051  1.00  0.00           H  
ATOM   2330  C   LEU   146       3.891  -1.535   9.512  1.00  0.00           C  
ATOM   2331  O   LEU   146       4.738  -2.034  10.318  1.00  0.00           O  
ATOM   2332  N   GLY   147       2.599  -1.439   9.854  1.00  0.00           N  
ATOM   2333  H   GLY   147       2.069  -0.748   9.342  1.00  0.00           H  
ATOM   2334  CA  GLY   147       2.064  -2.039  11.100  1.00  0.00           C  
ATOM   2335  HA2 GLY   147       1.567  -2.977  10.855  1.00  0.00           H  
ATOM   2336  HA3 GLY   147       2.845  -2.099  11.858  1.00  0.00           H  
ATOM   2337  C   GLY   147       0.984  -1.126  11.749  1.00  0.00           C  
ATOM   2338  O   GLY   147       0.983   0.057  11.572  1.00  0.00           O  
ATOM   2339  N   PRO   148       0.388  -1.703  12.794  1.00  0.00           N  
ATOM   2340  CD  PRO   148       0.344  -3.106  13.279  1.00  0.00           C  
ATOM   2341  HD2 PRO   148       1.267  -3.675  13.164  1.00  0.00           H  
ATOM   2342  HD3 PRO   148      -0.313  -3.647  12.599  1.00  0.00           H  
ATOM   2343  CG  PRO   148      -0.433  -3.101  14.614  1.00  0.00           C  
ATOM   2344  HG2 PRO   148       0.326  -3.133  15.396  1.00  0.00           H  
ATOM   2345  HG3 PRO   148      -0.967  -4.041  14.470  1.00  0.00           H  
ATOM   2346  CB  PRO   148      -1.336  -1.905  14.634  1.00  0.00           C  
ATOM   2347  HB2 PRO   148      -1.454  -1.545  15.656  1.00  0.00           H  
ATOM   2348  HB3 PRO   148      -2.314  -2.169  14.233  1.00  0.00           H  
ATOM   2349  CA  PRO   148      -0.507  -0.890  13.709  1.00  0.00           C  
ATOM   2350  HA  PRO   148      -1.217  -0.235  13.203  1.00  0.00           H  
ATOM   2351  C   PRO   148       0.300   0.084  14.575  1.00  0.00           C  
ATOM   2352  O   PRO   148       1.291  -0.359  15.186  1.00  0.00           O  
ATOM   2353  N   ILE   149      -0.132   1.360  14.493  1.00  0.00           N  
ATOM   2354  H   ILE   149      -1.025   1.423  14.025  1.00  0.00           H  
ATOM   2355  CA  ILE   149       0.642   2.530  14.986  1.00  0.00           C  
ATOM   2356  HA  ILE   149       1.705   2.290  14.967  1.00  0.00           H  
ATOM   2357  CB  ILE   149       0.510   3.814  14.046  1.00  0.00           C  
ATOM   2358  HB  ILE   149      -0.539   4.110  14.042  1.00  0.00           H  
ATOM   2359  CG2 ILE   149       1.459   5.035  14.464  1.00  0.00           C  
ATOM   2360 HG21 ILE   149       1.020   5.993  14.184  1.00  0.00           H  
ATOM   2361 HG22 ILE   149       1.592   5.071  15.545  1.00  0.00           H  
ATOM   2362 HG23 ILE   149       2.418   4.808  13.998  1.00  0.00           H  
ATOM   2363  CG1 ILE   149       0.803   3.526  12.570  1.00  0.00           C  
ATOM   2364 HG12 ILE   149       1.838   3.205  12.457  1.00  0.00           H  
ATOM   2365 HG13 ILE   149       0.151   2.711  12.256  1.00  0.00           H  
ATOM   2366  CD1 ILE   149       0.464   4.679  11.657  1.00  0.00           C  
ATOM   2367 HD11 ILE   149       1.055   5.552  11.934  1.00  0.00           H  
ATOM   2368 HD12 ILE   149       0.556   4.392  10.609  1.00  0.00           H  
ATOM   2369 HD13 ILE   149      -0.593   4.898  11.810  1.00  0.00           H  
ATOM   2370  C   ILE   149       0.273   2.840  16.456  1.00  0.00           C  
ATOM   2371  O   ILE   149      -0.819   3.327  16.738  1.00  0.00           O  
ATOM   2372  N   SER   150       1.309   2.702  17.300  1.00  0.00           N  
ATOM   2373  H   SER   150       2.229   2.515  16.929  1.00  0.00           H  
ATOM   2374  CA  SER   150       1.346   3.317  18.719  1.00  0.00           C  
ATOM   2375  HA  SER   150       0.520   2.781  19.186  1.00  0.00           H  
ATOM   2376  CB  SER   150       2.650   2.926  19.429  1.00  0.00           C  
ATOM   2377  HB2 SER   150       3.475   3.474  18.975  1.00  0.00           H  
ATOM   2378  HB3 SER   150       2.489   3.106  20.492  1.00  0.00           H  
ATOM   2379  OG  SER   150       2.820   1.506  19.238  1.00  0.00           O  
ATOM   2380  HG  SER   150       2.494   1.124  20.056  1.00  0.00           H  
ATOM   2381  C   SER   150       1.169   4.844  18.632  1.00  0.00           C  
ATOM   2382  O   SER   150       2.050   5.490  18.091  1.00  0.00           O  
ATOM   2383  N   ILE   151       0.206   5.423  19.371  1.00  0.00           N  
ATOM   2384  H   ILE   151      -0.198   4.820  20.073  1.00  0.00           H  
ATOM   2385  CA  ILE   151      -0.169   6.831  19.290  1.00  0.00           C  
ATOM   2386  HA  ILE   151       0.745   7.354  19.006  1.00  0.00           H  
ATOM   2387  CB  ILE   151      -1.305   7.063  18.197  1.00  0.00           C  
ATOM   2388  HB  ILE   151      -1.895   6.152  18.094  1.00  0.00           H  
ATOM   2389  CG2 ILE   151      -2.157   8.255  18.536  1.00  0.00           C  
ATOM   2390 HG21 ILE   151      -1.551   9.063  18.949  1.00  0.00           H  
ATOM   2391 HG22 ILE   151      -2.568   8.707  17.634  1.00  0.00           H  
ATOM   2392 HG23 ILE   151      -3.066   8.018  19.089  1.00  0.00           H  
ATOM   2393  CG1 ILE   151      -0.608   7.191  16.823  1.00  0.00           C  
ATOM   2394 HG12 ILE   151      -0.188   8.195  16.766  1.00  0.00           H  
ATOM   2395 HG13 ILE   151       0.126   6.392  16.709  1.00  0.00           H  
ATOM   2396  CD1 ILE   151      -1.627   6.890  15.736  1.00  0.00           C  
ATOM   2397 HD11 ILE   151      -2.481   7.567  15.712  1.00  0.00           H  
ATOM   2398 HD12 ILE   151      -1.263   6.973  14.712  1.00  0.00           H  
ATOM   2399 HD13 ILE   151      -2.145   5.945  15.898  1.00  0.00           H  
ATOM   2400  C   ILE   151      -0.490   7.374  20.638  1.00  0.00           C  
ATOM   2401  O   ILE   151      -1.187   6.617  21.380  1.00  0.00           O  
ATOM   2402  N   SER   152      -0.129   8.635  20.922  1.00  0.00           N  
ATOM   2403  H   SER   152       0.505   9.092  20.282  1.00  0.00           H  
ATOM   2404  CA  SER   152      -0.517   9.316  22.141  1.00  0.00           C  
ATOM   2405  HA  SER   152      -1.029   8.639  22.826  1.00  0.00           H  
ATOM   2406  CB  SER   152       0.735   9.793  22.963  1.00  0.00           C  
ATOM   2407  HB2 SER   152       1.267   8.883  23.243  1.00  0.00           H  
ATOM   2408  HB3 SER   152       1.289  10.445  22.287  1.00  0.00           H  
ATOM   2409  OG  SER   152       0.252  10.631  24.076  1.00  0.00           O  
ATOM   2410  HG  SER   152      -0.240  10.146  24.743  1.00  0.00           H  
ATOM   2411  C   SER   152      -1.618  10.358  21.919  1.00  0.00           C  
ATOM   2412  O   SER   152      -1.823  10.711  20.749  1.00  0.00           O  
ATOM   2413  N   ILE   153      -2.499  10.627  22.863  1.00  0.00           N  
ATOM   2414  H   ILE   153      -2.369  10.086  23.706  1.00  0.00           H  
ATOM   2415  CA  ILE   153      -3.833  11.255  22.644  1.00  0.00           C  
ATOM   2416  HA  ILE   153      -3.784  11.869  21.744  1.00  0.00           H  
ATOM   2417  CB  ILE   153      -4.890  10.116  22.347  1.00  0.00           C  
ATOM   2418  HB  ILE   153      -4.558   9.558  21.472  1.00  0.00           H  
ATOM   2419  CG2 ILE   153      -4.950   9.069  23.489  1.00  0.00           C  
ATOM   2420 HG21 ILE   153      -5.433   8.146  23.172  1.00  0.00           H  
ATOM   2421 HG22 ILE   153      -4.027   8.930  24.052  1.00  0.00           H  
ATOM   2422 HG23 ILE   153      -5.659   9.444  24.227  1.00  0.00           H  
ATOM   2423  CG1 ILE   153      -6.365  10.589  22.092  1.00  0.00           C  
ATOM   2424 HG12 ILE   153      -7.026  10.694  22.952  1.00  0.00           H  
ATOM   2425 HG13 ILE   153      -6.368  11.584  21.647  1.00  0.00           H  
ATOM   2426  CD1 ILE   153      -7.063   9.665  21.105  1.00  0.00           C  
ATOM   2427 HD11 ILE   153      -8.035  10.091  20.858  1.00  0.00           H  
ATOM   2428 HD12 ILE   153      -6.469   9.577  20.195  1.00  0.00           H  
ATOM   2429 HD13 ILE   153      -7.232   8.739  21.655  1.00  0.00           H  
ATOM   2430  C   ILE   153      -4.374  12.030  23.833  1.00  0.00           C  
ATOM   2431  O   ILE   153      -4.114  11.615  25.019  1.00  0.00           O  
ATOM   2432  N   ALA   154      -5.047  13.132  23.652  1.00  0.00           N  
ATOM   2433  H   ALA   154      -5.189  13.426  22.696  1.00  0.00           H  
ATOM   2434  CA  ALA   154      -5.610  14.018  24.710  1.00  0.00           C  
ATOM   2435  HA  ALA   154      -4.883  14.008  25.522  1.00  0.00           H  
ATOM   2436  CB  ALA   154      -5.675  15.549  24.300  1.00  0.00           C  
ATOM   2437  HB1 ALA   154      -5.664  16.162  25.202  1.00  0.00           H  
ATOM   2438  HB2 ALA   154      -4.731  15.802  23.818  1.00  0.00           H  
ATOM   2439  HB3 ALA   154      -6.520  15.824  23.669  1.00  0.00           H  
ATOM   2440  C   ALA   154      -6.879  13.481  25.278  1.00  0.00           C  
ATOM   2441  O   ALA   154      -7.938  13.856  24.753  1.00  0.00           O  
ATOM   2442  N   ALA   155      -6.829  12.449  26.147  1.00  0.00           N  
ATOM   2443  H   ALA   155      -5.892  12.301  26.496  1.00  0.00           H  
ATOM   2444  CA  ALA   155      -7.982  11.841  26.768  1.00  0.00           C  
ATOM   2445  HA  ALA   155      -8.745  11.567  26.038  1.00  0.00           H  
ATOM   2446  CB  ALA   155      -7.571  10.595  27.554  1.00  0.00           C  
ATOM   2447  HB1 ALA   155      -7.092   9.829  26.944  1.00  0.00           H  
ATOM   2448  HB2 ALA   155      -6.929  10.751  28.422  1.00  0.00           H  
ATOM   2449  HB3 ALA   155      -8.446  10.171  28.046  1.00  0.00           H  
ATOM   2450  C   ALA   155      -8.653  12.895  27.769  1.00  0.00           C  
ATOM   2451  O   ALA   155      -8.056  13.898  28.165  1.00  0.00           O  
ATOM   2452  N   SER   156      -9.823  12.577  28.322  1.00  0.00           N  
ATOM   2453  H   SER   156     -10.181  11.678  28.033  1.00  0.00           H  
ATOM   2454  CA  SER   156     -10.693  13.350  29.265  1.00  0.00           C  
ATOM   2455  HA  SER   156     -10.100  13.902  29.996  1.00  0.00           H  
ATOM   2456  CB  SER   156     -11.505  14.374  28.434  1.00  0.00           C  
ATOM   2457  HB2 SER   156     -12.221  14.949  29.022  1.00  0.00           H  
ATOM   2458  HB3 SER   156     -10.809  15.108  28.027  1.00  0.00           H  
ATOM   2459  OG  SER   156     -12.215  13.795  27.326  1.00  0.00           O  
ATOM   2460  HG  SER   156     -12.702  14.440  26.809  1.00  0.00           H  
ATOM   2461  C   SER   156     -11.665  12.314  29.950  1.00  0.00           C  
ATOM   2462  O   SER   156     -11.588  11.123  29.778  1.00  0.00           O  
ATOM   2463  N   ASP   157     -12.563  12.758  30.829  1.00  0.00           N  
ATOM   2464  H   ASP   157     -12.628  13.715  31.142  1.00  0.00           H  
ATOM   2465  CA  ASP   157     -13.658  11.916  31.305  1.00  0.00           C  
ATOM   2466  HA  ASP   157     -13.225  10.965  31.619  1.00  0.00           H  
ATOM   2467  CB  ASP   157     -14.184  12.643  32.571  1.00  0.00           C  
ATOM   2468  HB2 ASP   157     -15.021  12.093  33.002  1.00  0.00           H  
ATOM   2469  HB3 ASP   157     -13.429  12.551  33.351  1.00  0.00           H  
ATOM   2470  CG  ASP   157     -14.558  14.194  32.411  1.00  0.00           C  
ATOM   2471  OD1 ASP   157     -14.455  14.811  31.373  1.00  0.00           O  
ATOM   2472  OD2 ASP   157     -14.883  14.814  33.451  1.00  0.00           O  
ATOM   2473  C   ASP   157     -14.806  11.788  30.295  1.00  0.00           C  
ATOM   2474  O   ASP   157     -15.665  10.923  30.423  1.00  0.00           O  
ATOM   2475  N   ASP   158     -14.864  12.686  29.264  1.00  0.00           N  
ATOM   2476  H   ASP   158     -14.236  13.472  29.175  1.00  0.00           H  
ATOM   2477  CA  ASP   158     -15.708  12.380  28.093  1.00  0.00           C  
ATOM   2478  HA  ASP   158     -16.681  12.106  28.502  1.00  0.00           H  
ATOM   2479  CB  ASP   158     -16.028  13.609  27.224  1.00  0.00           C  
ATOM   2480  HB2 ASP   158     -15.069  14.037  26.932  1.00  0.00           H  
ATOM   2481  HB3 ASP   158     -16.546  13.241  26.338  1.00  0.00           H  
ATOM   2482  CG  ASP   158     -16.943  14.608  27.967  1.00  0.00           C  
ATOM   2483  OD1 ASP   158     -16.756  15.815  27.737  1.00  0.00           O  
ATOM   2484  OD2 ASP   158     -17.701  14.243  28.924  1.00  0.00           O  
ATOM   2485  C   ASP   158     -15.208  11.268  27.262  1.00  0.00           C  
ATOM   2486  O   ASP   158     -16.012  10.354  26.990  1.00  0.00           O  
ATOM   2487  N   PHE   159     -13.949  11.197  26.960  1.00  0.00           N  
ATOM   2488  H   PHE   159     -13.319  11.933  27.245  1.00  0.00           H  
ATOM   2489  CA  PHE   159     -13.224   9.978  26.455  1.00  0.00           C  
ATOM   2490  HA  PHE   159     -13.799   9.699  25.572  1.00  0.00           H  
ATOM   2491  CB  PHE   159     -11.762  10.414  26.151  1.00  0.00           C  
ATOM   2492  HB2 PHE   159     -11.719  11.482  25.940  1.00  0.00           H  
ATOM   2493  HB3 PHE   159     -11.195  10.445  27.081  1.00  0.00           H  
ATOM   2494  CG  PHE   159     -10.922   9.634  25.121  1.00  0.00           C  
ATOM   2495  CD1 PHE   159     -10.832  10.035  23.769  1.00  0.00           C  
ATOM   2496  HD1 PHE   159     -11.418  10.903  23.505  1.00  0.00           H  
ATOM   2497  CE1 PHE   159     -10.162   9.270  22.791  1.00  0.00           C  
ATOM   2498  HE1 PHE   159     -10.160   9.572  21.754  1.00  0.00           H  
ATOM   2499  CZ  PHE   159      -9.549   8.074  23.203  1.00  0.00           C  
ATOM   2500  HZ  PHE   159      -8.972   7.469  22.518  1.00  0.00           H  
ATOM   2501  CE2 PHE   159      -9.449   7.692  24.533  1.00  0.00           C  
ATOM   2502  HE2 PHE   159      -8.901   6.796  24.786  1.00  0.00           H  
ATOM   2503  CD2 PHE   159     -10.090   8.489  25.514  1.00  0.00           C  
ATOM   2504  HD2 PHE   159     -10.007   8.221  26.557  1.00  0.00           H  
ATOM   2505  C   PHE   159     -13.339   8.757  27.331  1.00  0.00           C  
ATOM   2506  O   PHE   159     -13.473   7.647  26.835  1.00  0.00           O  
ATOM   2507  N   ALA   160     -13.413   8.850  28.700  1.00  0.00           N  
ATOM   2508  H   ALA   160     -13.251   9.708  29.207  1.00  0.00           H  
ATOM   2509  CA  ALA   160     -13.643   7.699  29.587  1.00  0.00           C  
ATOM   2510  HA  ALA   160     -13.106   6.864  29.137  1.00  0.00           H  
ATOM   2511  CB  ALA   160     -13.091   8.107  30.921  1.00  0.00           C  
ATOM   2512  HB1 ALA   160     -13.451   7.414  31.682  1.00  0.00           H  
ATOM   2513  HB2 ALA   160     -12.004   8.045  30.866  1.00  0.00           H  
ATOM   2514  HB3 ALA   160     -13.459   9.101  31.176  1.00  0.00           H  
ATOM   2515  C   ALA   160     -15.108   7.333  29.630  1.00  0.00           C  
ATOM   2516  O   ALA   160     -15.478   6.215  29.662  1.00  0.00           O  
ATOM   2517  N   PHE   161     -16.066   8.318  29.499  1.00  0.00           N  
ATOM   2518  H   PHE   161     -15.784   9.267  29.296  1.00  0.00           H  
ATOM   2519  CA  PHE   161     -17.469   7.938  29.477  1.00  0.00           C  
ATOM   2520  HA  PHE   161     -17.667   7.259  30.307  1.00  0.00           H  
ATOM   2521  CB  PHE   161     -18.345   9.253  29.611  1.00  0.00           C  
ATOM   2522  HB2 PHE   161     -18.319   9.489  30.675  1.00  0.00           H  
ATOM   2523  HB3 PHE   161     -17.779  10.077  29.176  1.00  0.00           H  
ATOM   2524  CG  PHE   161     -19.764   9.239  29.067  1.00  0.00           C  
ATOM   2525  CD1 PHE   161     -20.056   9.692  27.792  1.00  0.00           C  
ATOM   2526  HD1 PHE   161     -19.355  10.067  27.060  1.00  0.00           H  
ATOM   2527  CE1 PHE   161     -21.376   9.542  27.336  1.00  0.00           C  
ATOM   2528  HE1 PHE   161     -21.603   9.684  26.290  1.00  0.00           H  
ATOM   2529  CZ  PHE   161     -22.421   9.044  28.169  1.00  0.00           C  
ATOM   2530  HZ  PHE   161     -23.441   9.023  27.815  1.00  0.00           H  
ATOM   2531  CE2 PHE   161     -22.070   8.736  29.471  1.00  0.00           C  
ATOM   2532  HE2 PHE   161     -22.887   8.490  30.134  1.00  0.00           H  
ATOM   2533  CD2 PHE   161     -20.746   8.705  29.901  1.00  0.00           C  
ATOM   2534  HD2 PHE   161     -20.550   8.413  30.922  1.00  0.00           H  
ATOM   2535  C   PHE   161     -17.858   7.137  28.210  1.00  0.00           C  
ATOM   2536  O   PHE   161     -18.911   6.501  28.254  1.00  0.00           O  
ATOM   2537  N   TYR   162     -17.091   7.190  27.113  1.00  0.00           N  
ATOM   2538  H   TYR   162     -16.228   7.710  27.045  1.00  0.00           H  
ATOM   2539  CA  TYR   162     -17.419   6.693  25.798  1.00  0.00           C  
ATOM   2540  HA  TYR   162     -18.350   7.188  25.525  1.00  0.00           H  
ATOM   2541  CB  TYR   162     -16.337   7.061  24.762  1.00  0.00           C  
ATOM   2542  HB2 TYR   162     -16.436   8.141  24.651  1.00  0.00           H  
ATOM   2543  HB3 TYR   162     -15.323   6.814  25.077  1.00  0.00           H  
ATOM   2544  CG  TYR   162     -16.479   6.406  23.411  1.00  0.00           C  
ATOM   2545  CD1 TYR   162     -15.898   5.143  23.295  1.00  0.00           C  
ATOM   2546  HD1 TYR   162     -15.306   4.670  24.064  1.00  0.00           H  
ATOM   2547  CE1 TYR   162     -15.987   4.441  22.032  1.00  0.00           C  
ATOM   2548  HE1 TYR   162     -15.600   3.462  21.788  1.00  0.00           H  
ATOM   2549  CZ  TYR   162     -16.704   5.099  20.988  1.00  0.00           C  
ATOM   2550  OH  TYR   162     -16.695   4.512  19.776  1.00  0.00           O  
ATOM   2551  HH  TYR   162     -17.245   4.898  19.090  1.00  0.00           H  
ATOM   2552  CE2 TYR   162     -17.311   6.364  21.121  1.00  0.00           C  
ATOM   2553  HE2 TYR   162     -17.778   6.892  20.302  1.00  0.00           H  
ATOM   2554  CD2 TYR   162     -17.181   7.007  22.371  1.00  0.00           C  
ATOM   2555  HD2 TYR   162     -17.698   7.941  22.537  1.00  0.00           H  
ATOM   2556  C   TYR   162     -17.732   5.182  25.902  1.00  0.00           C  
ATOM   2557  O   TYR   162     -17.019   4.440  26.533  1.00  0.00           O  
ATOM   2558  N   ARG   163     -18.814   4.771  25.214  1.00  0.00           N  
ATOM   2559  H   ARG   163     -19.224   5.471  24.613  1.00  0.00           H  
ATOM   2560  CA  ARG   163     -19.516   3.423  25.216  1.00  0.00           C  
ATOM   2561  HA  ARG   163     -18.855   2.692  25.682  1.00  0.00           H  
ATOM   2562  CB  ARG   163     -20.835   3.556  26.026  1.00  0.00           C  
ATOM   2563  HB2 ARG   163     -21.120   2.517  26.189  1.00  0.00           H  
ATOM   2564  HB3 ARG   163     -20.749   4.059  26.989  1.00  0.00           H  
ATOM   2565  CG  ARG   163     -21.980   4.329  25.325  1.00  0.00           C  
ATOM   2566  HG2 ARG   163     -21.806   5.405  25.336  1.00  0.00           H  
ATOM   2567  HG3 ARG   163     -21.992   3.909  24.319  1.00  0.00           H  
ATOM   2568  CD  ARG   163     -23.319   4.037  26.049  1.00  0.00           C  
ATOM   2569  HD2 ARG   163     -24.054   4.594  25.468  1.00  0.00           H  
ATOM   2570  HD3 ARG   163     -23.546   2.989  25.856  1.00  0.00           H  
ATOM   2571  NE  ARG   163     -23.282   4.271  27.492  1.00  0.00           N  
ATOM   2572  HE  ARG   163     -22.469   4.363  28.083  1.00  0.00           H  
ATOM   2573  CZ  ARG   163     -24.316   4.725  28.085  1.00  0.00           C  
ATOM   2574  NH1 ARG   163     -25.467   4.757  27.545  1.00  0.00           N  
ATOM   2575 HH11 ARG   163     -25.524   4.318  26.637  1.00  0.00           H  
ATOM   2576 HH12 ARG   163     -26.228   5.255  27.986  1.00  0.00           H  
ATOM   2577  NH2 ARG   163     -24.161   5.303  29.251  1.00  0.00           N  
ATOM   2578 HH21 ARG   163     -23.245   5.573  29.578  1.00  0.00           H  
ATOM   2579 HH22 ARG   163     -25.006   5.575  29.734  1.00  0.00           H  
ATOM   2580  C   ARG   163     -19.842   2.845  23.856  1.00  0.00           C  
ATOM   2581  O   ARG   163     -20.147   1.642  23.811  1.00  0.00           O  
ATOM   2582  N   GLY   164     -19.907   3.667  22.804  1.00  0.00           N  
ATOM   2583  H   GLY   164     -19.821   4.662  22.958  1.00  0.00           H  
ATOM   2584  CA  GLY   164     -20.270   3.132  21.415  1.00  0.00           C  
ATOM   2585  HA2 GLY   164     -19.555   2.410  21.019  1.00  0.00           H  
ATOM   2586  HA3 GLY   164     -21.227   2.623  21.530  1.00  0.00           H  
ATOM   2587  C   GLY   164     -20.479   4.219  20.380  1.00  0.00           C  
ATOM   2588  O   GLY   164     -20.643   5.378  20.673  1.00  0.00           O  
ATOM   2589  N   GLY   165     -20.582   3.876  19.096  1.00  0.00           N  
ATOM   2590  H   GLY   165     -20.562   2.918  18.778  1.00  0.00           H  
ATOM   2591  CA  GLY   165     -20.789   4.831  18.035  1.00  0.00           C  
ATOM   2592  HA2 GLY   165     -21.046   4.268  17.138  1.00  0.00           H  
ATOM   2593  HA3 GLY   165     -21.613   5.526  18.200  1.00  0.00           H  
ATOM   2594  C   GLY   165     -19.538   5.612  17.593  1.00  0.00           C  
ATOM   2595  O   GLY   165     -18.468   5.370  18.034  1.00  0.00           O  
ATOM   2596  N   PHE   166     -19.792   6.743  16.906  1.00  0.00           N  
ATOM   2597  H   PHE   166     -20.752   7.011  16.746  1.00  0.00           H  
ATOM   2598  CA  PHE   166     -18.794   7.689  16.579  1.00  0.00           C  
ATOM   2599  HA  PHE   166     -17.873   7.213  16.242  1.00  0.00           H  
ATOM   2600  CB  PHE   166     -19.266   8.608  15.413  1.00  0.00           C  
ATOM   2601  HB2 PHE   166     -20.217   9.104  15.606  1.00  0.00           H  
ATOM   2602  HB3 PHE   166     -18.605   9.467  15.290  1.00  0.00           H  
ATOM   2603  CG  PHE   166     -19.634   7.912  14.070  1.00  0.00           C  
ATOM   2604  CD1 PHE   166     -18.702   6.953  13.584  1.00  0.00           C  
ATOM   2605  HD1 PHE   166     -17.805   6.714  14.136  1.00  0.00           H  
ATOM   2606  CE1 PHE   166     -19.036   6.196  12.422  1.00  0.00           C  
ATOM   2607  HE1 PHE   166     -18.428   5.392  12.034  1.00  0.00           H  
ATOM   2608  CZ  PHE   166     -20.305   6.462  11.816  1.00  0.00           C  
ATOM   2609  HZ  PHE   166     -20.516   5.910  10.912  1.00  0.00           H  
ATOM   2610  CE2 PHE   166     -21.173   7.487  12.235  1.00  0.00           C  
ATOM   2611  HE2 PHE   166     -21.972   7.759  11.561  1.00  0.00           H  
ATOM   2612  CD2 PHE   166     -20.791   8.319  13.352  1.00  0.00           C  
ATOM   2613  HD2 PHE   166     -21.344   9.149  13.766  1.00  0.00           H  
ATOM   2614  C   PHE   166     -18.633   8.670  17.767  1.00  0.00           C  
ATOM   2615  O   PHE   166     -19.648   9.020  18.341  1.00  0.00           O  
ATOM   2616  N   TYR   167     -17.383   9.141  17.944  1.00  0.00           N  
ATOM   2617  H   TYR   167     -16.632   8.793  17.366  1.00  0.00           H  
ATOM   2618  CA  TYR   167     -17.015  10.003  19.093  1.00  0.00           C  
ATOM   2619  HA  TYR   167     -17.584   9.630  19.945  1.00  0.00           H  
ATOM   2620  CB  TYR   167     -15.542   9.881  19.475  1.00  0.00           C  
ATOM   2621  HB2 TYR   167     -15.260   8.856  19.715  1.00  0.00           H  
ATOM   2622  HB3 TYR   167     -14.927  10.156  18.618  1.00  0.00           H  
ATOM   2623  CG  TYR   167     -15.221  10.791  20.636  1.00  0.00           C  
ATOM   2624  CD1 TYR   167     -14.437  11.924  20.508  1.00  0.00           C  
ATOM   2625  HD1 TYR   167     -14.114  12.052  19.486  1.00  0.00           H  
ATOM   2626  CE1 TYR   167     -13.998  12.586  21.650  1.00  0.00           C  
ATOM   2627  HE1 TYR   167     -13.272  13.366  21.475  1.00  0.00           H  
ATOM   2628  CZ  TYR   167     -14.375  12.181  22.972  1.00  0.00           C  
ATOM   2629  OH  TYR   167     -13.801  12.752  23.987  1.00  0.00           O  
ATOM   2630  HH  TYR   167     -13.632  13.687  23.848  1.00  0.00           H  
ATOM   2631  CE2 TYR   167     -15.282  11.099  23.037  1.00  0.00           C  
ATOM   2632  HE2 TYR   167     -15.746  10.754  23.948  1.00  0.00           H  
ATOM   2633  CD2 TYR   167     -15.684  10.388  21.861  1.00  0.00           C  
ATOM   2634  HD2 TYR   167     -16.424   9.613  21.996  1.00  0.00           H  
ATOM   2635  C   TYR   167     -17.335  11.505  18.859  1.00  0.00           C  
ATOM   2636  O   TYR   167     -17.159  12.002  17.719  1.00  0.00           O  
ATOM   2637  N   ASP   168     -17.840  12.188  19.896  1.00  0.00           N  
ATOM   2638  H   ASP   168     -17.922  11.707  20.780  1.00  0.00           H  
ATOM   2639  CA  ASP   168     -18.188  13.629  19.822  1.00  0.00           C  
ATOM   2640  HA  ASP   168     -17.515  13.953  19.029  1.00  0.00           H  
ATOM   2641  CB  ASP   168     -19.606  13.654  19.343  1.00  0.00           C  
ATOM   2642  HB2 ASP   168     -19.898  14.679  19.116  1.00  0.00           H  
ATOM   2643  HB3 ASP   168     -19.666  13.029  18.452  1.00  0.00           H  
ATOM   2644  CG  ASP   168     -20.761  12.978  20.184  1.00  0.00           C  
ATOM   2645  OD1 ASP   168     -21.763  12.614  19.568  1.00  0.00           O  
ATOM   2646  OD2 ASP   168     -20.501  12.584  21.332  1.00  0.00           O  
ATOM   2647  C   ASP   168     -18.009  14.495  21.092  1.00  0.00           C  
ATOM   2648  O   ASP   168     -18.714  15.537  21.188  1.00  0.00           O  
ATOM   2649  N   GLY   169     -17.139  14.037  22.053  1.00  0.00           N  
ATOM   2650  H   GLY   169     -16.534  13.266  21.808  1.00  0.00           H  
ATOM   2651  CA  GLY   169     -17.090  14.653  23.474  1.00  0.00           C  
ATOM   2652  HA2 GLY   169     -18.025  15.208  23.539  1.00  0.00           H  
ATOM   2653  HA3 GLY   169     -17.001  13.923  24.278  1.00  0.00           H  
ATOM   2654  C   GLY   169     -15.926  15.665  23.578  1.00  0.00           C  
ATOM   2655  O   GLY   169     -15.216  15.861  22.543  1.00  0.00           O  
ATOM   2656  N   GLU   170     -15.709  16.416  24.713  1.00  0.00           N  
ATOM   2657  H   GLU   170     -16.455  16.272  25.380  1.00  0.00           H  
ATOM   2658  CA  GLU   170     -14.498  17.244  24.877  1.00  0.00           C  
ATOM   2659  HA  GLU   170     -14.489  17.935  24.034  1.00  0.00           H  
ATOM   2660  CB  GLU   170     -14.419  18.086  26.162  1.00  0.00           C  
ATOM   2661  HB2 GLU   170     -14.393  17.510  27.087  1.00  0.00           H  
ATOM   2662  HB3 GLU   170     -13.479  18.632  26.235  1.00  0.00           H  
ATOM   2663  CG  GLU   170     -15.478  19.246  26.313  1.00  0.00           C  
ATOM   2664  HG2 GLU   170     -16.368  18.691  26.613  1.00  0.00           H  
ATOM   2665  HG3 GLU   170     -15.205  19.865  27.167  1.00  0.00           H  
ATOM   2666  CD  GLU   170     -15.724  20.011  25.054  1.00  0.00           C  
ATOM   2667  OE1 GLU   170     -16.875  20.427  24.730  1.00  0.00           O  
ATOM   2668  OE2 GLU   170     -14.710  20.353  24.370  1.00  0.00           O  
ATOM   2669  C   GLU   170     -13.238  16.418  24.759  1.00  0.00           C  
ATOM   2670  O   GLU   170     -13.210  15.336  25.255  1.00  0.00           O  
ATOM   2671  N   CYX   171     -12.171  16.915  24.228  1.00  0.00           N  
ATOM   2672  H   CYX   171     -12.181  17.795  23.731  1.00  0.00           H  
ATOM   2673  CA  CYX   171     -10.820  16.358  24.368  1.00  0.00           C  
ATOM   2674  HA  CYX   171     -10.916  15.283  24.518  1.00  0.00           H  
ATOM   2675  CB  CYX   171      -9.992  16.589  23.148  1.00  0.00           C  
ATOM   2676  HB2 CYX   171      -9.797  17.657  23.048  1.00  0.00           H  
ATOM   2677  HB3 CYX   171      -9.074  16.040  23.356  1.00  0.00           H  
ATOM   2678  SG  CYX   171     -10.706  15.925  21.521  1.00  0.00           S  
ATOM   2679  C   CYX   171     -10.047  17.042  25.559  1.00  0.00           C  
ATOM   2680  O   CYX   171     -10.298  18.227  25.851  1.00  0.00           O  
ATOM   2681  N   GLY   172      -8.961  16.442  26.041  1.00  0.00           N  
ATOM   2682  H   GLY   172      -8.663  15.505  25.809  1.00  0.00           H  
ATOM   2683  CA  GLY   172      -7.961  17.292  26.753  1.00  0.00           C  
ATOM   2684  HA2 GLY   172      -8.359  17.801  27.630  1.00  0.00           H  
ATOM   2685  HA3 GLY   172      -7.208  16.562  27.052  1.00  0.00           H  
ATOM   2686  C   GLY   172      -7.272  18.352  25.909  1.00  0.00           C  
ATOM   2687  O   GLY   172      -7.394  18.498  24.681  1.00  0.00           O  
ATOM   2688  N   ALA   173      -6.484  19.053  26.717  1.00  0.00           N  
ATOM   2689  H   ALA   173      -6.460  18.815  27.698  1.00  0.00           H  
ATOM   2690  CA  ALA   173      -5.670  20.225  26.342  1.00  0.00           C  
ATOM   2691  HA  ALA   173      -6.125  20.834  25.560  1.00  0.00           H  
ATOM   2692  CB  ALA   173      -5.477  21.168  27.525  1.00  0.00           C  
ATOM   2693  HB1 ALA   173      -6.472  21.392  27.910  1.00  0.00           H  
ATOM   2694  HB2 ALA   173      -4.919  20.727  28.351  1.00  0.00           H  
ATOM   2695  HB3 ALA   173      -4.942  22.069  27.225  1.00  0.00           H  
ATOM   2696  C   ALA   173      -4.304  19.766  25.769  1.00  0.00           C  
ATOM   2697  O   ALA   173      -3.790  20.357  24.780  1.00  0.00           O  
ATOM   2698  N   ALA   174      -3.750  18.632  26.245  1.00  0.00           N  
ATOM   2699  H   ALA   174      -4.146  18.148  27.038  1.00  0.00           H  
ATOM   2700  CA  ALA   174      -2.507  17.979  25.748  1.00  0.00           C  
ATOM   2701  HA  ALA   174      -2.328  18.381  24.750  1.00  0.00           H  
ATOM   2702  CB  ALA   174      -1.425  18.417  26.709  1.00  0.00           C  
ATOM   2703  HB1 ALA   174      -0.519  17.837  26.533  1.00  0.00           H  
ATOM   2704  HB2 ALA   174      -1.176  19.476  26.774  1.00  0.00           H  
ATOM   2705  HB3 ALA   174      -1.781  18.030  27.664  1.00  0.00           H  
ATOM   2706  C   ALA   174      -2.514  16.491  25.649  1.00  0.00           C  
ATOM   2707  O   ALA   174      -3.217  15.790  26.359  1.00  0.00           O  
ATOM   2708  N   PRO   175      -1.797  15.800  24.749  1.00  0.00           N  
ATOM   2709  CD  PRO   175      -0.767  16.337  23.804  1.00  0.00           C  
ATOM   2710  HD2 PRO   175      -0.278  17.152  24.338  1.00  0.00           H  
ATOM   2711  HD3 PRO   175      -1.244  16.814  22.948  1.00  0.00           H  
ATOM   2712  CG  PRO   175       0.213  15.284  23.532  1.00  0.00           C  
ATOM   2713  HG2 PRO   175       1.036  15.323  24.245  1.00  0.00           H  
ATOM   2714  HG3 PRO   175       0.704  15.306  22.558  1.00  0.00           H  
ATOM   2715  CB  PRO   175      -0.650  14.098  23.578  1.00  0.00           C  
ATOM   2716  HB2 PRO   175      -0.127  13.158  23.755  1.00  0.00           H  
ATOM   2717  HB3 PRO   175      -1.064  13.942  22.582  1.00  0.00           H  
ATOM   2718  CA  PRO   175      -1.680  14.357  24.669  1.00  0.00           C  
ATOM   2719  HA  PRO   175      -2.582  13.812  24.393  1.00  0.00           H  
ATOM   2720  C   PRO   175      -1.149  13.857  26.054  1.00  0.00           C  
ATOM   2721  O   PRO   175      -0.292  14.467  26.687  1.00  0.00           O  
ATOM   2722  N   ASN   176      -1.915  12.836  26.500  1.00  0.00           N  
ATOM   2723  H   ASN   176      -2.668  12.410  25.979  1.00  0.00           H  
ATOM   2724  CA  ASN   176      -1.845  12.319  27.907  1.00  0.00           C  
ATOM   2725  HA  ASN   176      -0.818  12.329  28.275  1.00  0.00           H  
ATOM   2726  CB  ASN   176      -2.780  13.249  28.852  1.00  0.00           C  
ATOM   2727  HB2 ASN   176      -2.508  13.048  29.888  1.00  0.00           H  
ATOM   2728  HB3 ASN   176      -2.653  14.304  28.610  1.00  0.00           H  
ATOM   2729  CG  ASN   176      -4.265  13.107  28.518  1.00  0.00           C  
ATOM   2730  OD1 ASN   176      -4.825  12.064  28.731  1.00  0.00           O  
ATOM   2731  ND2 ASN   176      -4.895  14.100  27.937  1.00  0.00           N  
ATOM   2732 HD21 ASN   176      -5.885  14.044  27.743  1.00  0.00           H  
ATOM   2733 HD22 ASN   176      -4.413  14.975  27.787  1.00  0.00           H  
ATOM   2734  C   ASN   176      -2.248  10.828  28.239  1.00  0.00           C  
ATOM   2735  O   ASN   176      -1.876  10.287  29.293  1.00  0.00           O  
ATOM   2736  N   HIE   177      -2.941  10.179  27.304  1.00  0.00           N  
ATOM   2737  H   HIE   177      -3.360  10.740  26.577  1.00  0.00           H  
ATOM   2738  CA  HIE   177      -3.034   8.770  27.241  1.00  0.00           C  
ATOM   2739  HA  HIE   177      -2.580   8.286  28.106  1.00  0.00           H  
ATOM   2740  CB  HIE   177      -4.549   8.516  27.264  1.00  0.00           C  
ATOM   2741  HB2 HIE   177      -5.058   8.995  28.100  1.00  0.00           H  
ATOM   2742  HB3 HIE   177      -4.992   8.961  26.372  1.00  0.00           H  
ATOM   2743  CG  HIE   177      -4.854   7.043  27.294  1.00  0.00           C  
ATOM   2744  ND1 HIE   177      -4.216   6.015  28.043  1.00  0.00           N  
ATOM   2745  CE1 HIE   177      -4.711   4.855  27.720  1.00  0.00           C  
ATOM   2746  HE1 HIE   177      -4.362   3.857  27.939  1.00  0.00           H  
ATOM   2747  NE2 HIE   177      -5.585   5.084  26.715  1.00  0.00           N  
ATOM   2748  HE2 HIE   177      -6.081   4.374  26.195  1.00  0.00           H  
ATOM   2749  CD2 HIE   177      -5.673   6.440  26.429  1.00  0.00           C  
ATOM   2750  HD2 HIE   177      -6.295   6.942  25.702  1.00  0.00           H  
ATOM   2751  C   HIE   177      -2.240   8.187  26.053  1.00  0.00           C  
ATOM   2752  O   HIE   177      -1.657   8.958  25.268  1.00  0.00           O  
ATOM   2753  N   ALA   178      -2.274   6.858  25.855  1.00  0.00           N  
ATOM   2754  H   ALA   178      -2.766   6.288  26.528  1.00  0.00           H  
ATOM   2755  CA  ALA   178      -1.644   6.175  24.760  1.00  0.00           C  
ATOM   2756  HA  ALA   178      -1.548   6.796  23.870  1.00  0.00           H  
ATOM   2757  CB  ALA   178      -0.195   5.795  25.229  1.00  0.00           C  
ATOM   2758  HB1 ALA   178       0.339   5.629  24.293  1.00  0.00           H  
ATOM   2759  HB2 ALA   178       0.222   6.638  25.780  1.00  0.00           H  
ATOM   2760  HB3 ALA   178      -0.175   4.924  25.883  1.00  0.00           H  
ATOM   2761  C   ALA   178      -2.448   4.894  24.271  1.00  0.00           C  
ATOM   2762  O   ALA   178      -2.949   4.095  25.082  1.00  0.00           O  
ATOM   2763  N   VAL   179      -2.513   4.763  22.990  1.00  0.00           N  
ATOM   2764  H   VAL   179      -1.966   5.378  22.405  1.00  0.00           H  
ATOM   2765  CA  VAL   179      -3.379   3.889  22.300  1.00  0.00           C  
ATOM   2766  HA  VAL   179      -3.605   3.011  22.906  1.00  0.00           H  
ATOM   2767  CB  VAL   179      -4.669   4.575  21.888  1.00  0.00           C  
ATOM   2768  HB  VAL   179      -5.345   3.884  21.385  1.00  0.00           H  
ATOM   2769  CG1 VAL   179      -5.399   5.072  23.045  1.00  0.00           C  
ATOM   2770 HG11 VAL   179      -4.837   5.761  23.675  1.00  0.00           H  
ATOM   2771 HG12 VAL   179      -6.292   5.555  22.649  1.00  0.00           H  
ATOM   2772 HG13 VAL   179      -5.717   4.243  23.677  1.00  0.00           H  
ATOM   2773  CG2 VAL   179      -4.378   5.847  21.103  1.00  0.00           C  
ATOM   2774 HG21 VAL   179      -5.234   6.482  20.875  1.00  0.00           H  
ATOM   2775 HG22 VAL   179      -3.726   6.490  21.695  1.00  0.00           H  
ATOM   2776 HG23 VAL   179      -3.753   5.511  20.276  1.00  0.00           H  
ATOM   2777  C   VAL   179      -2.683   3.391  21.046  1.00  0.00           C  
ATOM   2778  O   VAL   179      -1.443   3.459  20.927  1.00  0.00           O  
ATOM   2779  N   ILE   180      -3.411   2.679  20.186  1.00  0.00           N  
ATOM   2780  H   ILE   180      -4.389   2.525  20.385  1.00  0.00           H  
ATOM   2781  CA  ILE   180      -2.920   2.083  18.910  1.00  0.00           C  
ATOM   2782  HA  ILE   180      -1.999   2.644  18.753  1.00  0.00           H  
ATOM   2783  CB  ILE   180      -2.477   0.638  19.145  1.00  0.00           C  
ATOM   2784  HB  ILE   180      -3.400   0.061  19.098  1.00  0.00           H  
ATOM   2785  CG2 ILE   180      -1.521   0.197  17.972  1.00  0.00           C  
ATOM   2786 HG21 ILE   180      -1.712   0.709  17.029  1.00  0.00           H  
ATOM   2787 HG22 ILE   180      -0.470   0.408  18.170  1.00  0.00           H  
ATOM   2788 HG23 ILE   180      -1.481  -0.880  17.805  1.00  0.00           H  
ATOM   2789  CG1 ILE   180      -1.778   0.160  20.508  1.00  0.00           C  
ATOM   2790 HG12 ILE   180      -0.748   0.507  20.601  1.00  0.00           H  
ATOM   2791 HG13 ILE   180      -2.398   0.571  21.304  1.00  0.00           H  
ATOM   2792  CD1 ILE   180      -1.803  -1.333  20.821  1.00  0.00           C  
ATOM   2793 HD11 ILE   180      -1.163  -1.941  20.181  1.00  0.00           H  
ATOM   2794 HD12 ILE   180      -1.666  -1.474  21.893  1.00  0.00           H  
ATOM   2795 HD13 ILE   180      -2.767  -1.690  20.460  1.00  0.00           H  
ATOM   2796  C   ILE   180      -3.964   2.197  17.868  1.00  0.00           C  
ATOM   2797  O   ILE   180      -5.095   1.725  18.071  1.00  0.00           O  
ATOM   2798  N   LEU   181      -3.605   2.833  16.700  1.00  0.00           N  
ATOM   2799  H   LEU   181      -2.722   3.318  16.621  1.00  0.00           H  
ATOM   2800  CA  LEU   181      -4.384   2.806  15.496  1.00  0.00           C  
ATOM   2801  HA  LEU   181      -5.430   3.023  15.714  1.00  0.00           H  
ATOM   2802  CB  LEU   181      -3.885   4.039  14.746  1.00  0.00           C  
ATOM   2803  HB2 LEU   181      -4.295   4.971  15.135  1.00  0.00           H  
ATOM   2804  HB3 LEU   181      -2.796   4.052  14.739  1.00  0.00           H  
ATOM   2805  CG  LEU   181      -4.328   4.167  13.281  1.00  0.00           C  
ATOM   2806  HG  LEU   181      -3.856   3.296  12.827  1.00  0.00           H  
ATOM   2807  CD1 LEU   181      -5.839   4.160  12.997  1.00  0.00           C  
ATOM   2808 HD11 LEU   181      -6.018   4.505  11.979  1.00  0.00           H  
ATOM   2809 HD12 LEU   181      -6.183   3.138  13.156  1.00  0.00           H  
ATOM   2810 HD13 LEU   181      -6.360   4.861  13.649  1.00  0.00           H  
ATOM   2811  CD2 LEU   181      -3.830   5.464  12.637  1.00  0.00           C  
ATOM   2812 HD21 LEU   181      -3.870   5.583  11.554  1.00  0.00           H  
ATOM   2813 HD22 LEU   181      -4.441   6.292  12.997  1.00  0.00           H  
ATOM   2814 HD23 LEU   181      -2.787   5.669  12.875  1.00  0.00           H  
ATOM   2815  C   LEU   181      -4.176   1.429  14.736  1.00  0.00           C  
ATOM   2816  O   LEU   181      -3.065   0.992  14.448  1.00  0.00           O  
ATOM   2817  N   VAL   182      -5.359   0.803  14.545  1.00  0.00           N  
ATOM   2818  H   VAL   182      -6.210   1.279  14.809  1.00  0.00           H  
ATOM   2819  CA  VAL   182      -5.458  -0.651  14.032  1.00  0.00           C  
ATOM   2820  HA  VAL   182      -4.427  -1.005  14.012  1.00  0.00           H  
ATOM   2821  CB  VAL   182      -6.275  -1.515  15.077  1.00  0.00           C  
ATOM   2822  HB  VAL   182      -7.012  -0.880  15.570  1.00  0.00           H  
ATOM   2823  CG1 VAL   182      -7.015  -2.725  14.465  1.00  0.00           C  
ATOM   2824 HG11 VAL   182      -7.692  -2.453  13.655  1.00  0.00           H  
ATOM   2825 HG12 VAL   182      -6.362  -3.411  13.925  1.00  0.00           H  
ATOM   2826 HG13 VAL   182      -7.483  -3.289  15.271  1.00  0.00           H  
ATOM   2827  CG2 VAL   182      -5.306  -1.935  16.236  1.00  0.00           C  
ATOM   2828 HG21 VAL   182      -4.779  -1.151  16.780  1.00  0.00           H  
ATOM   2829 HG22 VAL   182      -5.939  -2.396  16.995  1.00  0.00           H  
ATOM   2830 HG23 VAL   182      -4.534  -2.625  15.896  1.00  0.00           H  
ATOM   2831  C   VAL   182      -6.026  -0.809  12.596  1.00  0.00           C  
ATOM   2832  O   VAL   182      -5.931  -1.756  11.824  1.00  0.00           O  
ATOM   2833  N   GLY   183      -6.803   0.255  12.228  1.00  0.00           N  
ATOM   2834  H   GLY   183      -6.701   1.074  12.809  1.00  0.00           H  
ATOM   2835  CA  GLY   183      -7.515   0.361  10.958  1.00  0.00           C  
ATOM   2836  HA2 GLY   183      -6.876   0.327  10.076  1.00  0.00           H  
ATOM   2837  HA3 GLY   183      -8.291  -0.404  10.951  1.00  0.00           H  
ATOM   2838  C   GLY   183      -8.269   1.662  10.815  1.00  0.00           C  
ATOM   2839  O   GLY   183      -8.126   2.630  11.612  1.00  0.00           O  
ATOM   2840  N   TYR   184      -9.021   1.740   9.711  1.00  0.00           N  
ATOM   2841  H   TYR   184      -9.036   0.896   9.157  1.00  0.00           H  
ATOM   2842  CA  TYR   184      -9.910   2.904   9.394  1.00  0.00           C  
ATOM   2843  HA  TYR   184     -10.327   3.267  10.334  1.00  0.00           H  
ATOM   2844  CB  TYR   184      -8.956   3.976   8.858  1.00  0.00           C  
ATOM   2845  HB2 TYR   184      -9.618   4.692   8.370  1.00  0.00           H  
ATOM   2846  HB3 TYR   184      -8.404   4.502   9.637  1.00  0.00           H  
ATOM   2847  CG  TYR   184      -8.069   3.584   7.696  1.00  0.00           C  
ATOM   2848  CD1 TYR   184      -8.611   3.454   6.381  1.00  0.00           C  
ATOM   2849  HD1 TYR   184      -9.651   3.600   6.130  1.00  0.00           H  
ATOM   2850  CE1 TYR   184      -7.789   3.101   5.356  1.00  0.00           C  
ATOM   2851  HE1 TYR   184      -8.274   2.968   4.400  1.00  0.00           H  
ATOM   2852  CZ  TYR   184      -6.355   2.962   5.531  1.00  0.00           C  
ATOM   2853  OH  TYR   184      -5.586   2.843   4.397  1.00  0.00           O  
ATOM   2854  HH  TYR   184      -6.170   2.462   3.738  1.00  0.00           H  
ATOM   2855  CE2 TYR   184      -5.804   3.189   6.805  1.00  0.00           C  
ATOM   2856  HE2 TYR   184      -4.742   3.136   6.994  1.00  0.00           H  
ATOM   2857  CD2 TYR   184      -6.660   3.573   7.840  1.00  0.00           C  
ATOM   2858  HD2 TYR   184      -6.226   3.798   8.803  1.00  0.00           H  
ATOM   2859  C   TYR   184     -11.029   2.447   8.463  1.00  0.00           C  
ATOM   2860  O   TYR   184     -11.007   1.383   7.813  1.00  0.00           O  
ATOM   2861  N   GLY   185     -12.118   3.263   8.483  1.00  0.00           N  
ATOM   2862  H   GLY   185     -12.034   4.123   9.007  1.00  0.00           H  
ATOM   2863  CA  GLY   185     -13.299   2.959   7.691  1.00  0.00           C  
ATOM   2864  HA2 GLY   185     -12.975   2.504   6.755  1.00  0.00           H  
ATOM   2865  HA3 GLY   185     -13.852   2.227   8.279  1.00  0.00           H  
ATOM   2866  C   GLY   185     -14.292   4.113   7.343  1.00  0.00           C  
ATOM   2867  O   GLY   185     -13.966   5.270   7.638  1.00  0.00           O  
ATOM   2868  N   MET   186     -15.418   3.801   6.681  1.00  0.00           N  
ATOM   2869  H   MET   186     -15.491   2.812   6.490  1.00  0.00           H  
ATOM   2870  CA  MET   186     -16.337   4.746   6.215  1.00  0.00           C  
ATOM   2871  HA  MET   186     -16.349   5.491   7.011  1.00  0.00           H  
ATOM   2872  CB  MET   186     -15.805   5.342   4.917  1.00  0.00           C  
ATOM   2873  HB2 MET   186     -14.853   5.778   5.221  1.00  0.00           H  
ATOM   2874  HB3 MET   186     -15.518   4.539   4.238  1.00  0.00           H  
ATOM   2875  CG  MET   186     -16.625   6.396   4.218  1.00  0.00           C  
ATOM   2876  HG2 MET   186     -16.866   7.187   4.928  1.00  0.00           H  
ATOM   2877  HG3 MET   186     -16.095   6.843   3.377  1.00  0.00           H  
ATOM   2878  SD  MET   186     -18.177   5.774   3.448  1.00  0.00           S  
ATOM   2879  CE  MET   186     -17.584   4.796   2.018  1.00  0.00           C  
ATOM   2880  HE1 MET   186     -17.133   3.894   2.433  1.00  0.00           H  
ATOM   2881  HE2 MET   186     -18.344   4.512   1.291  1.00  0.00           H  
ATOM   2882  HE3 MET   186     -16.847   5.404   1.492  1.00  0.00           H  
ATOM   2883  C   MET   186     -17.739   4.072   6.128  1.00  0.00           C  
ATOM   2884  O   MET   186     -17.863   2.868   5.754  1.00  0.00           O  
ATOM   2885  N   LYS   187     -18.730   4.806   6.591  1.00  0.00           N  
ATOM   2886  H   LYS   187     -18.408   5.719   6.877  1.00  0.00           H  
ATOM   2887  CA  LYS   187     -20.093   4.369   6.725  1.00  0.00           C  
ATOM   2888  HA  LYS   187     -20.217   3.432   6.182  1.00  0.00           H  
ATOM   2889  CB  LYS   187     -20.515   3.942   8.171  1.00  0.00           C  
ATOM   2890  HB2 LYS   187     -20.046   4.553   8.942  1.00  0.00           H  
ATOM   2891  HB3 LYS   187     -21.596   4.067   8.233  1.00  0.00           H  
ATOM   2892  CG  LYS   187     -20.087   2.527   8.558  1.00  0.00           C  
ATOM   2893  HG2 LYS   187     -20.635   1.841   7.912  1.00  0.00           H  
ATOM   2894  HG3 LYS   187     -19.019   2.461   8.347  1.00  0.00           H  
ATOM   2895  CD  LYS   187     -20.317   2.102  10.046  1.00  0.00           C  
ATOM   2896  HD2 LYS   187     -20.180   1.022  10.096  1.00  0.00           H  
ATOM   2897  HD3 LYS   187     -19.641   2.755  10.599  1.00  0.00           H  
ATOM   2898  CE  LYS   187     -21.809   2.237  10.338  1.00  0.00           C  
ATOM   2899  HE2 LYS   187     -22.201   3.235  10.139  1.00  0.00           H  
ATOM   2900  HE3 LYS   187     -22.335   1.444   9.806  1.00  0.00           H  
ATOM   2901  NZ  LYS   187     -21.961   1.951  11.792  1.00  0.00           N  
ATOM   2902  HZ1 LYS   187     -21.542   2.626  12.415  1.00  0.00           H  
ATOM   2903  HZ2 LYS   187     -22.961   1.926  11.935  1.00  0.00           H  
ATOM   2904  HZ3 LYS   187     -21.556   1.098  12.150  1.00  0.00           H  
ATOM   2905  C   LYS   187     -20.996   5.457   6.147  1.00  0.00           C  
ATOM   2906  O   LYS   187     -20.595   6.621   6.169  1.00  0.00           O  
ATOM   2907  N   ASP   188     -22.213   5.180   5.744  1.00  0.00           N  
ATOM   2908  H   ASP   188     -22.679   4.313   5.970  1.00  0.00           H  
ATOM   2909  CA  ASP   188     -23.152   6.273   5.341  1.00  0.00           C  
ATOM   2910  HA  ASP   188     -22.510   7.064   4.951  1.00  0.00           H  
ATOM   2911  CB  ASP   188     -24.168   5.934   4.308  1.00  0.00           C  
ATOM   2912  HB2 ASP   188     -25.030   5.402   4.711  1.00  0.00           H  
ATOM   2913  HB3 ASP   188     -24.561   6.814   3.798  1.00  0.00           H  
ATOM   2914  CG  ASP   188     -23.648   5.088   3.217  1.00  0.00           C  
ATOM   2915  OD1 ASP   188     -22.409   5.089   3.019  1.00  0.00           O  
ATOM   2916  OD2 ASP   188     -24.441   4.405   2.469  1.00  0.00           O  
ATOM   2917  C   ASP   188     -23.893   6.861   6.606  1.00  0.00           C  
ATOM   2918  O   ASP   188     -24.120   6.157   7.612  1.00  0.00           O  
ATOM   2919  N   ILE   189     -24.310   8.187   6.583  1.00  0.00           N  
ATOM   2920  H   ILE   189     -24.062   8.721   5.762  1.00  0.00           H  
ATOM   2921  CA  ILE   189     -24.901   8.864   7.746  1.00  0.00           C  
ATOM   2922  HA  ILE   189     -25.374   8.052   8.300  1.00  0.00           H  
ATOM   2923  CB  ILE   189     -23.838   9.668   8.600  1.00  0.00           C  
ATOM   2924  HB  ILE   189     -23.089   8.957   8.949  1.00  0.00           H  
ATOM   2925  CG2 ILE   189     -23.211  10.876   7.798  1.00  0.00           C  
ATOM   2926 HG21 ILE   189     -22.319  11.277   8.280  1.00  0.00           H  
ATOM   2927 HG22 ILE   189     -22.809  10.527   6.847  1.00  0.00           H  
ATOM   2928 HG23 ILE   189     -24.013  11.590   7.610  1.00  0.00           H  
ATOM   2929  CG1 ILE   189     -24.352  10.255   9.940  1.00  0.00           C  
ATOM   2930 HG12 ILE   189     -25.141  10.965   9.695  1.00  0.00           H  
ATOM   2931 HG13 ILE   189     -24.747   9.412  10.507  1.00  0.00           H  
ATOM   2932  CD1 ILE   189     -23.295  10.870  10.840  1.00  0.00           C  
ATOM   2933 HD11 ILE   189     -23.804  11.047  11.787  1.00  0.00           H  
ATOM   2934 HD12 ILE   189     -22.587  10.059  11.005  1.00  0.00           H  
ATOM   2935 HD13 ILE   189     -22.717  11.696  10.427  1.00  0.00           H  
ATOM   2936  C   ILE   189     -26.011   9.719   7.204  1.00  0.00           C  
ATOM   2937  O   ILE   189     -25.830  10.453   6.215  1.00  0.00           O  
ATOM   2938  N   TYR   190     -27.239   9.767   7.736  1.00  0.00           N  
ATOM   2939  H   TYR   190     -27.408   9.045   8.422  1.00  0.00           H  
ATOM   2940  CA  TYR   190     -28.271  10.736   7.360  1.00  0.00           C  
ATOM   2941  HA  TYR   190     -28.312  10.749   6.270  1.00  0.00           H  
ATOM   2942  CB  TYR   190     -29.613  10.264   7.886  1.00  0.00           C  
ATOM   2943  HB2 TYR   190     -29.701   9.274   7.438  1.00  0.00           H  
ATOM   2944  HB3 TYR   190     -29.568  10.021   8.948  1.00  0.00           H  
ATOM   2945  CG  TYR   190     -30.787  11.230   7.632  1.00  0.00           C  
ATOM   2946  CD1 TYR   190     -31.326  11.202   6.361  1.00  0.00           C  
ATOM   2947  HD1 TYR   190     -31.019  10.497   5.602  1.00  0.00           H  
ATOM   2948  CE1 TYR   190     -32.278  12.221   6.090  1.00  0.00           C  
ATOM   2949  HE1 TYR   190     -32.864  12.194   5.184  1.00  0.00           H  
ATOM   2950  CZ  TYR   190     -32.688  13.206   6.997  1.00  0.00           C  
ATOM   2951  OH  TYR   190     -33.536  14.206   6.701  1.00  0.00           O  
ATOM   2952  HH  TYR   190     -33.474  14.805   7.449  1.00  0.00           H  
ATOM   2953  CE2 TYR   190     -32.052  13.177   8.273  1.00  0.00           C  
ATOM   2954  HE2 TYR   190     -32.261  13.919   9.029  1.00  0.00           H  
ATOM   2955  CD2 TYR   190     -31.174  12.183   8.605  1.00  0.00           C  
ATOM   2956  HD2 TYR   190     -30.759  12.277   9.597  1.00  0.00           H  
ATOM   2957  C   TYR   190     -27.986  12.123   7.794  1.00  0.00           C  
ATOM   2958  O   TYR   190     -28.214  12.449   8.992  1.00  0.00           O  
ATOM   2959  N   ASN   191     -27.508  13.020   6.956  1.00  0.00           N  
ATOM   2960  H   ASN   191     -27.144  12.656   6.087  1.00  0.00           H  
ATOM   2961  CA  ASN   191     -27.283  14.399   7.350  1.00  0.00           C  
ATOM   2962  HA  ASN   191     -26.911  14.281   8.368  1.00  0.00           H  
ATOM   2963  CB  ASN   191     -26.138  15.073   6.507  1.00  0.00           C  
ATOM   2964  HB2 ASN   191     -25.235  14.463   6.545  1.00  0.00           H  
ATOM   2965  HB3 ASN   191     -26.462  15.163   5.470  1.00  0.00           H  
ATOM   2966  CG  ASN   191     -25.780  16.371   7.098  1.00  0.00           C  
ATOM   2967  OD1 ASN   191     -25.874  16.640   8.310  1.00  0.00           O  
ATOM   2968  ND2 ASN   191     -25.499  17.193   6.149  1.00  0.00           N  
ATOM   2969 HD21 ASN   191     -24.982  18.052   6.270  1.00  0.00           H  
ATOM   2970 HD22 ASN   191     -25.292  16.642   5.329  1.00  0.00           H  
ATOM   2971  C   ASN   191     -28.661  15.101   7.217  1.00  0.00           C  
ATOM   2972  O   ASN   191     -29.123  15.292   6.131  1.00  0.00           O  
ATOM   2973  N   GLU   192     -29.261  15.588   8.297  1.00  0.00           N  
ATOM   2974  H   GLU   192     -28.744  15.433   9.151  1.00  0.00           H  
ATOM   2975  CA  GLU   192     -30.475  16.376   8.307  1.00  0.00           C  
ATOM   2976  HA  GLU   192     -31.190  15.725   7.804  1.00  0.00           H  
ATOM   2977  CB  GLU   192     -31.076  16.498   9.771  1.00  0.00           C  
ATOM   2978  HB2 GLU   192     -31.221  15.516  10.222  1.00  0.00           H  
ATOM   2979  HB3 GLU   192     -30.282  16.931  10.379  1.00  0.00           H  
ATOM   2980  CG  GLU   192     -32.308  17.423   9.852  1.00  0.00           C  
ATOM   2981  HG2 GLU   192     -32.364  17.593  10.927  1.00  0.00           H  
ATOM   2982  HG3 GLU   192     -32.083  18.311   9.261  1.00  0.00           H  
ATOM   2983  CD  GLU   192     -33.610  16.872   9.363  1.00  0.00           C  
ATOM   2984  OE1 GLU   192     -34.649  17.191   9.977  1.00  0.00           O  
ATOM   2985  OE2 GLU   192     -33.568  16.004   8.395  1.00  0.00           O  
ATOM   2986  C   GLU   192     -30.338  17.685   7.551  1.00  0.00           C  
ATOM   2987  O   GLU   192     -31.276  18.208   6.903  1.00  0.00           O  
ATOM   2988  N   ASP   193     -29.096  18.311   7.637  1.00  0.00           N  
ATOM   2989  H   ASP   193     -28.444  18.062   8.367  1.00  0.00           H  
ATOM   2990  CA  ASP   193     -29.019  19.698   6.987  1.00  0.00           C  
ATOM   2991  HA  ASP   193     -29.868  20.307   7.296  1.00  0.00           H  
ATOM   2992  CB  ASP   193     -27.803  20.461   7.438  1.00  0.00           C  
ATOM   2993  HB2 ASP   193     -26.945  19.795   7.339  1.00  0.00           H  
ATOM   2994  HB3 ASP   193     -27.591  21.253   6.720  1.00  0.00           H  
ATOM   2995  CG  ASP   193     -27.736  21.026   8.818  1.00  0.00           C  
ATOM   2996  OD1 ASP   193     -26.617  21.061   9.432  1.00  0.00           O  
ATOM   2997  OD2 ASP   193     -28.724  21.594   9.265  1.00  0.00           O  
ATOM   2998  C   ASP   193     -29.172  19.609   5.462  1.00  0.00           C  
ATOM   2999  O   ASP   193     -29.776  20.428   4.835  1.00  0.00           O  
ATOM   3000  N   THR   194     -28.554  18.630   4.768  1.00  0.00           N  
ATOM   3001  H   THR   194     -27.977  17.978   5.281  1.00  0.00           H  
ATOM   3002  CA  THR   194     -28.715  18.239   3.331  1.00  0.00           C  
ATOM   3003  HA  THR   194     -28.770  19.184   2.789  1.00  0.00           H  
ATOM   3004  CB  THR   194     -27.454  17.639   2.752  1.00  0.00           C  
ATOM   3005  HB  THR   194     -27.529  17.378   1.697  1.00  0.00           H  
ATOM   3006  CG2 THR   194     -26.185  18.479   3.023  1.00  0.00           C  
ATOM   3007 HG21 THR   194     -25.346  17.788   2.946  1.00  0.00           H  
ATOM   3008 HG22 THR   194     -26.185  19.325   2.335  1.00  0.00           H  
ATOM   3009 HG23 THR   194     -26.198  18.891   4.032  1.00  0.00           H  
ATOM   3010  OG1 THR   194     -27.190  16.414   3.335  1.00  0.00           O  
ATOM   3011  HG1 THR   194     -26.519  16.071   2.740  1.00  0.00           H  
ATOM   3012  C   THR   194     -29.910  17.337   3.021  1.00  0.00           C  
ATOM   3013  O   THR   194     -30.395  17.261   1.888  1.00  0.00           O  
ATOM   3014  N   GLY   195     -30.359  16.681   4.077  1.00  0.00           N  
ATOM   3015  H   GLY   195     -29.735  16.699   4.871  1.00  0.00           H  
ATOM   3016  CA  GLY   195     -31.578  15.877   4.174  1.00  0.00           C  
ATOM   3017  HA2 GLY   195     -31.655  15.623   5.231  1.00  0.00           H  
ATOM   3018  HA3 GLY   195     -32.529  16.367   3.963  1.00  0.00           H  
ATOM   3019  C   GLY   195     -31.416  14.557   3.341  1.00  0.00           C  
ATOM   3020  O   GLY   195     -32.405  13.993   2.892  1.00  0.00           O  
ATOM   3021  N   ARG   196     -30.183  14.176   2.977  1.00  0.00           N  
ATOM   3022  H   ARG   196     -29.420  14.713   3.364  1.00  0.00           H  
ATOM   3023  CA  ARG   196     -29.829  12.898   2.314  1.00  0.00           C  
ATOM   3024  HA  ARG   196     -30.737  12.298   2.373  1.00  0.00           H  
ATOM   3025  CB  ARG   196     -29.517  13.295   0.821  1.00  0.00           C  
ATOM   3026  HB2 ARG   196     -29.391  12.383   0.237  1.00  0.00           H  
ATOM   3027  HB3 ARG   196     -30.336  13.880   0.401  1.00  0.00           H  
ATOM   3028  CG  ARG   196     -28.235  14.128   0.723  1.00  0.00           C  
ATOM   3029  HG2 ARG   196     -28.474  15.119   1.108  1.00  0.00           H  
ATOM   3030  HG3 ARG   196     -27.432  13.674   1.305  1.00  0.00           H  
ATOM   3031  CD  ARG   196     -27.827  14.355  -0.720  1.00  0.00           C  
ATOM   3032  HD2 ARG   196     -27.535  13.382  -1.114  1.00  0.00           H  
ATOM   3033  HD3 ARG   196     -28.718  14.602  -1.297  1.00  0.00           H  
ATOM   3034  NE  ARG   196     -26.781  15.351  -0.962  1.00  0.00           N  
ATOM   3035  HE  ARG   196     -26.061  15.358  -0.253  1.00  0.00           H  
ATOM   3036  CZ  ARG   196     -26.455  15.713  -2.202  1.00  0.00           C  
ATOM   3037  NH1 ARG   196     -27.137  15.333  -3.235  1.00  0.00           N  
ATOM   3038 HH11 ARG   196     -27.800  14.574  -3.167  1.00  0.00           H  
ATOM   3039 HH12 ARG   196     -26.816  15.517  -4.175  1.00  0.00           H  
ATOM   3040  NH2 ARG   196     -25.501  16.561  -2.472  1.00  0.00           N  
ATOM   3041 HH21 ARG   196     -24.994  16.892  -1.663  1.00  0.00           H  
ATOM   3042 HH22 ARG   196     -25.457  17.040  -3.359  1.00  0.00           H  
ATOM   3043  C   ARG   196     -28.720  12.195   3.041  1.00  0.00           C  
ATOM   3044  O   ARG   196     -28.143  12.653   4.021  1.00  0.00           O  
ATOM   3045  N   MET   197     -28.322  11.028   2.459  1.00  0.00           N  
ATOM   3046  H   MET   197     -28.893  10.742   1.676  1.00  0.00           H  
ATOM   3047  CA  MET   197     -27.385  10.025   3.099  1.00  0.00           C  
ATOM   3048  HA  MET   197     -27.443  10.109   4.184  1.00  0.00           H  
ATOM   3049  CB  MET   197     -27.863   8.561   2.710  1.00  0.00           C  
ATOM   3050  HB2 MET   197     -27.973   8.537   1.626  1.00  0.00           H  
ATOM   3051  HB3 MET   197     -27.052   7.857   2.894  1.00  0.00           H  
ATOM   3052  CG  MET   197     -29.189   8.028   3.205  1.00  0.00           C  
ATOM   3053  HG2 MET   197     -29.950   8.614   2.690  1.00  0.00           H  
ATOM   3054  HG3 MET   197     -29.350   7.009   2.854  1.00  0.00           H  
ATOM   3055  SD  MET   197     -29.402   7.965   5.008  1.00  0.00           S  
ATOM   3056  CE  MET   197     -28.012   6.900   5.562  1.00  0.00           C  
ATOM   3057  HE1 MET   197     -28.260   6.035   6.177  1.00  0.00           H  
ATOM   3058  HE2 MET   197     -27.382   6.632   4.714  1.00  0.00           H  
ATOM   3059  HE3 MET   197     -27.352   7.544   6.142  1.00  0.00           H  
ATOM   3060  C   MET   197     -25.975  10.341   2.675  1.00  0.00           C  
ATOM   3061  O   MET   197     -25.460   9.989   1.581  1.00  0.00           O  
ATOM   3062  N   GLU   198     -25.402  11.195   3.479  1.00  0.00           N  
ATOM   3063  H   GLU   198     -25.846  11.523   4.325  1.00  0.00           H  
ATOM   3064  CA  GLU   198     -23.976  11.609   3.256  1.00  0.00           C  
ATOM   3065  HA  GLU   198     -23.773  11.706   2.189  1.00  0.00           H  
ATOM   3066  CB  GLU   198     -23.715  12.972   3.936  1.00  0.00           C  
ATOM   3067  HB2 GLU   198     -23.641  12.807   5.011  1.00  0.00           H  
ATOM   3068  HB3 GLU   198     -22.705  13.275   3.658  1.00  0.00           H  
ATOM   3069  CG  GLU   198     -24.712  14.011   3.598  1.00  0.00           C  
ATOM   3070  HG2 GLU   198     -25.744  13.662   3.610  1.00  0.00           H  
ATOM   3071  HG3 GLU   198     -24.695  14.806   4.344  1.00  0.00           H  
ATOM   3072  CD  GLU   198     -24.441  14.690   2.183  1.00  0.00           C  
ATOM   3073  OE1 GLU   198     -25.320  15.417   1.741  1.00  0.00           O  
ATOM   3074  OE2 GLU   198     -23.368  14.432   1.564  1.00  0.00           O  
ATOM   3075  C   GLU   198     -22.985  10.515   3.762  1.00  0.00           C  
ATOM   3076  O   GLU   198     -23.391   9.581   4.443  1.00  0.00           O  
ATOM   3077  N   LYS   199     -21.679  10.696   3.603  1.00  0.00           N  
ATOM   3078  H   LYS   199     -21.343  11.507   3.104  1.00  0.00           H  
ATOM   3079  CA  LYS   199     -20.655   9.811   4.181  1.00  0.00           C  
ATOM   3080  HA  LYS   199     -21.125   8.832   4.279  1.00  0.00           H  
ATOM   3081  CB  LYS   199     -19.563   9.593   3.168  1.00  0.00           C  
ATOM   3082  HB2 LYS   199     -19.127  10.503   2.754  1.00  0.00           H  
ATOM   3083  HB3 LYS   199     -18.775   9.003   3.637  1.00  0.00           H  
ATOM   3084  CG  LYS   199     -20.045   8.810   1.986  1.00  0.00           C  
ATOM   3085  HG2 LYS   199     -20.496   7.854   2.250  1.00  0.00           H  
ATOM   3086  HG3 LYS   199     -20.868   9.313   1.479  1.00  0.00           H  
ATOM   3087  CD  LYS   199     -19.045   8.665   0.867  1.00  0.00           C  
ATOM   3088  HD2 LYS   199     -18.834   9.660   0.475  1.00  0.00           H  
ATOM   3089  HD3 LYS   199     -18.113   8.258   1.260  1.00  0.00           H  
ATOM   3090  CE  LYS   199     -19.623   7.592  -0.106  1.00  0.00           C  
ATOM   3091  HE2 LYS   199     -19.651   6.660   0.459  1.00  0.00           H  
ATOM   3092  HE3 LYS   199     -20.603   7.895  -0.475  1.00  0.00           H  
ATOM   3093  NZ  LYS   199     -18.587   7.439  -1.221  1.00  0.00           N  
ATOM   3094  HZ1 LYS   199     -18.308   6.475  -1.332  1.00  0.00           H  
ATOM   3095  HZ2 LYS   199     -18.781   7.891  -2.102  1.00  0.00           H  
ATOM   3096  HZ3 LYS   199     -17.769   7.965  -0.946  1.00  0.00           H  
ATOM   3097  C   LYS   199     -20.208  10.189   5.607  1.00  0.00           C  
ATOM   3098  O   LYS   199     -20.031  11.409   5.911  1.00  0.00           O  
ATOM   3099  N   PHE   200     -19.706   9.247   6.431  1.00  0.00           N  
ATOM   3100  H   PHE   200     -19.955   8.279   6.288  1.00  0.00           H  
ATOM   3101  CA  PHE   200     -18.814   9.582   7.471  1.00  0.00           C  
ATOM   3102  HA  PHE   200     -18.367  10.575   7.429  1.00  0.00           H  
ATOM   3103  CB  PHE   200     -19.618   9.662   8.774  1.00  0.00           C  
ATOM   3104  HB2 PHE   200     -20.431  10.388   8.731  1.00  0.00           H  
ATOM   3105  HB3 PHE   200     -20.049   8.697   9.040  1.00  0.00           H  
ATOM   3106  CG  PHE   200     -18.804  10.079   9.996  1.00  0.00           C  
ATOM   3107  CD1 PHE   200     -18.125   9.100  10.802  1.00  0.00           C  
ATOM   3108  HD1 PHE   200     -18.175   8.072  10.473  1.00  0.00           H  
ATOM   3109  CE1 PHE   200     -17.584   9.471  12.011  1.00  0.00           C  
ATOM   3110  HE1 PHE   200     -17.074   8.765  12.651  1.00  0.00           H  
ATOM   3111  CZ  PHE   200     -17.591  10.876  12.294  1.00  0.00           C  
ATOM   3112  HZ  PHE   200     -17.214  11.207  13.250  1.00  0.00           H  
ATOM   3113  CE2 PHE   200     -18.272  11.800  11.548  1.00  0.00           C  
ATOM   3114  HE2 PHE   200     -18.319  12.819  11.901  1.00  0.00           H  
ATOM   3115  CD2 PHE   200     -18.886  11.427  10.366  1.00  0.00           C  
ATOM   3116  HD2 PHE   200     -19.381  12.109   9.690  1.00  0.00           H  
ATOM   3117  C   PHE   200     -17.717   8.629   7.459  1.00  0.00           C  
ATOM   3118  O   PHE   200     -17.909   7.413   7.504  1.00  0.00           O  
ATOM   3119  N   TYR   201     -16.542   9.251   7.656  1.00  0.00           N  
ATOM   3120  H   TYR   201     -16.491  10.210   7.968  1.00  0.00           H  
ATOM   3121  CA  TYR   201     -15.190   8.655   7.654  1.00  0.00           C  
ATOM   3122  HA  TYR   201     -15.285   7.623   7.316  1.00  0.00           H  
ATOM   3123  CB  TYR   201     -14.292   9.632   6.886  1.00  0.00           C  
ATOM   3124  HB2 TYR   201     -14.286  10.615   7.357  1.00  0.00           H  
ATOM   3125  HB3 TYR   201     -13.266   9.268   6.949  1.00  0.00           H  
ATOM   3126  CG  TYR   201     -14.656   9.825   5.475  1.00  0.00           C  
ATOM   3127  CD1 TYR   201     -14.270   8.974   4.425  1.00  0.00           C  
ATOM   3128  HD1 TYR   201     -13.686   8.106   4.693  1.00  0.00           H  
ATOM   3129  CE1 TYR   201     -14.678   9.162   3.110  1.00  0.00           C  
ATOM   3130  HE1 TYR   201     -14.322   8.466   2.364  1.00  0.00           H  
ATOM   3131  CZ  TYR   201     -15.381  10.331   2.804  1.00  0.00           C  
ATOM   3132  OH  TYR   201     -15.480  10.645   1.474  1.00  0.00           O  
ATOM   3133  HH  TYR   201     -15.756  11.532   1.234  1.00  0.00           H  
ATOM   3134  CE2 TYR   201     -15.925  11.212   3.788  1.00  0.00           C  
ATOM   3135  HE2 TYR   201     -16.586  12.033   3.556  1.00  0.00           H  
ATOM   3136  CD2 TYR   201     -15.522  10.948   5.085  1.00  0.00           C  
ATOM   3137  HD2 TYR   201     -15.997  11.583   5.819  1.00  0.00           H  
ATOM   3138  C   TYR   201     -14.642   8.514   9.084  1.00  0.00           C  
ATOM   3139  O   TYR   201     -14.733   9.498   9.733  1.00  0.00           O  
ATOM   3140  N   TYR   202     -14.132   7.384   9.522  1.00  0.00           N  
ATOM   3141  H   TYR   202     -13.897   6.703   8.815  1.00  0.00           H  
ATOM   3142  CA  TYR   202     -13.590   7.182  10.863  1.00  0.00           C  
ATOM   3143  HA  TYR   202     -13.343   8.165  11.264  1.00  0.00           H  
ATOM   3144  CB  TYR   202     -14.673   6.593  11.778  1.00  0.00           C  
ATOM   3145  HB2 TYR   202     -14.227   6.414  12.756  1.00  0.00           H  
ATOM   3146  HB3 TYR   202     -15.404   7.369  12.005  1.00  0.00           H  
ATOM   3147  CG  TYR   202     -15.318   5.336  11.232  1.00  0.00           C  
ATOM   3148  CD1 TYR   202     -14.879   4.117  11.681  1.00  0.00           C  
ATOM   3149  HD1 TYR   202     -14.028   3.944  12.322  1.00  0.00           H  
ATOM   3150  CE1 TYR   202     -15.463   2.987  11.252  1.00  0.00           C  
ATOM   3151  HE1 TYR   202     -15.162   2.022  11.631  1.00  0.00           H  
ATOM   3152  CZ  TYR   202     -16.563   3.037  10.316  1.00  0.00           C  
ATOM   3153  OH  TYR   202     -17.105   1.905   9.826  1.00  0.00           O  
ATOM   3154  HH  TYR   202     -16.654   1.127  10.163  1.00  0.00           H  
ATOM   3155  CE2 TYR   202     -16.933   4.276   9.709  1.00  0.00           C  
ATOM   3156  HE2 TYR   202     -17.787   4.393   9.058  1.00  0.00           H  
ATOM   3157  CD2 TYR   202     -16.363   5.394  10.262  1.00  0.00           C  
ATOM   3158  HD2 TYR   202     -16.639   6.373   9.898  1.00  0.00           H  
ATOM   3159  C   TYR   202     -12.280   6.415  10.828  1.00  0.00           C  
ATOM   3160  O   TYR   202     -12.129   5.411  10.165  1.00  0.00           O  
ATOM   3161  N   TYR   203     -11.321   6.952  11.618  1.00  0.00           N  
ATOM   3162  H   TYR   203     -11.601   7.664  12.278  1.00  0.00           H  
ATOM   3163  CA  TYR   203     -10.182   6.200  12.144  1.00  0.00           C  
ATOM   3164  HA  TYR   203      -9.679   5.579  11.402  1.00  0.00           H  
ATOM   3165  CB  TYR   203      -9.156   7.287  12.722  1.00  0.00           C  
ATOM   3166  HB2 TYR   203      -9.718   8.139  13.105  1.00  0.00           H  
ATOM   3167  HB3 TYR   203      -8.494   6.828  13.458  1.00  0.00           H  
ATOM   3168  CG  TYR   203      -8.268   7.847  11.652  1.00  0.00           C  
ATOM   3169  CD1 TYR   203      -8.017   9.298  11.627  1.00  0.00           C  
ATOM   3170  HD1 TYR   203      -8.395   9.894  12.444  1.00  0.00           H  
ATOM   3171  CE1 TYR   203      -7.115   9.943  10.827  1.00  0.00           C  
ATOM   3172  HE1 TYR   203      -6.892  10.993  10.950  1.00  0.00           H  
ATOM   3173  CZ  TYR   203      -6.511   9.106   9.829  1.00  0.00           C  
ATOM   3174  OH  TYR   203      -5.665   9.654   8.919  1.00  0.00           O  
ATOM   3175  HH  TYR   203      -5.662  10.612   8.970  1.00  0.00           H  
ATOM   3176  CE2 TYR   203      -6.717   7.691   9.823  1.00  0.00           C  
ATOM   3177  HE2 TYR   203      -6.032   7.143   9.192  1.00  0.00           H  
ATOM   3178  CD2 TYR   203      -7.505   7.042  10.835  1.00  0.00           C  
ATOM   3179  HD2 TYR   203      -7.598   5.995  11.084  1.00  0.00           H  
ATOM   3180  C   TYR   203     -10.625   5.286  13.287  1.00  0.00           C  
ATOM   3181  O   TYR   203     -11.508   5.643  14.099  1.00  0.00           O  
ATOM   3182  N   ILE   204     -10.085   4.086  13.406  1.00  0.00           N  
ATOM   3183  H   ILE   204      -9.314   3.841  12.802  1.00  0.00           H  
ATOM   3184  CA  ILE   204     -10.468   3.141  14.466  1.00  0.00           C  
ATOM   3185  HA  ILE   204     -11.287   3.490  15.095  1.00  0.00           H  
ATOM   3186  CB  ILE   204     -10.947   1.882  13.847  1.00  0.00           C  
ATOM   3187  HB  ILE   204     -10.137   1.420  13.283  1.00  0.00           H  
ATOM   3188  CG2 ILE   204     -11.260   0.887  15.031  1.00  0.00           C  
ATOM   3189 HG21 ILE   204     -10.410   0.269  15.319  1.00  0.00           H  
ATOM   3190 HG22 ILE   204     -11.678   1.431  15.878  1.00  0.00           H  
ATOM   3191 HG23 ILE   204     -12.089   0.275  14.674  1.00  0.00           H  
ATOM   3192  CG1 ILE   204     -12.115   1.973  12.952  1.00  0.00           C  
ATOM   3193 HG12 ILE   204     -13.043   1.993  13.523  1.00  0.00           H  
ATOM   3194 HG13 ILE   204     -12.025   2.888  12.367  1.00  0.00           H  
ATOM   3195  CD1 ILE   204     -12.227   0.763  11.974  1.00  0.00           C  
ATOM   3196 HD11 ILE   204     -11.327   0.886  11.372  1.00  0.00           H  
ATOM   3197 HD12 ILE   204     -12.149  -0.199  12.482  1.00  0.00           H  
ATOM   3198 HD13 ILE   204     -13.084   0.835  11.305  1.00  0.00           H  
ATOM   3199  C   ILE   204      -9.287   2.832  15.392  1.00  0.00           C  
ATOM   3200  O   ILE   204      -8.218   2.481  14.926  1.00  0.00           O  
ATOM   3201  N   ILE   205      -9.417   3.006  16.636  1.00  0.00           N  
ATOM   3202  H   ILE   205     -10.350   3.191  16.977  1.00  0.00           H  
ATOM   3203  CA  ILE   205      -8.406   2.990  17.750  1.00  0.00           C  
ATOM   3204  HA  ILE   205      -7.405   2.803  17.362  1.00  0.00           H  
ATOM   3205  CB  ILE   205      -8.492   4.395  18.453  1.00  0.00           C  
ATOM   3206  HB  ILE   205      -9.532   4.593  18.713  1.00  0.00           H  
ATOM   3207  CG2 ILE   205      -7.650   4.629  19.703  1.00  0.00           C  
ATOM   3208 HG21 ILE   205      -7.915   3.849  20.417  1.00  0.00           H  
ATOM   3209 HG22 ILE   205      -6.591   4.520  19.470  1.00  0.00           H  
ATOM   3210 HG23 ILE   205      -7.681   5.649  20.087  1.00  0.00           H  
ATOM   3211  CG1 ILE   205      -8.343   5.603  17.553  1.00  0.00           C  
ATOM   3212 HG12 ILE   205      -9.094   5.677  16.766  1.00  0.00           H  
ATOM   3213 HG13 ILE   205      -8.513   6.490  18.164  1.00  0.00           H  
ATOM   3214  CD1 ILE   205      -6.974   5.802  16.944  1.00  0.00           C  
ATOM   3215 HD11 ILE   205      -6.753   4.911  16.356  1.00  0.00           H  
ATOM   3216 HD12 ILE   205      -6.873   6.748  16.412  1.00  0.00           H  
ATOM   3217 HD13 ILE   205      -6.256   5.807  17.764  1.00  0.00           H  
ATOM   3218  C   ILE   205      -8.637   1.906  18.765  1.00  0.00           C  
ATOM   3219  O   ILE   205      -9.739   1.975  19.321  1.00  0.00           O  
ATOM   3220  N   LYS   206      -7.605   1.130  19.155  1.00  0.00           N  
ATOM   3221  H   LYS   206      -6.725   1.183  18.662  1.00  0.00           H  
ATOM   3222  CA  LYS   206      -7.635   0.118  20.225  1.00  0.00           C  
ATOM   3223  HA  LYS   206      -8.684  -0.162  20.323  1.00  0.00           H  
ATOM   3224  CB  LYS   206      -6.811  -1.079  19.717  1.00  0.00           C  
ATOM   3225  HB2 LYS   206      -7.310  -1.211  18.756  1.00  0.00           H  
ATOM   3226  HB3 LYS   206      -5.789  -0.841  19.421  1.00  0.00           H  
ATOM   3227  CG  LYS   206      -6.903  -2.285  20.598  1.00  0.00           C  
ATOM   3228  HG2 LYS   206      -7.075  -1.963  21.624  1.00  0.00           H  
ATOM   3229  HG3 LYS   206      -7.847  -2.781  20.368  1.00  0.00           H  
ATOM   3230  CD  LYS   206      -5.693  -3.289  20.595  1.00  0.00           C  
ATOM   3231  HD2 LYS   206      -5.410  -3.443  19.554  1.00  0.00           H  
ATOM   3232  HD3 LYS   206      -4.806  -2.867  21.068  1.00  0.00           H  
ATOM   3233  CE  LYS   206      -6.063  -4.614  21.298  1.00  0.00           C  
ATOM   3234  HE2 LYS   206      -6.542  -4.328  22.235  1.00  0.00           H  
ATOM   3235  HE3 LYS   206      -6.611  -5.308  20.662  1.00  0.00           H  
ATOM   3236  NZ  LYS   206      -4.873  -5.459  21.563  1.00  0.00           N  
ATOM   3237  HZ1 LYS   206      -5.088  -6.411  21.826  1.00  0.00           H  
ATOM   3238  HZ2 LYS   206      -4.293  -5.544  20.741  1.00  0.00           H  
ATOM   3239  HZ3 LYS   206      -4.237  -5.080  22.250  1.00  0.00           H  
ATOM   3240  C   LYS   206      -7.103   0.707  21.517  1.00  0.00           C  
ATOM   3241  O   LYS   206      -6.000   1.298  21.607  1.00  0.00           O  
ATOM   3242  N   ASN   207      -7.849   0.625  22.591  1.00  0.00           N  
ATOM   3243  H   ASN   207      -8.641   0.001  22.521  1.00  0.00           H  
ATOM   3244  CA  ASN   207      -7.579   1.109  23.922  1.00  0.00           C  
ATOM   3245  HA  ASN   207      -6.634   1.635  23.789  1.00  0.00           H  
ATOM   3246  CB  ASN   207      -8.748   2.093  24.254  1.00  0.00           C  
ATOM   3247  HB2 ASN   207      -8.803   2.688  23.343  1.00  0.00           H  
ATOM   3248  HB3 ASN   207      -9.628   1.471  24.422  1.00  0.00           H  
ATOM   3249  CG  ASN   207      -8.529   3.049  25.441  1.00  0.00           C  
ATOM   3250  OD1 ASN   207      -7.408   3.361  25.796  1.00  0.00           O  
ATOM   3251  ND2 ASN   207      -9.531   3.641  26.021  1.00  0.00           N  
ATOM   3252 HD21 ASN   207      -9.385   4.275  26.795  1.00  0.00           H  
ATOM   3253 HD22 ASN   207     -10.475   3.479  25.701  1.00  0.00           H  
ATOM   3254  C   ASN   207      -7.397  -0.044  25.007  1.00  0.00           C  
ATOM   3255  O   ASN   207      -7.806  -1.198  24.735  1.00  0.00           O  
ATOM   3256  N   SER   208      -6.665   0.268  26.077  1.00  0.00           N  
ATOM   3257  H   SER   208      -6.675   1.267  26.230  1.00  0.00           H  
ATOM   3258  CA  SER   208      -6.188  -0.676  27.106  1.00  0.00           C  
ATOM   3259  HA  SER   208      -6.389  -1.714  26.840  1.00  0.00           H  
ATOM   3260  CB  SER   208      -4.656  -0.659  27.141  1.00  0.00           C  
ATOM   3261  HB2 SER   208      -4.262  -1.436  27.795  1.00  0.00           H  
ATOM   3262  HB3 SER   208      -4.202  -0.909  26.182  1.00  0.00           H  
ATOM   3263  OG  SER   208      -4.076   0.584  27.607  1.00  0.00           O  
ATOM   3264  HG  SER   208      -4.264   0.581  28.549  1.00  0.00           H  
ATOM   3265  C   SER   208      -6.882  -0.429  28.491  1.00  0.00           C  
ATOM   3266  O   SER   208      -6.195  -0.657  29.525  1.00  0.00           O  
ATOM   3267  N   TRP   209      -8.111   0.014  28.493  1.00  0.00           N  
ATOM   3268  H   TRP   209      -8.542   0.176  27.594  1.00  0.00           H  
ATOM   3269  CA  TRP   209      -8.962   0.064  29.766  1.00  0.00           C  
ATOM   3270  HA  TRP   209      -8.285  -0.002  30.618  1.00  0.00           H  
ATOM   3271  CB  TRP   209      -9.770   1.373  29.810  1.00  0.00           C  
ATOM   3272  HB2 TRP   209     -10.518   1.301  29.020  1.00  0.00           H  
ATOM   3273  HB3 TRP   209     -10.303   1.355  30.761  1.00  0.00           H  
ATOM   3274  CG  TRP   209      -8.975   2.612  29.769  1.00  0.00           C  
ATOM   3275  CD1 TRP   209      -7.688   2.674  30.198  1.00  0.00           C  
ATOM   3276  HD1 TRP   209      -7.063   1.871  30.561  1.00  0.00           H  
ATOM   3277  NE1 TRP   209      -7.226   3.927  30.273  1.00  0.00           N  
ATOM   3278  HE1 TRP   209      -6.402   4.289  30.731  1.00  0.00           H  
ATOM   3279  CE2 TRP   209      -8.127   4.816  29.704  1.00  0.00           C  
ATOM   3280  CZ2 TRP   209      -8.034   6.163  29.487  1.00  0.00           C  
ATOM   3281  HZ2 TRP   209      -7.098   6.627  29.758  1.00  0.00           H  
ATOM   3282  CH2 TRP   209      -9.143   6.760  28.913  1.00  0.00           C  
ATOM   3283  HH2 TRP   209      -9.231   7.826  28.765  1.00  0.00           H  
ATOM   3284  CZ3 TRP   209     -10.330   6.087  28.610  1.00  0.00           C  
ATOM   3285  HZ3 TRP   209     -11.188   6.668  28.307  1.00  0.00           H  
ATOM   3286  CE3 TRP   209     -10.415   4.720  28.894  1.00  0.00           C  
ATOM   3287  HE3 TRP   209     -11.300   4.112  28.772  1.00  0.00           H  
ATOM   3288  CD2 TRP   209      -9.296   4.035  29.386  1.00  0.00           C  
ATOM   3289  C   TRP   209      -9.827  -1.161  29.966  1.00  0.00           C  
ATOM   3290  O   TRP   209     -10.876  -1.052  30.595  1.00  0.00           O  
ATOM   3291  N   GLY   210      -9.584  -2.275  29.296  1.00  0.00           N  
ATOM   3292  H   GLY   210      -8.738  -2.331  28.747  1.00  0.00           H  
ATOM   3293  CA  GLY   210     -10.533  -3.333  29.101  1.00  0.00           C  
ATOM   3294  HA2 GLY   210     -10.062  -4.249  28.744  1.00  0.00           H  
ATOM   3295  HA3 GLY   210     -11.044  -3.504  30.048  1.00  0.00           H  
ATOM   3296  C   GLY   210     -11.662  -3.098  28.184  1.00  0.00           C  
ATOM   3297  O   GLY   210     -11.728  -2.080  27.556  1.00  0.00           O  
ATOM   3298  N   SER   211     -12.458  -4.153  28.063  1.00  0.00           N  
ATOM   3299  H   SER   211     -12.052  -5.020  28.385  1.00  0.00           H  
ATOM   3300  CA  SER   211     -13.401  -4.320  26.974  1.00  0.00           C  
ATOM   3301  HA  SER   211     -13.058  -3.695  26.149  1.00  0.00           H  
ATOM   3302  CB  SER   211     -13.369  -5.745  26.433  1.00  0.00           C  
ATOM   3303  HB2 SER   211     -14.223  -5.890  25.771  1.00  0.00           H  
ATOM   3304  HB3 SER   211     -12.453  -5.890  25.860  1.00  0.00           H  
ATOM   3305  OG  SER   211     -13.331  -6.659  27.569  1.00  0.00           O  
ATOM   3306  HG  SER   211     -14.261  -6.830  27.736  1.00  0.00           H  
ATOM   3307  C   SER   211     -14.908  -3.987  27.302  1.00  0.00           C  
ATOM   3308  O   SER   211     -15.788  -4.163  26.464  1.00  0.00           O  
ATOM   3309  N   ASP   212     -15.259  -3.401  28.458  1.00  0.00           N  
ATOM   3310  H   ASP   212     -14.444  -3.251  29.035  1.00  0.00           H  
ATOM   3311  CA  ASP   212     -16.503  -2.742  28.761  1.00  0.00           C  
ATOM   3312  HA  ASP   212     -17.311  -3.148  28.153  1.00  0.00           H  
ATOM   3313  CB  ASP   212     -16.883  -2.916  30.278  1.00  0.00           C  
ATOM   3314  HB2 ASP   212     -16.274  -2.387  31.010  1.00  0.00           H  
ATOM   3315  HB3 ASP   212     -17.891  -2.517  30.388  1.00  0.00           H  
ATOM   3316  CG  ASP   212     -16.934  -4.405  30.686  1.00  0.00           C  
ATOM   3317  OD1 ASP   212     -16.200  -4.741  31.671  1.00  0.00           O  
ATOM   3318  OD2 ASP   212     -17.451  -5.311  29.984  1.00  0.00           O  
ATOM   3319  C   ASP   212     -16.590  -1.197  28.416  1.00  0.00           C  
ATOM   3320  O   ASP   212     -17.587  -0.644  28.130  1.00  0.00           O  
ATOM   3321  N   TRP   213     -15.444  -0.532  28.476  1.00  0.00           N  
ATOM   3322  H   TRP   213     -14.598  -0.999  28.771  1.00  0.00           H  
ATOM   3323  CA  TRP   213     -15.291   0.755  27.846  1.00  0.00           C  
ATOM   3324  HA  TRP   213     -16.010   1.485  28.216  1.00  0.00           H  
ATOM   3325  CB  TRP   213     -13.907   1.351  28.145  1.00  0.00           C  
ATOM   3326  HB2 TRP   213     -13.714   1.430  29.215  1.00  0.00           H  
ATOM   3327  HB3 TRP   213     -13.099   0.688  27.836  1.00  0.00           H  
ATOM   3328  CG  TRP   213     -13.752   2.683  27.508  1.00  0.00           C  
ATOM   3329  CD1 TRP   213     -14.300   3.821  27.886  1.00  0.00           C  
ATOM   3330  HD1 TRP   213     -14.879   4.020  28.776  1.00  0.00           H  
ATOM   3331  NE1 TRP   213     -13.920   4.832  26.996  1.00  0.00           N  
ATOM   3332  HE1 TRP   213     -14.246   5.770  27.180  1.00  0.00           H  
ATOM   3333  CE2 TRP   213     -13.192   4.340  25.872  1.00  0.00           C  
ATOM   3334  CZ2 TRP   213     -12.566   4.911  24.728  1.00  0.00           C  
ATOM   3335  HZ2 TRP   213     -12.655   5.956  24.472  1.00  0.00           H  
ATOM   3336  CH2 TRP   213     -11.829   4.060  23.867  1.00  0.00           C  
ATOM   3337  HH2 TRP   213     -11.294   4.606  23.103  1.00  0.00           H  
ATOM   3338  CZ3 TRP   213     -11.787   2.697  24.131  1.00  0.00           C  
ATOM   3339  HZ3 TRP   213     -11.590   1.966  23.361  1.00  0.00           H  
ATOM   3340  CE3 TRP   213     -12.447   2.163  25.259  1.00  0.00           C  
ATOM   3341  HE3 TRP   213     -12.460   1.100  25.449  1.00  0.00           H  
ATOM   3342  CD2 TRP   213     -13.114   2.992  26.200  1.00  0.00           C  
ATOM   3343  C   TRP   213     -15.647   0.700  26.394  1.00  0.00           C  
ATOM   3344  O   TRP   213     -15.258  -0.256  25.687  1.00  0.00           O  
ATOM   3345  N   GLY   214     -16.271   1.777  25.826  1.00  0.00           N  
ATOM   3346  H   GLY   214     -16.550   2.510  26.462  1.00  0.00           H  
ATOM   3347  CA  GLY   214     -16.260   2.036  24.399  1.00  0.00           C  
ATOM   3348  HA2 GLY   214     -16.884   2.897  24.162  1.00  0.00           H  
ATOM   3349  HA3 GLY   214     -15.231   2.162  24.063  1.00  0.00           H  
ATOM   3350  C   GLY   214     -16.879   0.882  23.595  1.00  0.00           C  
ATOM   3351  O   GLY   214     -17.827   0.208  23.992  1.00  0.00           O  
ATOM   3352  N   GLU   215     -16.367   0.639  22.367  1.00  0.00           N  
ATOM   3353  H   GLU   215     -15.568   1.159  22.033  1.00  0.00           H  
ATOM   3354  CA  GLU   215     -16.780  -0.533  21.527  1.00  0.00           C  
ATOM   3355  HA  GLU   215     -17.727  -0.873  21.945  1.00  0.00           H  
ATOM   3356  CB  GLU   215     -17.027  -0.022  20.098  1.00  0.00           C  
ATOM   3357  HB2 GLU   215     -17.744   0.799  20.076  1.00  0.00           H  
ATOM   3358  HB3 GLU   215     -16.019   0.204  19.752  1.00  0.00           H  
ATOM   3359  CG  GLU   215     -17.611  -1.053  19.086  1.00  0.00           C  
ATOM   3360  HG2 GLU   215     -16.846  -1.748  18.740  1.00  0.00           H  
ATOM   3361  HG3 GLU   215     -18.357  -1.722  19.516  1.00  0.00           H  
ATOM   3362  CD  GLU   215     -18.264  -0.354  17.927  1.00  0.00           C  
ATOM   3363  OE1 GLU   215     -19.500  -0.033  18.011  1.00  0.00           O  
ATOM   3364  OE2 GLU   215     -17.613  -0.254  16.881  1.00  0.00           O  
ATOM   3365  C   GLU   215     -15.834  -1.671  21.812  1.00  0.00           C  
ATOM   3366  O   GLU   215     -14.903  -1.819  20.958  1.00  0.00           O  
ATOM   3367  N   GLY   216     -16.031  -2.494  22.880  1.00  0.00           N  
ATOM   3368  H   GLY   216     -16.867  -2.404  23.440  1.00  0.00           H  
ATOM   3369  CA  GLY   216     -15.320  -3.721  22.920  1.00  0.00           C  
ATOM   3370  HA2 GLY   216     -15.535  -4.309  23.813  1.00  0.00           H  
ATOM   3371  HA3 GLY   216     -15.557  -4.212  21.976  1.00  0.00           H  
ATOM   3372  C   GLY   216     -13.827  -3.411  23.020  1.00  0.00           C  
ATOM   3373  O   GLY   216     -13.047  -4.260  22.675  1.00  0.00           O  
ATOM   3374  N   GLY   217     -13.405  -2.252  23.566  1.00  0.00           N  
ATOM   3375  H   GLY   217     -14.068  -1.623  23.995  1.00  0.00           H  
ATOM   3376  CA  GLY   217     -12.066  -1.835  23.619  1.00  0.00           C  
ATOM   3377  HA2 GLY   217     -11.975  -1.241  24.529  1.00  0.00           H  
ATOM   3378  HA3 GLY   217     -11.402  -2.684  23.782  1.00  0.00           H  
ATOM   3379  C   GLY   217     -11.594  -0.843  22.526  1.00  0.00           C  
ATOM   3380  O   GLY   217     -10.446  -0.373  22.623  1.00  0.00           O  
ATOM   3381  N   TYR   218     -12.514  -0.355  21.662  1.00  0.00           N  
ATOM   3382  H   TYR   218     -13.387  -0.861  21.609  1.00  0.00           H  
ATOM   3383  CA  TYR   218     -12.206   0.516  20.533  1.00  0.00           C  
ATOM   3384  HA  TYR   218     -11.162   0.818  20.617  1.00  0.00           H  
ATOM   3385  CB  TYR   218     -12.332  -0.279  19.262  1.00  0.00           C  
ATOM   3386  HB2 TYR   218     -13.361  -0.634  19.215  1.00  0.00           H  
ATOM   3387  HB3 TYR   218     -12.316   0.402  18.411  1.00  0.00           H  
ATOM   3388  CG  TYR   218     -11.292  -1.350  18.928  1.00  0.00           C  
ATOM   3389  CD1 TYR   218     -11.477  -2.660  19.376  1.00  0.00           C  
ATOM   3390  HD1 TYR   218     -12.384  -2.836  19.936  1.00  0.00           H  
ATOM   3391  CE1 TYR   218     -10.538  -3.686  19.189  1.00  0.00           C  
ATOM   3392  HE1 TYR   218     -10.626  -4.677  19.610  1.00  0.00           H  
ATOM   3393  CZ  TYR   218      -9.455  -3.461  18.301  1.00  0.00           C  
ATOM   3394  OH  TYR   218      -8.513  -4.429  18.156  1.00  0.00           O  
ATOM   3395  HH  TYR   218      -8.865  -5.303  18.341  1.00  0.00           H  
ATOM   3396  CE2 TYR   218      -9.348  -2.178  17.714  1.00  0.00           C  
ATOM   3397  HE2 TYR   218      -8.520  -2.041  17.035  1.00  0.00           H  
ATOM   3398  CD2 TYR   218     -10.267  -1.087  18.016  1.00  0.00           C  
ATOM   3399  HD2 TYR   218     -10.093  -0.101  17.613  1.00  0.00           H  
ATOM   3400  C   TYR   218     -13.066   1.749  20.469  1.00  0.00           C  
ATOM   3401  O   TYR   218     -14.259   1.673  20.774  1.00  0.00           O  
ATOM   3402  N   ILE   219     -12.512   2.868  19.994  1.00  0.00           N  
ATOM   3403  H   ILE   219     -11.571   2.824  19.629  1.00  0.00           H  
ATOM   3404  CA  ILE   219     -13.176   4.136  19.700  1.00  0.00           C  
ATOM   3405  HA  ILE   219     -14.237   4.016  19.919  1.00  0.00           H  
ATOM   3406  CB  ILE   219     -12.669   5.328  20.658  1.00  0.00           C  
ATOM   3407  HB  ILE   219     -12.851   4.992  21.678  1.00  0.00           H  
ATOM   3408  CG2 ILE   219     -11.141   5.553  20.525  1.00  0.00           C  
ATOM   3409 HG21 ILE   219     -10.684   4.615  20.843  1.00  0.00           H  
ATOM   3410 HG22 ILE   219     -10.932   5.775  19.479  1.00  0.00           H  
ATOM   3411 HG23 ILE   219     -10.769   6.305  21.221  1.00  0.00           H  
ATOM   3412  CG1 ILE   219     -13.403   6.649  20.504  1.00  0.00           C  
ATOM   3413 HG12 ILE   219     -13.055   7.131  19.591  1.00  0.00           H  
ATOM   3414 HG13 ILE   219     -14.461   6.475  20.305  1.00  0.00           H  
ATOM   3415  CD1 ILE   219     -13.190   7.611  21.663  1.00  0.00           C  
ATOM   3416 HD11 ILE   219     -13.213   7.026  22.582  1.00  0.00           H  
ATOM   3417 HD12 ILE   219     -12.201   8.034  21.488  1.00  0.00           H  
ATOM   3418 HD13 ILE   219     -13.932   8.406  21.595  1.00  0.00           H  
ATOM   3419  C   ILE   219     -13.030   4.411  18.228  1.00  0.00           C  
ATOM   3420  O   ILE   219     -11.921   4.403  17.684  1.00  0.00           O  
ATOM   3421  N   ASN   220     -14.143   4.820  17.602  1.00  0.00           N  
ATOM   3422  H   ASN   220     -15.014   4.756  18.108  1.00  0.00           H  
ATOM   3423  CA  ASN   220     -14.149   5.211  16.182  1.00  0.00           C  
ATOM   3424  HA  ASN   220     -13.162   4.989  15.776  1.00  0.00           H  
ATOM   3425  CB  ASN   220     -15.248   4.508  15.323  1.00  0.00           C  
ATOM   3426  HB2 ASN   220     -16.218   5.001  15.390  1.00  0.00           H  
ATOM   3427  HB3 ASN   220     -14.860   4.553  14.305  1.00  0.00           H  
ATOM   3428  CG  ASN   220     -15.362   3.030  15.661  1.00  0.00           C  
ATOM   3429  OD1 ASN   220     -14.401   2.313  15.897  1.00  0.00           O  
ATOM   3430  ND2 ASN   220     -16.573   2.453  15.775  1.00  0.00           N  
ATOM   3431 HD21 ASN   220     -16.620   1.504  16.118  1.00  0.00           H  
ATOM   3432 HD22 ASN   220     -17.482   2.845  15.572  1.00  0.00           H  
ATOM   3433  C   ASN   220     -14.201   6.812  16.234  1.00  0.00           C  
ATOM   3434  O   ASN   220     -15.244   7.395  16.586  1.00  0.00           O  
ATOM   3435  N   LEU   221     -13.085   7.426  15.841  1.00  0.00           N  
ATOM   3436  H   LEU   221     -12.456   6.770  15.401  1.00  0.00           H  
ATOM   3437  CA  LEU   221     -12.793   8.899  15.740  1.00  0.00           C  
ATOM   3438  HA  LEU   221     -13.413   9.462  16.438  1.00  0.00           H  
ATOM   3439  CB  LEU   221     -11.317   9.190  16.095  1.00  0.00           C  
ATOM   3440  HB2 LEU   221     -10.635   8.632  15.453  1.00  0.00           H  
ATOM   3441  HB3 LEU   221     -11.139  10.266  16.077  1.00  0.00           H  
ATOM   3442  CG  LEU   221     -10.887   8.717  17.478  1.00  0.00           C  
ATOM   3443  HG  LEU   221     -11.063   7.648  17.595  1.00  0.00           H  
ATOM   3444  CD1 LEU   221      -9.398   8.905  17.735  1.00  0.00           C  
ATOM   3445 HD11 LEU   221      -8.821   8.374  16.978  1.00  0.00           H  
ATOM   3446 HD12 LEU   221      -9.135   9.953  17.589  1.00  0.00           H  
ATOM   3447 HD13 LEU   221      -9.095   8.582  18.731  1.00  0.00           H  
ATOM   3448  CD2 LEU   221     -11.456   9.452  18.707  1.00  0.00           C  
ATOM   3449 HD21 LEU   221     -11.394  10.538  18.637  1.00  0.00           H  
ATOM   3450 HD22 LEU   221     -12.471   9.061  18.777  1.00  0.00           H  
ATOM   3451 HD23 LEU   221     -11.020   9.260  19.687  1.00  0.00           H  
ATOM   3452  C   LEU   221     -13.024   9.437  14.358  1.00  0.00           C  
ATOM   3453  O   LEU   221     -12.504   8.866  13.378  1.00  0.00           O  
ATOM   3454  N   GLU   222     -13.786  10.542  14.188  1.00  0.00           N  
ATOM   3455  H   GLU   222     -14.201  11.062  14.947  1.00  0.00           H  
ATOM   3456  CA  GLU   222     -13.906  11.144  12.865  1.00  0.00           C  
ATOM   3457  HA  GLU   222     -14.586  10.503  12.304  1.00  0.00           H  
ATOM   3458  CB  GLU   222     -14.391  12.642  12.983  1.00  0.00           C  
ATOM   3459  HB2 GLU   222     -15.338  12.566  13.517  1.00  0.00           H  
ATOM   3460  HB3 GLU   222     -13.668  13.200  13.578  1.00  0.00           H  
ATOM   3461  CG  GLU   222     -14.619  13.582  11.797  1.00  0.00           C  
ATOM   3462  HG2 GLU   222     -13.660  13.615  11.280  1.00  0.00           H  
ATOM   3463  HG3 GLU   222     -15.345  13.130  11.121  1.00  0.00           H  
ATOM   3464  CD  GLU   222     -15.081  14.985  12.225  1.00  0.00           C  
ATOM   3465  OE1 GLU   222     -15.241  15.817  11.321  1.00  0.00           O  
ATOM   3466  OE2 GLU   222     -15.488  15.262  13.379  1.00  0.00           O  
ATOM   3467  C   GLU   222     -12.565  11.233  12.088  1.00  0.00           C  
ATOM   3468  O   GLU   222     -11.535  11.693  12.685  1.00  0.00           O  
ATOM   3469  N   THR   223     -12.580  11.126  10.775  1.00  0.00           N  
ATOM   3470  H   THR   223     -13.347  10.577  10.414  1.00  0.00           H  
ATOM   3471  CA  THR   223     -11.568  11.667   9.857  1.00  0.00           C  
ATOM   3472  HA  THR   223     -11.191  12.594  10.289  1.00  0.00           H  
ATOM   3473  CB  THR   223     -10.418  10.669   9.732  1.00  0.00           C  
ATOM   3474  HB  THR   223     -10.187  10.402  10.763  1.00  0.00           H  
ATOM   3475  CG2 THR   223     -10.729   9.290   9.106  1.00  0.00           C  
ATOM   3476 HG21 THR   223     -11.555   8.864   9.676  1.00  0.00           H  
ATOM   3477 HG22 THR   223     -11.038   9.356   8.063  1.00  0.00           H  
ATOM   3478 HG23 THR   223      -9.861   8.699   9.395  1.00  0.00           H  
ATOM   3479  OG1 THR   223      -9.271  11.110   8.998  1.00  0.00           O  
ATOM   3480  HG1 THR   223      -8.837  11.897   9.335  1.00  0.00           H  
ATOM   3481  C   THR   223     -12.204  12.073   8.465  1.00  0.00           C  
ATOM   3482  O   THR   223     -13.169  12.801   8.427  1.00  0.00           O  
ATOM   3483  N   ASP   224     -11.512  11.798   7.312  1.00  0.00           N  
ATOM   3484  H   ASP   224     -10.636  11.304   7.401  1.00  0.00           H  
ATOM   3485  CA  ASP   224     -11.841  12.247   5.951  1.00  0.00           C  
ATOM   3486  HA  ASP   224     -12.916  12.428   5.936  1.00  0.00           H  
ATOM   3487  CB  ASP   224     -11.227  13.555   5.545  1.00  0.00           C  
ATOM   3488  HB2 ASP   224     -11.787  13.793   4.641  1.00  0.00           H  
ATOM   3489  HB3 ASP   224     -11.445  14.273   6.336  1.00  0.00           H  
ATOM   3490  CG  ASP   224      -9.699  13.500   5.202  1.00  0.00           C  
ATOM   3491  OD1 ASP   224      -8.960  14.021   6.066  1.00  0.00           O  
ATOM   3492  OD2 ASP   224      -9.259  12.870   4.230  1.00  0.00           O  
ATOM   3493  C   ASP   224     -11.428  11.089   4.937  1.00  0.00           C  
ATOM   3494  O   ASP   224     -10.898  10.060   5.308  1.00  0.00           O  
ATOM   3495  N   GLU   225     -11.555  11.218   3.583  1.00  0.00           N  
ATOM   3496  H   GLU   225     -12.014  12.050   3.242  1.00  0.00           H  
ATOM   3497  CA  GLU   225     -11.124  10.265   2.588  1.00  0.00           C  
ATOM   3498  HA  GLU   225     -11.672   9.323   2.609  1.00  0.00           H  
ATOM   3499  CB  GLU   225     -11.363  10.758   1.147  1.00  0.00           C  
ATOM   3500  HB2 GLU   225     -12.444  10.889   1.100  1.00  0.00           H  
ATOM   3501  HB3 GLU   225     -10.925  11.738   0.959  1.00  0.00           H  
ATOM   3502  CG  GLU   225     -11.139   9.713   0.162  1.00  0.00           C  
ATOM   3503  HG2 GLU   225     -10.063   9.538   0.190  1.00  0.00           H  
ATOM   3504  HG3 GLU   225     -11.561   8.794   0.569  1.00  0.00           H  
ATOM   3505  CD  GLU   225     -11.628  10.116  -1.279  1.00  0.00           C  
ATOM   3506  OE1 GLU   225     -12.380  11.119  -1.397  1.00  0.00           O  
ATOM   3507  OE2 GLU   225     -11.297   9.408  -2.226  1.00  0.00           O  
ATOM   3508  C   GLU   225      -9.662   9.851   2.759  1.00  0.00           C  
ATOM   3509  O   GLU   225      -9.396   8.648   2.827  1.00  0.00           O  
ATOM   3510  N   ASN   226      -8.736  10.771   2.655  1.00  0.00           N  
ATOM   3511  H   ASN   226      -8.986  11.748   2.707  1.00  0.00           H  
ATOM   3512  CA  ASN   226      -7.255  10.586   2.734  1.00  0.00           C  
ATOM   3513  HA  ASN   226      -7.198   9.576   2.327  1.00  0.00           H  
ATOM   3514  CB  ASN   226      -6.499  11.472   1.868  1.00  0.00           C  
ATOM   3515  HB2 ASN   226      -6.788  12.504   2.064  1.00  0.00           H  
ATOM   3516  HB3 ASN   226      -5.444  11.477   2.139  1.00  0.00           H  
ATOM   3517  CG  ASN   226      -6.644  11.115   0.398  1.00  0.00           C  
ATOM   3518  OD1 ASN   226      -7.570  11.569  -0.321  1.00  0.00           O  
ATOM   3519  ND2 ASN   226      -5.832  10.189  -0.054  1.00  0.00           N  
ATOM   3520 HD21 ASN   226      -5.945   9.850  -0.999  1.00  0.00           H  
ATOM   3521 HD22 ASN   226      -5.260   9.741   0.648  1.00  0.00           H  
ATOM   3522  C   ASN   226      -6.596  10.547   4.149  1.00  0.00           C  
ATOM   3523  O   ASN   226      -5.485  10.033   4.408  1.00  0.00           O  
ATOM   3524  N   GLY   227      -7.304  11.091   5.146  1.00  0.00           N  
ATOM   3525  H   GLY   227      -8.211  11.488   4.950  1.00  0.00           H  
ATOM   3526  CA  GLY   227      -6.855  11.107   6.606  1.00  0.00           C  
ATOM   3527  HA2 GLY   227      -7.690  10.989   7.297  1.00  0.00           H  
ATOM   3528  HA3 GLY   227      -6.209  10.247   6.783  1.00  0.00           H  
ATOM   3529  C   GLY   227      -6.086  12.311   7.099  1.00  0.00           C  
ATOM   3530  O   GLY   227      -5.392  12.218   8.074  1.00  0.00           O  
ATOM   3531  N   TYR   228      -6.163  13.400   6.340  1.00  0.00           N  
ATOM   3532  H   TYR   228      -6.891  13.502   5.648  1.00  0.00           H  
ATOM   3533  CA  TYR   228      -5.670  14.665   6.941  1.00  0.00           C  
ATOM   3534  HA  TYR   228      -4.644  14.469   7.253  1.00  0.00           H  
ATOM   3535  CB  TYR   228      -5.680  15.699   5.817  1.00  0.00           C  
ATOM   3536  HB2 TYR   228      -6.719  15.802   5.503  1.00  0.00           H  
ATOM   3537  HB3 TYR   228      -5.368  16.664   6.217  1.00  0.00           H  
ATOM   3538  CG  TYR   228      -4.781  15.280   4.641  1.00  0.00           C  
ATOM   3539  CD1 TYR   228      -5.339  14.866   3.452  1.00  0.00           C  
ATOM   3540  HD1 TYR   228      -6.399  14.973   3.273  1.00  0.00           H  
ATOM   3541  CE1 TYR   228      -4.575  14.388   2.401  1.00  0.00           C  
ATOM   3542  HE1 TYR   228      -4.991  14.103   1.446  1.00  0.00           H  
ATOM   3543  CZ  TYR   228      -3.200  14.297   2.627  1.00  0.00           C  
ATOM   3544  OH  TYR   228      -2.367  13.803   1.617  1.00  0.00           O  
ATOM   3545  HH  TYR   228      -1.482  13.598   1.928  1.00  0.00           H  
ATOM   3546  CE2 TYR   228      -2.649  14.704   3.802  1.00  0.00           C  
ATOM   3547  HE2 TYR   228      -1.597  14.479   3.897  1.00  0.00           H  
ATOM   3548  CD2 TYR   228      -3.396  15.214   4.862  1.00  0.00           C  
ATOM   3549  HD2 TYR   228      -3.001  15.499   5.827  1.00  0.00           H  
ATOM   3550  C   TYR   228      -6.323  15.169   8.302  1.00  0.00           C  
ATOM   3551  O   TYR   228      -5.654  15.653   9.220  1.00  0.00           O  
ATOM   3552  N   LYS   229      -7.690  15.071   8.417  1.00  0.00           N  
ATOM   3553  H   LYS   229      -8.145  14.643   7.624  1.00  0.00           H  
ATOM   3554  CA  LYS   229      -8.486  15.441   9.635  1.00  0.00           C  
ATOM   3555  HA  LYS   229      -8.130  16.403  10.003  1.00  0.00           H  
ATOM   3556  CB  LYS   229      -9.960  15.541   9.259  1.00  0.00           C  
ATOM   3557  HB2 LYS   229     -10.035  15.885   8.227  1.00  0.00           H  
ATOM   3558  HB3 LYS   229     -10.494  14.623   9.505  1.00  0.00           H  
ATOM   3559  CG  LYS   229     -10.539  16.599  10.138  1.00  0.00           C  
ATOM   3560  HG2 LYS   229     -10.430  16.189  11.142  1.00  0.00           H  
ATOM   3561  HG3 LYS   229     -10.006  17.550  10.139  1.00  0.00           H  
ATOM   3562  CD  LYS   229     -12.061  16.852   9.877  1.00  0.00           C  
ATOM   3563  HD2 LYS   229     -12.192  17.021   8.808  1.00  0.00           H  
ATOM   3564  HD3 LYS   229     -12.635  15.967  10.148  1.00  0.00           H  
ATOM   3565  CE  LYS   229     -12.522  17.937  10.839  1.00  0.00           C  
ATOM   3566  HE2 LYS   229     -12.308  17.641  11.866  1.00  0.00           H  
ATOM   3567  HE3 LYS   229     -11.959  18.869  10.787  1.00  0.00           H  
ATOM   3568  NZ  LYS   229     -13.974  18.292  10.633  1.00  0.00           N  
ATOM   3569  HZ1 LYS   229     -14.199  18.457   9.663  1.00  0.00           H  
ATOM   3570  HZ2 LYS   229     -14.484  17.549  11.089  1.00  0.00           H  
ATOM   3571  HZ3 LYS   229     -14.161  19.151  11.131  1.00  0.00           H  
ATOM   3572  C   LYS   229      -8.279  14.466  10.803  1.00  0.00           C  
ATOM   3573  O   LYS   229      -8.439  13.248  10.621  1.00  0.00           O  
ATOM   3574  N   LYS   230      -8.084  15.019  11.975  1.00  0.00           N  
ATOM   3575  H   LYS   230      -7.955  16.020  12.004  1.00  0.00           H  
ATOM   3576  CA  LYS   230      -7.879  14.230  13.238  1.00  0.00           C  
ATOM   3577  HA  LYS   230      -8.590  13.405  13.180  1.00  0.00           H  
ATOM   3578  CB  LYS   230      -6.511  13.547  13.432  1.00  0.00           C  
ATOM   3579  HB2 LYS   230      -6.603  12.731  14.149  1.00  0.00           H  
ATOM   3580  HB3 LYS   230      -6.227  12.948  12.567  1.00  0.00           H  
ATOM   3581  CG  LYS   230      -5.399  14.471  13.808  1.00  0.00           C  
ATOM   3582  HG2 LYS   230      -5.650  15.022  14.715  1.00  0.00           H  
ATOM   3583  HG3 LYS   230      -4.600  13.795  14.112  1.00  0.00           H  
ATOM   3584  CD  LYS   230      -4.996  15.480  12.734  1.00  0.00           C  
ATOM   3585  HD2 LYS   230      -4.883  14.941  11.793  1.00  0.00           H  
ATOM   3586  HD3 LYS   230      -5.760  16.256  12.769  1.00  0.00           H  
ATOM   3587  CE  LYS   230      -3.685  16.014  13.210  1.00  0.00           C  
ATOM   3588  HE2 LYS   230      -3.723  16.336  14.250  1.00  0.00           H  
ATOM   3589  HE3 LYS   230      -3.026  15.146  13.219  1.00  0.00           H  
ATOM   3590  NZ  LYS   230      -3.032  17.081  12.366  1.00  0.00           N  
ATOM   3591  HZ1 LYS   230      -3.671  17.860  12.299  1.00  0.00           H  
ATOM   3592  HZ2 LYS   230      -2.189  17.413  12.812  1.00  0.00           H  
ATOM   3593  HZ3 LYS   230      -2.826  16.714  11.448  1.00  0.00           H  
ATOM   3594  C   LYS   230      -8.299  15.023  14.482  1.00  0.00           C  
ATOM   3595  O   LYS   230      -8.385  16.274  14.348  1.00  0.00           O  
ATOM   3596  N   THR   231      -8.482  14.471  15.656  1.00  0.00           N  
ATOM   3597  H   THR   231      -8.299  13.485  15.777  1.00  0.00           H  
ATOM   3598  CA  THR   231      -8.910  15.185  16.869  1.00  0.00           C  
ATOM   3599  HA  THR   231      -8.735  16.254  16.751  1.00  0.00           H  
ATOM   3600  CB  THR   231     -10.430  15.129  17.072  1.00  0.00           C  
ATOM   3601  HB  THR   231     -10.836  15.246  16.067  1.00  0.00           H  
ATOM   3602  CG2 THR   231     -10.996  13.799  17.678  1.00  0.00           C  
ATOM   3603 HG21 THR   231     -11.202  13.942  18.739  1.00  0.00           H  
ATOM   3604 HG22 THR   231     -11.940  13.519  17.211  1.00  0.00           H  
ATOM   3605 HG23 THR   231     -10.271  12.988  17.607  1.00  0.00           H  
ATOM   3606  OG1 THR   231     -10.849  16.175  17.867  1.00  0.00           O  
ATOM   3607  HG1 THR   231     -10.406  16.953  17.520  1.00  0.00           H  
ATOM   3608  C   THR   231      -8.086  14.763  18.113  1.00  0.00           C  
ATOM   3609  O   THR   231      -7.283  13.862  18.023  1.00  0.00           O  
ATOM   3610  N   CYX   232      -8.365  15.343  19.276  1.00  0.00           N  
ATOM   3611  H   CYX   232      -9.060  16.076  19.269  1.00  0.00           H  
ATOM   3612  CA  CYX   232      -7.837  14.990  20.599  1.00  0.00           C  
ATOM   3613  HA  CYX   232      -8.114  15.742  21.338  1.00  0.00           H  
ATOM   3614  CB  CYX   232      -8.533  13.729  21.156  1.00  0.00           C  
ATOM   3615  HB2 CYX   232      -8.534  12.896  20.452  1.00  0.00           H  
ATOM   3616  HB3 CYX   232      -8.033  13.406  22.069  1.00  0.00           H  
ATOM   3617  SG  CYX   232     -10.325  13.944  21.672  1.00  0.00           S  
ATOM   3618  C   CYX   232      -6.284  14.867  20.584  1.00  0.00           C  
ATOM   3619  O   CYX   232      -5.724  13.964  21.169  1.00  0.00           O  
ATOM   3620  N   SER   233      -5.623  15.802  19.942  1.00  0.00           N  
ATOM   3621  H   SER   233      -6.223  16.504  19.532  1.00  0.00           H  
ATOM   3622  CA  SER   233      -4.179  16.009  19.919  1.00  0.00           C  
ATOM   3623  HA  SER   233      -4.194  16.921  19.321  1.00  0.00           H  
ATOM   3624  CB  SER   233      -3.677  16.533  21.321  1.00  0.00           C  
ATOM   3625  HB2 SER   233      -3.651  15.736  22.064  1.00  0.00           H  
ATOM   3626  HB3 SER   233      -2.640  16.844  21.193  1.00  0.00           H  
ATOM   3627  OG  SER   233      -4.511  17.639  21.739  1.00  0.00           O  
ATOM   3628  HG  SER   233      -5.439  17.422  21.849  1.00  0.00           H  
ATOM   3629  C   SER   233      -3.278  14.871  19.298  1.00  0.00           C  
ATOM   3630  O   SER   233      -2.104  14.926  19.566  1.00  0.00           O  
ATOM   3631  N   ILE   234      -3.868  14.022  18.399  1.00  0.00           N  
ATOM   3632  H   ILE   234      -4.878  13.994  18.377  1.00  0.00           H  
ATOM   3633  CA  ILE   234      -3.068  13.030  17.590  1.00  0.00           C  
ATOM   3634  HA  ILE   234      -2.386  12.533  18.280  1.00  0.00           H  
ATOM   3635  CB  ILE   234      -4.013  12.092  16.784  1.00  0.00           C  
ATOM   3636  HB  ILE   234      -4.771  12.738  16.341  1.00  0.00           H  
ATOM   3637  CG2 ILE   234      -3.327  11.423  15.597  1.00  0.00           C  
ATOM   3638 HG21 ILE   234      -4.082  10.782  15.143  1.00  0.00           H  
ATOM   3639 HG22 ILE   234      -2.844  12.194  14.996  1.00  0.00           H  
ATOM   3640 HG23 ILE   234      -2.480  10.842  15.961  1.00  0.00           H  
ATOM   3641  CG1 ILE   234      -4.793  11.191  17.783  1.00  0.00           C  
ATOM   3642 HG12 ILE   234      -4.180  10.725  18.554  1.00  0.00           H  
ATOM   3643 HG13 ILE   234      -5.548  11.794  18.288  1.00  0.00           H  
ATOM   3644  CD1 ILE   234      -5.579  10.003  17.181  1.00  0.00           C  
ATOM   3645 HD11 ILE   234      -6.348   9.584  17.829  1.00  0.00           H  
ATOM   3646 HD12 ILE   234      -6.116  10.443  16.340  1.00  0.00           H  
ATOM   3647 HD13 ILE   234      -4.923   9.170  16.928  1.00  0.00           H  
ATOM   3648  C   ILE   234      -2.133  13.825  16.619  1.00  0.00           C  
ATOM   3649  O   ILE   234      -2.657  14.628  15.803  1.00  0.00           O  
ATOM   3650  N   GLY   235      -0.789  13.646  16.689  1.00  0.00           N  
ATOM   3651  H   GLY   235      -0.471  12.768  17.074  1.00  0.00           H  
ATOM   3652  CA  GLY   235       0.195  14.501  16.023  1.00  0.00           C  
ATOM   3653  HA2 GLY   235      -0.024  14.484  14.955  1.00  0.00           H  
ATOM   3654  HA3 GLY   235       0.220  15.533  16.375  1.00  0.00           H  
ATOM   3655  C   GLY   235       1.560  13.927  16.029  1.00  0.00           C  
ATOM   3656  O   GLY   235       1.796  12.806  15.470  1.00  0.00           O  
ATOM   3657  N   THR   236       2.520  14.684  16.653  1.00  0.00           N  
ATOM   3658  H   THR   236       2.237  15.525  17.135  1.00  0.00           H  
ATOM   3659  CA  THR   236       3.943  14.381  16.758  1.00  0.00           C  
ATOM   3660  HA  THR   236       4.357  14.215  15.763  1.00  0.00           H  
ATOM   3661  CB  THR   236       4.642  15.616  17.325  1.00  0.00           C  
ATOM   3662  HB  THR   236       5.687  15.335  17.460  1.00  0.00           H  
ATOM   3663  CG2 THR   236       4.588  16.881  16.601  1.00  0.00           C  
ATOM   3664 HG21 THR   236       5.063  16.603  15.660  1.00  0.00           H  
ATOM   3665 HG22 THR   236       3.580  17.222  16.366  1.00  0.00           H  
ATOM   3666 HG23 THR   236       5.296  17.628  16.960  1.00  0.00           H  
ATOM   3667  OG1 THR   236       4.140  15.822  18.666  1.00  0.00           O  
ATOM   3668  HG1 THR   236       4.895  15.832  19.259  1.00  0.00           H  
ATOM   3669  C   THR   236       4.277  13.147  17.476  1.00  0.00           C  
ATOM   3670  O   THR   236       5.286  12.574  17.071  1.00  0.00           O  
ATOM   3671  N   GLU   237       3.398  12.703  18.349  1.00  0.00           N  
ATOM   3672  H   GLU   237       2.688  13.391  18.558  1.00  0.00           H  
ATOM   3673  CA  GLU   237       3.521  11.457  19.114  1.00  0.00           C  
ATOM   3674  HA  GLU   237       4.577  11.243  19.277  1.00  0.00           H  
ATOM   3675  CB  GLU   237       2.935  11.649  20.586  1.00  0.00           C  
ATOM   3676  HB2 GLU   237       1.873  11.896  20.605  1.00  0.00           H  
ATOM   3677  HB3 GLU   237       2.968  10.706  21.131  1.00  0.00           H  
ATOM   3678  CG  GLU   237       3.721  12.736  21.364  1.00  0.00           C  
ATOM   3679  HG2 GLU   237       3.858  13.644  20.776  1.00  0.00           H  
ATOM   3680  HG3 GLU   237       3.141  13.097  22.214  1.00  0.00           H  
ATOM   3681  CD  GLU   237       5.161  12.319  21.802  1.00  0.00           C  
ATOM   3682  OE1 GLU   237       5.392  11.107  21.696  1.00  0.00           O  
ATOM   3683  OE2 GLU   237       5.776  13.320  22.281  1.00  0.00           O  
ATOM   3684  C   GLU   237       2.876  10.295  18.401  1.00  0.00           C  
ATOM   3685  O   GLU   237       1.722   9.928  18.713  1.00  0.00           O  
ATOM   3686  N   ALA   238       3.421   9.746  17.327  1.00  0.00           N  
ATOM   3687  H   ALA   238       4.283  10.171  17.015  1.00  0.00           H  
ATOM   3688  CA  ALA   238       2.973   8.577  16.544  1.00  0.00           C  
ATOM   3689  HA  ALA   238       2.289   7.937  17.099  1.00  0.00           H  
ATOM   3690  CB  ALA   238       2.136   9.075  15.385  1.00  0.00           C  
ATOM   3691  HB1 ALA   238       1.782   8.309  14.695  1.00  0.00           H  
ATOM   3692  HB2 ALA   238       1.282   9.566  15.851  1.00  0.00           H  
ATOM   3693  HB3 ALA   238       2.796   9.777  14.875  1.00  0.00           H  
ATOM   3694  C   ALA   238       4.074   7.739  15.965  1.00  0.00           C  
ATOM   3695  O   ALA   238       4.858   8.220  15.141  1.00  0.00           O  
ATOM   3696  N   TYR   239       4.086   6.416  16.338  1.00  0.00           N  
ATOM   3697  H   TYR   239       3.426   6.033  17.000  1.00  0.00           H  
ATOM   3698  CA  TYR   239       5.335   5.589  16.100  1.00  0.00           C  
ATOM   3699  HA  TYR   239       5.938   6.000  15.290  1.00  0.00           H  
ATOM   3700  CB  TYR   239       6.115   5.542  17.438  1.00  0.00           C  
ATOM   3701  HB2 TYR   239       5.579   4.905  18.142  1.00  0.00           H  
ATOM   3702  HB3 TYR   239       7.085   5.107  17.194  1.00  0.00           H  
ATOM   3703  CG  TYR   239       6.390   6.869  18.131  1.00  0.00           C  
ATOM   3704  CD1 TYR   239       5.640   7.343  19.237  1.00  0.00           C  
ATOM   3705  HD1 TYR   239       4.938   6.614  19.613  1.00  0.00           H  
ATOM   3706  CE1 TYR   239       5.710   8.580  19.720  1.00  0.00           C  
ATOM   3707  HE1 TYR   239       5.187   8.816  20.635  1.00  0.00           H  
ATOM   3708  CZ  TYR   239       6.688   9.484  19.202  1.00  0.00           C  
ATOM   3709  OH  TYR   239       7.095  10.600  19.808  1.00  0.00           O  
ATOM   3710  HH  TYR   239       6.634  10.650  20.649  1.00  0.00           H  
ATOM   3711  CE2 TYR   239       7.469   9.046  18.153  1.00  0.00           C  
ATOM   3712  HE2 TYR   239       8.251   9.718  17.831  1.00  0.00           H  
ATOM   3713  CD2 TYR   239       7.312   7.752  17.591  1.00  0.00           C  
ATOM   3714  HD2 TYR   239       7.866   7.468  16.709  1.00  0.00           H  
ATOM   3715  C   TYR   239       4.964   4.185  15.625  1.00  0.00           C  
ATOM   3716  O   TYR   239       3.811   3.761  15.956  1.00  0.00           O  
ATOM   3717  N   VAL   240       5.809   3.526  14.880  1.00  0.00           N  
ATOM   3718  H   VAL   240       6.429   4.166  14.404  1.00  0.00           H  
ATOM   3719  CA  VAL   240       5.634   2.064  14.554  1.00  0.00           C  
ATOM   3720  HA  VAL   240       4.952   1.577  15.251  1.00  0.00           H  
ATOM   3721  CB  VAL   240       4.851   1.780  13.238  1.00  0.00           C  
ATOM   3722  HB  VAL   240       4.078   2.548  13.207  1.00  0.00           H  
ATOM   3723  CG1 VAL   240       5.582   2.144  11.974  1.00  0.00           C  
ATOM   3724 HG11 VAL   240       4.908   2.280  11.128  1.00  0.00           H  
ATOM   3725 HG12 VAL   240       6.142   3.069  12.117  1.00  0.00           H  
ATOM   3726 HG13 VAL   240       6.225   1.326  11.649  1.00  0.00           H  
ATOM   3727  CG2 VAL   240       4.171   0.426  12.956  1.00  0.00           C  
ATOM   3728 HG21 VAL   240       4.917  -0.278  12.589  1.00  0.00           H  
ATOM   3729 HG22 VAL   240       3.803   0.046  13.909  1.00  0.00           H  
ATOM   3730 HG23 VAL   240       3.373   0.640  12.244  1.00  0.00           H  
ATOM   3731  C   VAL   240       6.935   1.202  14.469  1.00  0.00           C  
ATOM   3732  O   VAL   240       7.964   1.696  14.054  1.00  0.00           O  
ATOM   3733  N   PRO   241       6.943  -0.009  15.135  1.00  0.00           N  
ATOM   3734  CD  PRO   241       5.812  -0.667  15.811  1.00  0.00           C  
ATOM   3735  HD2 PRO   241       5.192  -1.043  14.997  1.00  0.00           H  
ATOM   3736  HD3 PRO   241       5.171  -0.005  16.393  1.00  0.00           H  
ATOM   3737  CG  PRO   241       6.347  -1.733  16.752  1.00  0.00           C  
ATOM   3738  HG2 PRO   241       6.174  -2.682  16.245  1.00  0.00           H  
ATOM   3739  HG3 PRO   241       5.958  -1.796  17.768  1.00  0.00           H  
ATOM   3740  CB  PRO   241       7.861  -1.506  16.732  1.00  0.00           C  
ATOM   3741  HB2 PRO   241       8.462  -2.413  16.795  1.00  0.00           H  
ATOM   3742  HB3 PRO   241       8.098  -0.938  17.632  1.00  0.00           H  
ATOM   3743  CA  PRO   241       8.164  -0.820  15.420  1.00  0.00           C  
ATOM   3744  HA  PRO   241       8.989  -0.107  15.420  1.00  0.00           H  
ATOM   3745  C   PRO   241       8.500  -1.788  14.253  1.00  0.00           C  
ATOM   3746  O   PRO   241       7.690  -2.617  13.852  1.00  0.00           O  
ATOM   3747  N   LEU   242       9.703  -1.720  13.663  1.00  0.00           N  
ATOM   3748  H   LEU   242      10.343  -1.121  14.165  1.00  0.00           H  
ATOM   3749  CA  LEU   242      10.254  -2.620  12.712  1.00  0.00           C  
ATOM   3750  HA  LEU   242       9.430  -3.037  12.133  1.00  0.00           H  
ATOM   3751  CB  LEU   242      11.242  -1.954  11.725  1.00  0.00           C  
ATOM   3752  HB2 LEU   242      12.090  -1.512  12.248  1.00  0.00           H  
ATOM   3753  HB3 LEU   242      11.648  -2.692  11.032  1.00  0.00           H  
ATOM   3754  CG  LEU   242      10.631  -0.753  11.012  1.00  0.00           C  
ATOM   3755  HG  LEU   242      10.581   0.012  11.787  1.00  0.00           H  
ATOM   3756  CD1 LEU   242      11.670  -0.117  10.056  1.00  0.00           C  
ATOM   3757 HD11 LEU   242      12.617  -0.016  10.587  1.00  0.00           H  
ATOM   3758 HD12 LEU   242      11.780  -0.738   9.167  1.00  0.00           H  
ATOM   3759 HD13 LEU   242      11.391   0.907   9.810  1.00  0.00           H  
ATOM   3760  CD2 LEU   242       9.289  -0.938  10.349  1.00  0.00           C  
ATOM   3761 HD21 LEU   242       8.855  -0.020   9.954  1.00  0.00           H  
ATOM   3762 HD22 LEU   242       9.471  -1.578   9.486  1.00  0.00           H  
ATOM   3763 HD23 LEU   242       8.601  -1.452  11.020  1.00  0.00           H  
ATOM   3764  C   LEU   242      10.922  -3.783  13.339  1.00  0.00           C  
ATOM   3765  O   LEU   242      11.970  -3.708  13.973  1.00  0.00           O  
ATOM   3766  N   LEU   243      10.297  -5.010  13.202  1.00  0.00           N  
ATOM   3767  H   LEU   243       9.497  -5.002  12.585  1.00  0.00           H  
ATOM   3768  CA  LEU   243      10.767  -6.206  13.871  1.00  0.00           C  
ATOM   3769  HA  LEU   243      11.039  -5.997  14.906  1.00  0.00           H  
ATOM   3770  CB  LEU   243       9.539  -7.195  14.068  1.00  0.00           C  
ATOM   3771  HB2 LEU   243       8.875  -7.036  13.218  1.00  0.00           H  
ATOM   3772  HB3 LEU   243       9.916  -8.192  13.842  1.00  0.00           H  
ATOM   3773  CG  LEU   243       8.875  -7.072  15.392  1.00  0.00           C  
ATOM   3774  HG  LEU   243       9.603  -7.256  16.182  1.00  0.00           H  
ATOM   3775  CD1 LEU   243       8.374  -5.670  15.595  1.00  0.00           C  
ATOM   3776 HD11 LEU   243       7.853  -5.369  14.686  1.00  0.00           H  
ATOM   3777 HD12 LEU   243       7.675  -5.747  16.427  1.00  0.00           H  
ATOM   3778 HD13 LEU   243       9.161  -4.979  15.897  1.00  0.00           H  
ATOM   3779  CD2 LEU   243       7.711  -8.097  15.442  1.00  0.00           C  
ATOM   3780 HD21 LEU   243       7.058  -7.917  14.587  1.00  0.00           H  
ATOM   3781 HD22 LEU   243       8.134  -9.101  15.454  1.00  0.00           H  
ATOM   3782 HD23 LEU   243       7.132  -7.997  16.360  1.00  0.00           H  
ATOM   3783  C   LEU   243      11.980  -6.790  13.215  1.00  0.00           C  
ATOM   3784  O   LEU   243      11.994  -7.121  12.008  1.00  0.00           O  
ATOM   3785  OXT LEU   243      12.961  -7.099  13.893  1.00  0.00           O  
END
