# Supplementary material for: Fluorescent Marinoquinoline Derivative as Inhibitors of Plasmodium falciparum: SAR Analysis, Mode of Action and In Vivo Studies
Source: J Med Chem. 2025 Sep 30;68(20):21120–43. doi: 10.1021/acs.jmedchem.5c00138 (PMC12557366; doi:10.1021/acs.jmedchem.5c00138)
Supplement: Supplementary file 8 [file jm5c00138_si_008.csv]

Code	Smiles	Pf3D7 IC50 (�M)	HepG2 CC50 (�M)
6	O=C(OC(C)(C)C)N[C@@H](C)C(NC1=CC=C(C2=NC3=CC(OC)=CC=C3C4=C2NC=C4)C=C1)=O	2.1	> 50
7	O=C(OC(C)(C)C)N[C@@H](C(C)C)C(NC1=CC=C(C2=NC3=CC(OC)=CC=C3C4=C2NC=C4)C=C1)=O	4.1	> 50
8	O=C(OC(C)(C)C)N[C@@H](C(C)(C)C)C(NC1=CC=C(C2=NC3=CC(OC)=CC=C3C4=C2NC=C4)C=C1)=O	5	> 400
9	O=C(OC(C)(C)C)N[C@@H](CC(C)C)C(NC1=CC=C(C2=NC3=CC(OC)=CC=C3C4=C2NC=C4)C=C1)=O	1.2	> 400
10	O=C(OC(C)(C)C)N[C@@H](C1=CC=CC=C1)C(NC2=CC=C(C3=NC4=CC(OC)=CC=C4C5=C3NC=C5)C=C2)=O	0.7	> 400
11	O=C(OC(C)(C)C)N[C@@H](CC1=CC=CC=C1)C(NC2=CC=C(C3=NC4=CC(OC)=CC=C4C5=C3NC=C5)C=C2)=O	0.41	> 400
12	O=C(N1[C@H](C(NC2=CC=C(C3=NC4=CC(OC)=CC=C4C5=C3NC=C5)C=C2)=O)CCC1)OC(C)(C)C	> 10	ND
13	O=C(OC(C)(C)C)NC1(C(NC2=CC=C(C3=NC4=CC(OC)=CC=C4C5=C3NC=C5)C=C2)=O)CC1	1	> 50
14	O=C(OC(C)(C)C)NC(C)(C)C(NC1=CC=C(C2=NC3=CC(OC)=CC=C3C4=C2NC=C4)C=C1)=O	1.9	64
15	O=C(OC(C)(C)C)NC(CC(NC1=CC=C(C2=NC3=CC(OC)=CC=C3C4=C2NC=C4)C=C1)=O)(C)C	0.4	> 50
16	O=C(OC(C)(C)C)NC(CC(C)(C)C)C(NC1=CC=C(C2=NC3=CC(OC)=CC=C3C4=C2NC=C4)C=C1)=O	> 10	ND
17	C[C@H](N)C(NC1=CC=C(C2=NC3=CC(OC)=CC=C3C4=C2NC=C4)C=C1)=O	1.11	80
18	CC(C)[C@H](N)C(NC1=CC=C(C2=NC3=CC(OC)=CC=C3C4=C2NC=C4)C=C1)=O	0.63	70
19	CC(C)(C)[C@H](N)C(NC1=CC=C(C2=NC3=CC(OC)=CC=C3C4=C2NC=C4)C=C1)=O	0.28	53
20	CC(C)C[C@H](N)C(NC1=CC=C(C2=NC3=CC(OC)=CC=C3C4=C2NC=C4)C=C1)=O	1.2	80
21	O=C(NC1=CC=C(C2=NC3=CC(OC)=CC=C3C4=C2NC=C4)C=C1)[C@@H](N)C5=CC=CC=C5	1.3	> 50
22	O=C(NC1=CC=C(C2=NC3=CC(OC)=CC=C3C4=C2NC=C4)C=C1)[C@@H](N)CC5=CC=CC=C5	0.47	11
23	O=C([C@H]1NCCC1)NC2=CC=C(C3=NC4=CC(OC)=CC=C4C5=C3NC=C5)C=C2	0.33	50
24	O=C(C1(N)CC1)NC2=CC=C(C3=NC4=CC(OC)=CC=C4C5=C3NC=C5)C=C2	7	> 50
25	CC(C)(N)C(NC1=CC=C(C2=NC3=CC(OC)=CC=C3C4=C2NC=C4)C=C1)=O	0.6	> 50
26	CC(C)(N)CC(NC1=CC=C(C2=NC3=CC(OC)=CC=C3C4=C2NC=C4)C=C1)=O	0.3	30
27	CC(C)(C)CC(N)C(NC1=CC=C(C2=NC3=CC(OC)=CC=C3C4=C2NC=C4)C=C1)=O	0.63	18
28	CC(C)(C)[C@@H](N)C(NC1=CC=C(C2=NC3=CC(OC)=CC=C3C4=C2NC=C4)C=C1)=O	0.31	24
29	O=C([C@@H]1NCCC1)NC2=CC=C(C3=NC4=CC(OC)=CC=C4C5=C3NC=C5)C=C2	0.38	9
